# Supplementary material for: Single-Cell RNA Sequencing of Human Corpus Cavernosum Reveals Cellular Heterogeneity Landscapes in Erectile Dysfunction
Source: Front Endocrinol (Lausanne). 2022 Apr 20;13:874915. doi: 10.3389/fendo.2022.874915 (PMC9066803; doi:10.3389/fendo.2022.874915)
Supplement: Supplementary file 2 [file Table_1.xls]

## Sheet: Table S1
Table S1. Expression of marker genes of each cells in all clusters
Seurat_clusters	Cell_Type	Cell_ID	VWF	PODXL	EMCN	PECAM1	ACTA2	TAGLN	MYH11	DCN	LUM	COL1A2	PDGFRA	IGF1	CD2	CD3D	CD3E	CD3G	S100A8	S100A9	CD163	C1QA	C1QB	C1QC	CD14	FCGR3A	NKG7	GZMA	SOX10	PLP1	TPSB2	TPSAB1	CD79A	IGHM	MZB1
0	Endothelial_cell	SC557_814683	9	11	20	8	0	0	0	0	0	0	0	0	0	0	0	0	0	0	0	0	0	0	1	0	0	0	0	0	0	0	0	0	0
0	Endothelial_cell	SC557_737850	25	6	17	6	0	0	0	0	0	0	0	0	0	0	0	0	0	1	0	0	0	0	1	0	0	0	0	0	0	0	0	0	0
0	Endothelial_cell	SC557_649105	7	9	26	6	0	1	0	0	0	0	0	0	0	0	0	0	0	0	0	0	0	0	1	0	0	0	0	0	0	0	0	0	0
0	Endothelial_cell	SC557_215154	3	9	29	12	0	0	1	0	0	0	0	0	0	0	0	0	0	0	0	0	0	0	2	0	0	0	0	0	0	0	0	0	0
0	Endothelial_cell	SC557_34364	11	6	20	5	0	0	0	0	0	1	0	0	0	0	0	0	0	0	0	0	0	0	2	0	0	0	0	0	0	0	0	0	0
0	Endothelial_cell	SC557_206170	7	10	27	11	0	0	0	1	0	1	0	0	0	0	0	0	0	0	0	0	0	0	1	0	0	0	0	0	0	0	0	0	0
0	Endothelial_cell	SC557_211579	4	10	19	9	0	0	0	1	0	2	0	1	0	0	0	0	0	0	0	0	0	0	4	0	0	0	0	0	0	0	0	0	0
0	Endothelial_cell	SC557_580313	3	12	10	8	0	0	0	1	0	1	1	0	0	0	0	0	0	0	1	0	0	0	0	0	0	0	0	0	0	0	0	0	0
0	Endothelial_cell	SC557_793155	1	9	35	7	0	1	0	0	0	1	0	0	0	0	0	0	0	0	0	0	0	0	4	0	0	0	0	0	0	0	0	0	0
0	Endothelial_cell	SC557_740939	2	7	15	15	0	0	0	1	0	0	0	1	0	0	0	0	0	0	0	0	0	0	1	0	0	0	0	0	0	0	0	0	0
0	Endothelial_cell	SC557_567581	12	5	18	6	0	0	0	1	0	0	0	1	0	0	0	0	0	0	0	0	0	0	0	0	0	0	0	0	0	0	0	0	0
0	Endothelial_cell	SC557_849582	36	6	13	3	0	1	0	1	0	0	0	0	0	0	0	0	0	0	0	0	0	0	0	0	0	0	0	0	0	0	0	0	0
0	Endothelial_cell	SC557_190834	0	16	19	12	0	0	0	0	0	0	0	0	0	0	0	1	0	0	0	0	0	0	0	0	0	0	0	0	0	0	0	0	0
0	Endothelial_cell	SC557_681913	1	10	15	8	0	1	0	1	0	0	1	0	0	0	0	0	0	0	0	0	0	0	2	0	0	0	0	0	0	0	0	0	0
0	Endothelial_cell	SC557_597555	16	0	18	12	0	0	0	1	0	1	0	0	0	0	0	0	0	0	0	0	0	0	2	0	0	0	0	0	0	0	0	0	0
0	Endothelial_cell	SC557_837203	2	6	18	3	0	0	0	8	3	8	0	14	0	0	0	0	0	0	0	0	0	0	1	0	0	0	0	0	0	0	0	0	0
0	Endothelial_cell	SC557_216686	3	8	7	8	0	0	1	4	1	1	0	1	0	0	0	0	0	0	0	0	0	1	1	0	0	0	0	0	0	0	0	0	0
0	Endothelial_cell	SC557_105692	14	5	15	4	0	0	1	1	0	0	0	1	0	0	0	0	0	0	0	0	0	0	0	0	0	0	0	0	0	0	0	0	0
0	Endothelial_cell	SC557_30767	9	11	18	9	0	0	0	0	0	1	0	0	0	0	0	0	0	0	0	0	0	0	1	0	0	0	0	0	0	0	0	0	0
0	Endothelial_cell	SC557_462604	18	10	13	4	0	0	0	0	0	0	1	0	0	0	0	0	0	0	0	0	0	0	0	0	0	0	0	0	0	0	0	0	0
0	Endothelial_cell	SC557_127364	5	7	17	7	0	1	0	1	1	0	0	0	0	0	0	0	0	0	0	0	0	0	0	0	0	0	0	0	0	0	0	0	0
0	Endothelial_cell	SC557_472056	3	9	16	5	0	0	0	0	0	2	0	2	0	0	0	0	0	0	0	0	0	0	2	0	0	0	0	0	0	0	0	0	0
0	Endothelial_cell	SC557_261202	0	10	7	6	0	0	0	1	0	0	0	0	0	0	0	0	0	0	0	0	0	0	1	0	0	0	0	0	0	0	0	0	0
0	Endothelial_cell	SC557_835026	18	3	13	9	0	0	0	1	0	0	0	0	0	0	0	0	0	0	0	0	0	0	2	0	0	0	0	0	0	0	0	0	0
0	Endothelial_cell	SC557_783962	4	11	12	3	0	0	0	0	0	0	0	1	0	0	0	0	0	0	0	0	0	0	0	0	0	0	0	0	0	0	0	0	0
0	Endothelial_cell	SC557_294229	4	1	13	3	0	0	1	0	0	0	0	1	0	0	0	0	0	0	0	0	0	0	1	0	0	0	0	0	0	0	0	0	0
0	Endothelial_cell	SC557_822451	2	8	8	4	1	0	0	0	0	1	0	1	0	0	0	0	0	0	0	0	0	0	0	0	0	0	0	0	0	0	0	0	0
0	Endothelial_cell	SC557_413816	4	8	18	7	0	0	0	1	0	3	0	0	0	0	0	0	0	0	0	0	0	0	1	0	0	0	0	0	0	0	0	0	0
0	Endothelial_cell	SC557_591268	0	10	24	7	0	1	1	0	0	0	0	0	0	0	0	0	0	0	0	0	0	0	1	0	0	0	0	0	0	0	0	0	0
0	Endothelial_cell	SC557_333510	10	12	13	5	0	0	0	0	0	1	0	0	0	0	0	0	0	0	0	0	0	0	3	0	0	0	0	0	0	0	0	0	0
0	Endothelial_cell	SC557_652213	19	11	13	7	0	0	2	0	0	0	0	0	0	0	0	0	0	0	0	0	0	0	0	0	0	0	0	0	0	0	0	0	0
0	Endothelial_cell	SC557_362559	4	7	14	4	0	0	0	0	0	0	0	0	0	0	0	0	0	0	0	0	0	0	2	0	0	0	0	0	0	0	0	0	0
0	Endothelial_cell	SC557_769379	0	7	9	6	0	0	0	0	0	1	0	0	0	0	0	0	0	0	0	0	0	0	2	0	0	0	0	0	0	0	0	0	0
0	Endothelial_cell	SC557_308709	13	6	6	6	0	0	0	1	0	0	0	0	0	0	0	0	1	1	0	0	0	0	1	0	0	0	0	0	0	0	0	0	0
0	Endothelial_cell	SC557_455623	6	3	5	6	0	1	0	1	0	1	0	1	0	0	0	0	0	0	0	0	0	0	0	0	0	0	0	0	0	0	0	0	0
0	Endothelial_cell	SC557_510178	0	2	13	8	0	0	0	0	0	0	0	0	0	0	0	0	0	0	0	0	0	0	3	0	0	0	0	0	0	0	0	0	0
0	Endothelial_cell	SC557_84445	6	9	26	7	0	0	0	0	0	0	0	4	0	0	0	0	0	0	0	0	0	0	1	0	0	0	0	0	0	0	0	0	0
0	Endothelial_cell	SC557_649604	1	6	14	10	0	0	0	0	0	0	0	0	0	0	0	0	0	0	0	0	0	0	0	0	0	0	0	0	0	0	0	0	0
0	Endothelial_cell	SC557_619991	4	6	15	5	1	0	0	0	0	1	0	0	0	0	0	0	0	0	0	0	0	0	0	0	0	0	0	0	0	0	0	0	0
0	Endothelial_cell	SC557_744780	5	4	15	7	1	0	0	0	0	1	0	0	0	0	0	0	0	0	0	0	0	0	0	0	0	0	0	0	0	0	0	0	0
0	Endothelial_cell	SC557_159181	8	10	19	7	0	0	0	3	0	0	0	0	0	0	0	0	0	0	0	0	0	0	1	0	0	0	0	0	0	0	0	0	0
0	Endothelial_cell	SC557_443655	4	9	11	7	0	1	0	0	0	0	0	0	0	0	0	0	0	0	0	0	0	0	1	0	0	0	0	0	0	0	1	1	0
0	Endothelial_cell	SC557_595485	37	3	12	5	0	0	0	0	0	2	0	0	0	0	0	0	0	0	0	0	0	0	0	0	0	0	0	0	0	0	0	0	0
0	Endothelial_cell	SC557_675369	3	6	30	7	0	0	1	0	0	1	0	0	0	0	0	0	0	0	0	0	0	0	1	0	0	0	0	0	0	0	0	0	0
0	Endothelial_cell	SC557_60379	9	12	14	5	1	0	0	0	0	0	0	0	0	0	0	0	0	0	0	0	0	0	3	0	0	0	0	0	0	0	0	0	0
0	Endothelial_cell	SC557_299411	0	7	22	19	0	0	0	0	0	1	0	0	0	0	0	0	0	0	0	0	0	0	0	0	0	0	0	0	0	0	0	0	0
0	Endothelial_cell	SC557_131246	8	6	13	10	0	0	0	0	0	1	0	2	0	0	0	0	0	0	0	0	1	0	0	0	0	0	0	0	0	0	0	0	0
0	Endothelial_cell	SC557_709785	0	8	24	5	1	0	0	1	0	0	0	1	0	0	0	0	0	0	0	0	0	0	0	0	0	0	0	0	0	0	0	0	0
0	Endothelial_cell	SC557_82824	3	6	13	2	0	0	0	0	0	0	0	0	0	0	0	0	0	0	0	0	0	0	5	0	0	0	0	0	0	0	0	0	0
0	Endothelial_cell	SC557_137018	6	12	23	8	0	0	0	0	0	0	0	0	0	0	0	0	0	0	0	0	0	0	1	0	0	0	0	0	0	0	0	0	0
0	Endothelial_cell	SC557_648462	12	10	12	4	0	1	0	0	0	0	0	0	0	0	0	0	0	0	0	0	0	0	0	0	0	0	0	0	0	0	0	0	0
0	Endothelial_cell	SC557_843068	2	7	17	10	0	0	1	0	1	0	0	0	0	0	0	0	0	0	0	0	0	0	0	0	0	0	0	0	0	0	0	0	0
0	Endothelial_cell	SC557_575880	6	3	14	9	1	0	0	0	0	0	0	0	0	0	0	0	0	0	0	0	0	0	0	0	0	0	0	0	0	0	0	0	0
0	Endothelial_cell	SC557_469618	0	13	9	3	0	0	0	0	0	0	0	0	0	0	0	0	0	0	0	0	0	0	1	0	0	0	0	0	0	0	0	0	0
0	Endothelial_cell	SC557_612432	0	6	16	4	0	1	0	1	0	0	0	0	0	0	0	0	0	0	0	0	0	0	1	0	0	0	0	0	0	0	0	0	0
0	Endothelial_cell	SC557_128181	6	7	11	5	1	0	0	1	0	1	0	0	0	0	0	0	0	0	0	0	0	0	1	0	0	0	0	0	0	0	0	0	0
0	Endothelial_cell	SC557_724783	5	8	17	9	0	0	0	0	0	0	0	0	0	0	0	0	0	0	0	0	0	0	0	0	0	0	0	0	0	0	0	0	0
0	Endothelial_cell	SC557_549249	0	9	16	8	0	0	0	0	0	0	0	1	0	0	0	0	0	0	0	0	0	0	0	0	0	0	0	0	0	0	0	0	0
0	Endothelial_cell	SC557_64538	0	2	7	3	0	0	0	0	0	0	0	1	0	0	0	0	0	0	0	0	0	0	0	0	0	0	0	0	0	0	0	0	0
0	Endothelial_cell	SC557_788289	2	10	7	6	0	0	0	0	0	0	0	0	0	0	0	0	0	0	0	0	0	0	1	0	0	0	0	0	0	0	0	0	0
0	Endothelial_cell	SC557_529573	28	5	21	5	0	0	0	0	0	1	0	1	0	0	0	0	0	0	0	0	0	0	0	0	0	0	0	0	0	0	0	0	0
0	Endothelial_cell	SC557_44348	0	4	11	9	0	0	0	0	0	1	0	0	0	0	0	0	0	0	0	0	0	0	0	0	0	0	0	0	0	0	0	1	0
0	Endothelial_cell	SC557_132130	0	6	23	7	0	0	0	0	0	1	0	1	0	0	0	0	0	0	0	0	0	0	1	0	0	0	0	0	0	0	0	0	0
0	Endothelial_cell	SC557_655547	3	7	12	6	0	0	0	0	0	0	0	2	0	0	0	0	0	0	0	0	0	0	0	0	0	0	0	0	0	0	0	0	0
0	Endothelial_cell	SC557_790846	2	8	22	5	0	0	0	1	0	0	0	0	0	0	0	0	0	0	0	0	0	0	1	0	0	0	0	0	0	0	0	0	0
0	Endothelial_cell	SC557_606884	7	7	17	4	0	0	0	1	0	0	0	0	0	0	0	0	0	0	0	0	0	0	1	0	0	0	0	0	0	0	0	0	0
0	Endothelial_cell	SC557_182296	0	3	12	6	0	0	0	1	0	0	0	0	0	0	0	0	0	0	0	0	0	0	0	0	0	0	0	0	0	0	0	0	0
0	Endothelial_cell	SC557_711806	3	5	11	4	0	1	0	1	0	1	1	1	0	0	0	0	0	0	0	0	0	0	0	0	0	0	0	0	0	0	0	0	0
0	Endothelial_cell	SC557_156784	16	8	9	9	0	1	0	1	0	1	0	0	0	0	0	0	0	0	0	0	0	0	0	0	0	0	0	0	0	0	0	0	0
0	Endothelial_cell	SC557_356809	5	3	19	5	0	0	0	0	0	2	0	0	0	0	0	0	0	0	0	0	0	0	0	0	0	0	0	0	0	0	0	0	0
0	Endothelial_cell	SC557_847218	8	6	11	2	1	0	0	2	0	0	0	0	0	0	0	0	0	0	0	0	0	0	1	0	0	0	0	0	0	0	0	0	0
0	Endothelial_cell	SC557_31246	9	5	9	10	0	0	0	0	0	0	0	0	0	0	0	0	0	0	0	0	0	0	0	0	0	0	0	0	0	0	0	0	0
0	Endothelial_cell	SC557_612363	11	7	7	9	0	0	0	2	0	1	0	0	0	0	0	0	0	0	0	0	0	0	0	0	0	0	0	0	0	0	0	0	0
0	Endothelial_cell	SC557_39738	5	5	3	3	1	0	0	2	0	0	1	1	0	0	0	0	0	0	0	0	0	0	1	0	0	0	0	0	0	0	0	0	0
0	Endothelial_cell	SC557_486273	0	8	8	14	0	0	1	2	0	1	0	0	0	0	0	0	0	0	0	0	0	0	0	0	0	0	0	0	0	0	0	0	0
0	Endothelial_cell	SC557_843885	3	8	15	9	0	0	0	0	0	0	0	0	0	0	0	0	0	0	0	0	0	0	1	0	0	0	0	0	0	0	0	0	0
0	Endothelial_cell	SC557_226817	0	7	15	2	0	0	1	0	0	0	0	0	1	0	0	0	0	0	0	0	0	0	0	0	0	0	0	0	0	0	0	0	0
0	Endothelial_cell	SC557_258586	0	4	10	4	0	0	0	1	0	1	0	0	0	0	0	0	0	0	0	0	0	0	1	0	0	0	0	0	0	0	0	0	0
0	Endothelial_cell	SC557_769992	0	6	6	2	0	0	0	0	0	0	0	1	0	0	0	0	0	0	0	0	0	0	0	0	0	0	0	0	0	0	0	0	0
0	Endothelial_cell	SC557_664779	0	10	15	9	0	0	0	3	0	0	0	0	0	0	0	0	0	0	0	0	0	0	2	0	0	0	0	0	0	0	0	0	0
0	Endothelial_cell	SC557_470217	9	3	11	4	0	0	0	0	0	0	0	0	0	0	0	0	0	0	0	0	0	0	0	0	0	0	0	0	0	0	0	0	0
0	Endothelial_cell	SC557_743580	6	7	6	6	0	0	0	0	0	0	0	0	0	0	0	0	0	0	0	0	0	0	0	0	0	0	0	0	0	0	0	0	0
0	Endothelial_cell	SC557_441012	1	9	13	6	0	0	0	0	0	2	0	0	0	0	0	0	0	0	0	0	0	0	0	0	0	0	0	0	0	0	0	0	0
0	Endothelial_cell	SC557_653132	0	3	9	7	0	0	0	0	0	1	0	1	0	0	0	0	0	0	0	0	0	0	0	0	0	0	0	0	0	0	0	0	0
0	Endothelial_cell	SC557_659320	11	3	16	6	0	0	0	0	0	1	0	0	0	0	0	0	0	0	0	0	0	0	0	0	0	0	0	0	0	0	0	0	0
0	Endothelial_cell	SC557_56909	0	5	3	6	0	0	0	0	0	0	0	0	0	0	0	0	0	0	0	0	0	0	0	0	0	0	0	0	0	0	0	0	0
0	Endothelial_cell	SC557_372950	9	8	9	9	0	0	1	1	0	0	0	1	0	0	0	0	0	0	0	0	0	0	0	0	0	0	0	0	0	0	0	0	0
0	Endothelial_cell	SC557_527758	0	2	17	8	0	0	0	0	0	0	0	0	0	0	0	0	0	0	0	0	0	0	0	0	0	0	0	0	0	0	0	0	0
0	Endothelial_cell	SC557_585458	8	2	6	6	0	0	0	0	0	0	0	0	0	0	0	0	0	0	0	0	0	0	0	0	0	0	0	0	0	0	0	0	0
0	Endothelial_cell	SC557_278788	0	10	7	8	0	1	0	0	0	1	0	0	0	0	0	0	0	0	0	0	0	0	1	0	0	0	0	0	0	0	0	0	0
0	Endothelial_cell	SC557_402616	5	10	10	7	0	2	0	0	0	0	0	0	0	0	0	0	0	0	0	0	0	0	0	0	0	0	0	0	0	0	0	0	0
0	Endothelial_cell	SC557_535818	0	1	11	5	0	0	0	1	0	0	0	0	0	0	0	0	0	0	0	0	0	0	0	0	0	0	0	0	0	0	0	0	0
0	Endothelial_cell	SC557_94952	0	20	2	11	1	0	0	0	0	1	0	0	0	0	0	0	0	0	0	0	0	0	0	0	0	0	0	0	0	0	0	0	0
0	Endothelial_cell	SC557_543594	0	6	11	5	1	0	0	1	0	1	0	0	0	0	0	0	0	0	0	0	0	0	1	0	0	0	0	0	0	0	0	0	0
0	Endothelial_cell	SC557_735913	0	3	19	8	1	0	0	0	0	1	0	0	0	0	0	0	0	0	0	0	0	0	0	0	0	0	0	0	0	0	0	0	0
0	Endothelial_cell	SC557_370530	0	4	14	1	0	0	0	1	0	1	0	1	0	0	0	0	0	0	0	0	0	0	0	0	0	0	0	0	0	0	0	0	0
0	Endothelial_cell	SC557_589304	3	4	6	1	0	0	0	0	0	0	0	0	0	0	0	0	0	0	0	0	0	0	1	0	0	0	0	0	0	0	0	0	0
0	Endothelial_cell	SC557_275138	8	6	7	8	0	0	1	1	0	0	0	0	0	0	0	0	0	0	0	0	0	0	0	0	0	0	0	0	0	0	0	0	0
0	Endothelial_cell	SC557_509500	5	3	8	7	0	0	0	0	1	0	0	1	0	0	1	0	0	0	0	0	0	0	0	0	0	0	0	0	0	0	0	0	0
0	Endothelial_cell	SC557_447108	3	5	10	4	0	0	0	1	0	0	0	0	0	0	0	0	0	0	0	0	0	0	0	0	0	0	0	0	0	0	0	0	0
0	Endothelial_cell	SC557_144186	11	1	14	2	0	0	0	0	0	1	1	0	0	0	0	0	0	0	0	0	0	0	0	0	0	0	0	0	0	0	0	0	0
0	Endothelial_cell	SC557_503657	0	7	13	3	0	0	0	0	0	0	0	0	0	0	0	0	0	0	0	0	0	0	0	0	0	0	0	0	0	0	0	0	0
0	Endothelial_cell	SC557_825470	2	4	8	5	0	0	0	1	0	0	0	0	0	0	0	0	0	0	0	0	0	0	1	0	0	0	0	0	0	0	0	0	0
0	Endothelial_cell	SC557_117211	1	5	12	3	0	0	0	2	0	0	0	0	0	0	0	0	0	0	0	0	0	0	2	0	0	0	0	0	0	0	0	0	0
0	Endothelial_cell	SC557_430939	1	6	19	12	0	0	0	1	0	0	0	0	0	0	0	0	0	0	0	0	0	0	1	0	0	0	0	0	0	0	0	0	0
0	Endothelial_cell	SC557_791672	10	3	25	6	0	0	0	0	0	0	0	0	0	0	0	0	0	0	0	0	0	0	0	0	0	0	0	0	0	0	0	0	0
0	Endothelial_cell	SC557_815620	13	2	21	4	0	0	0	0	0	0	0	0	0	0	0	0	0	0	0	0	0	0	0	0	0	0	0	0	0	0	0	0	0
0	Endothelial_cell	SC557_824450	2	5	12	4	0	0	0	0	0	0	0	0	0	0	0	0	0	0	0	0	0	0	1	0	0	0	0	0	0	0	0	0	0
0	Endothelial_cell	SC557_105760	0	12	17	4	0	0	0	0	0	1	0	1	0	0	0	0	0	0	0	0	0	0	1	0	0	0	0	0	0	0	0	0	0
0	Endothelial_cell	SC557_429598	0	5	17	6	0	0	0	0	0	1	0	0	0	0	0	0	0	0	0	0	0	0	0	0	0	0	0	0	0	0	0	0	0
0	Endothelial_cell	SC557_345448	6	10	14	6	0	0	0	0	0	0	0	0	0	0	0	0	0	1	0	0	0	0	2	0	0	0	0	0	0	0	0	0	0
0	Endothelial_cell	SC557_185456	2	1	11	8	0	0	0	0	0	1	0	0	0	0	0	0	0	0	0	0	0	0	1	0	0	0	0	0	0	0	0	0	0
0	Endothelial_cell	SC557_624146	0	13	3	3	0	0	0	0	0	0	0	0	0	0	0	0	0	0	0	0	0	0	5	0	0	0	0	0	0	0	0	0	0
0	Endothelial_cell	SC557_600076	12	4	7	5	0	0	0	1	0	1	0	0	0	0	0	0	0	0	0	0	0	0	0	0	0	0	0	0	0	0	0	0	0
0	Endothelial_cell	SC557_584674	2	2	9	4	0	0	0	0	0	0	0	0	0	0	0	0	0	0	0	0	0	0	0	0	0	0	0	0	0	0	0	0	0
0	Endothelial_cell	SC557_773515	3	5	12	8	0	0	0	0	0	0	0	0	0	0	0	0	0	0	0	0	0	0	0	0	0	0	0	0	0	0	0	0	0
0	Endothelial_cell	SC557_214099	7	6	7	6	0	0	0	0	0	0	0	0	0	0	0	0	0	0	0	0	0	0	0	0	0	0	0	0	0	0	0	0	0
0	Endothelial_cell	SC557_295220	8	4	14	3	0	1	0	0	0	0	1	0	0	0	0	0	0	0	0	0	0	0	2	0	0	0	0	0	0	0	0	0	0
0	Endothelial_cell	SC557_590139	0	3	12	4	0	0	0	0	0	0	0	1	0	0	0	0	0	0	0	0	0	0	1	0	0	0	0	0	0	0	0	0	0
0	Endothelial_cell	SC557_718358	0	10	12	8	0	0	0	0	0	0	0	0	0	0	0	0	0	0	0	0	0	0	0	0	0	0	0	0	0	0	0	0	0
0	Endothelial_cell	SC557_159698	6	4	20	6	0	0	0	0	0	0	0	0	0	0	0	0	0	0	0	0	0	0	0	0	0	0	0	0	0	0	0	0	0
0	Endothelial_cell	SC557_737698	0	6	12	2	1	0	0	1	0	0	0	0	0	0	1	1	0	0	0	0	0	0	2	0	0	0	0	0	0	0	0	0	0
0	Endothelial_cell	SC557_215581	10	3	7	5	0	0	0	0	0	0	0	0	0	0	0	0	0	0	0	0	0	1	0	0	0	0	0	0	0	0	0	0	0
0	Endothelial_cell	SC557_133731	14	6	5	5	0	0	0	0	0	1	0	0	0	0	0	0	0	0	0	0	0	0	1	0	0	0	0	0	0	0	0	0	0
0	Endothelial_cell	SC557_620137	0	3	16	4	0	0	0	0	0	0	0	0	0	0	0	0	0	0	0	0	0	0	0	0	0	0	0	0	0	0	0	0	0
0	Endothelial_cell	SC557_755027	0	3	13	2	0	0	0	0	0	1	0	1	0	0	0	0	0	0	0	0	0	0	0	0	0	0	0	0	0	0	0	0	0
0	Endothelial_cell	SC557_881365	0	14	17	6	0	0	0	1	0	3	0	0	0	0	0	0	0	0	0	0	0	1	1	0	0	0	0	0	0	0	0	0	0
0	Endothelial_cell	SC557_360076	2	6	9	7	0	0	0	1	0	1	0	0	0	0	0	0	0	0	0	0	0	0	0	0	0	0	0	0	0	0	0	0	0
0	Endothelial_cell	SC557_305090	14	1	14	5	0	0	0	0	0	1	1	0	0	0	0	0	0	0	0	0	0	0	1	0	0	0	0	0	0	0	0	0	0
0	Endothelial_cell	SC557_362112	0	3	20	2	0	0	0	0	0	0	0	0	0	0	0	0	0	0	0	0	0	0	1	0	0	0	0	0	0	0	0	0	0
0	Endothelial_cell	SC557_188902	1	2	14	8	0	0	0	0	0	0	0	0	0	0	0	0	0	0	0	0	0	0	1	0	0	0	0	0	0	0	0	0	0
0	Endothelial_cell	SC557_624471	7	1	2	3	1	0	0	1	0	0	0	0	0	0	0	0	0	0	0	0	0	0	1	0	0	0	0	0	0	0	0	0	0
0	Endothelial_cell	SC557_346130	0	4	13	4	0	0	0	1	0	1	0	0	0	0	0	0	0	0	0	0	0	0	1	0	0	0	0	0	0	0	0	0	0
0	Endothelial_cell	SC557_255979	1	5	9	5	0	0	0	0	0	0	0	2	0	0	0	0	0	0	0	0	1	0	2	0	0	0	0	0	0	0	0	0	0
0	Endothelial_cell	SC557_524303	0	10	18	4	0	0	0	0	0	0	0	0	0	0	0	0	0	0	0	0	0	0	2	0	0	0	0	0	0	0	0	0	0
0	Endothelial_cell	SC557_117708	10	5	5	6	0	1	0	0	0	0	0	0	0	0	0	0	1	0	0	0	0	0	0	0	0	0	0	0	0	0	0	0	0
0	Endothelial_cell	SC557_783746	7	2	17	6	0	0	0	1	0	1	0	1	0	0	0	0	0	0	0	0	0	0	0	0	0	0	0	0	0	0	0	0	0
0	Endothelial_cell	SC557_582155	0	8	12	6	1	0	0	0	0	0	0	0	0	0	0	0	0	0	0	0	0	0	0	0	0	0	0	0	0	0	0	0	0
0	Endothelial_cell	SC557_445947	0	9	12	3	0	0	0	0	0	0	0	0	0	0	0	0	0	0	0	0	0	0	0	0	0	0	0	0	0	0	0	0	0
0	Endothelial_cell	SC557_469189	12	4	6	8	0	0	1	1	0	0	0	0	0	0	0	0	0	0	0	0	0	0	0	0	0	0	0	0	0	0	0	0	0
0	Endothelial_cell	SC557_444554	7	0	10	3	0	0	0	1	1	0	0	0	0	0	0	0	0	0	0	0	0	0	0	0	0	0	0	0	0	0	0	0	0
0	Endothelial_cell	SC557_484481	13	5	15	7	0	0	0	0	0	1	0	0	0	0	0	0	0	0	0	0	0	0	0	0	0	0	0	0	0	0	0	0	0
0	Endothelial_cell	SC557_240079	1	3	9	4	0	0	0	0	0	0	0	0	0	0	0	0	0	0	0	0	0	0	0	0	0	0	0	0	0	0	0	0	0
0	Endothelial_cell	SC557_234042	22	2	12	7	0	0	0	0	0	1	0	0	0	0	0	0	0	0	0	0	0	0	0	0	0	0	0	0	0	0	0	0	0
0	Endothelial_cell	SC557_283102	0	3	18	3	0	0	0	2	0	1	0	1	0	0	0	0	0	0	0	0	0	0	2	0	0	0	0	0	0	0	0	0	0
0	Endothelial_cell	SC557_469534	9	5	11	6	0	0	0	0	0	0	0	0	0	0	0	0	0	0	0	0	0	0	3	0	0	0	0	0	0	0	0	0	0
0	Endothelial_cell	SC557_383330	5	9	13	3	0	0	0	1	0	0	0	1	0	0	0	0	0	0	0	0	0	0	0	0	0	0	0	0	0	0	0	0	0
0	Endothelial_cell	SC557_674632	7	3	15	8	0	0	0	0	0	0	0	0	0	0	0	0	0	0	0	0	0	0	0	0	0	0	0	0	0	0	0	0	0
0	Endothelial_cell	SC557_501649	13	2	7	13	0	0	0	0	0	0	0	0	0	0	0	0	0	0	0	0	0	0	0	0	0	0	0	0	0	0	0	0	0
0	Endothelial_cell	SC557_610538	2	5	15	5	0	0	0	0	0	0	0	2	0	0	0	0	0	0	0	0	0	0	0	0	0	0	0	0	0	0	0	0	0
0	Endothelial_cell	SC557_204201	0	3	12	1	0	0	0	1	0	0	0	0	0	0	0	0	0	0	0	0	0	0	0	0	0	0	0	0	0	0	0	0	0
0	Endothelial_cell	SC557_611510	1	3	13	3	0	0	0	2	0	1	0	0	0	0	0	0	0	0	0	0	0	0	0	0	0	0	0	0	0	0	0	0	0
0	Endothelial_cell	SC557_642591	4	4	6	4	0	0	0	2	0	0	1	0	0	0	0	0	0	0	0	0	0	0	1	0	0	0	0	0	0	0	0	0	0
0	Endothelial_cell	SC557_32312	0	5	8	5	0	0	0	0	0	1	0	0	0	0	0	0	0	0	0	0	0	0	0	0	0	0	0	0	0	0	0	0	0
0	Endothelial_cell	SC557_86297	9	3	11	1	0	0	0	1	0	0	0	0	0	0	0	0	0	0	0	0	0	0	2	0	0	0	0	0	0	0	0	0	0
0	Endothelial_cell	SC557_452039	0	5	12	6	0	1	0	0	0	0	0	0	0	0	0	0	0	0	0	0	0	0	0	0	0	0	0	0	0	0	0	0	0
0	Endothelial_cell	SC557_537071	2	5	1	0	0	0	0	0	0	0	0	0	0	0	0	0	0	0	0	0	0	0	0	0	0	0	0	0	0	0	0	0	0
0	Endothelial_cell	SC557_614141	1	4	8	1	0	0	0	0	0	1	0	0	0	0	0	0	0	0	0	0	0	0	0	0	0	0	0	0	0	0	0	0	0
0	Endothelial_cell	SC557_147330	7	3	9	3	1	0	0	0	0	2	0	0	0	0	0	0	0	0	0	0	0	0	0	0	0	0	0	0	0	0	0	0	0
0	Endothelial_cell	SC557_815286	7	5	10	3	0	0	2	0	0	0	0	0	0	0	0	0	0	0	0	0	0	0	2	0	0	0	0	0	0	0	0	0	0
0	Endothelial_cell	SC557_423356	19	7	11	5	0	0	0	0	0	0	0	2	0	0	0	0	0	0	0	0	0	0	0	0	0	0	0	0	0	0	0	0	0
0	Endothelial_cell	SC557_23414	1	6	14	11	2	0	0	0	0	0	0	1	0	0	0	0	0	0	0	0	0	0	0	0	0	0	0	0	1	0	0	0	0
0	Endothelial_cell	SC557_626367	4	4	9	3	1	0	0	0	0	0	0	0	0	0	0	0	0	0	0	0	0	0	2	0	0	0	0	0	0	0	0	0	0
0	Endothelial_cell	SC557_120268	3	4	16	0	0	0	0	0	0	1	0	0	0	0	0	0	0	0	0	0	0	0	1	0	0	0	0	0	0	0	0	0	0
0	Endothelial_cell	SC557_788193	0	7	13	1	0	0	0	3	0	0	0	0	0	0	0	0	1	0	0	0	0	0	0	0	0	0	0	0	0	0	0	0	0
0	Endothelial_cell	SC557_733038	16	2	15	1	0	0	0	0	0	0	0	0	0	0	0	0	0	0	0	0	0	0	0	0	0	0	0	0	0	0	0	0	0
0	Endothelial_cell	SC557_22891	15	6	7	7	0	0	0	0	0	0	0	0	0	0	0	0	0	0	0	0	0	0	1	0	0	0	0	0	0	0	0	0	0
0	Endothelial_cell	SC557_789816	1	7	17	8	0	0	1	0	0	0	1	0	0	0	0	0	0	0	0	0	0	0	0	0	0	0	0	0	0	0	0	0	0
0	Endothelial_cell	SC557_203700	5	6	8	5	0	1	0	0	0	0	0	0	0	0	0	0	0	0	0	0	0	0	0	0	0	0	0	0	0	0	0	0	0
0	Endothelial_cell	SC557_612043	7	6	11	3	0	0	0	1	0	0	0	1	0	0	0	0	0	0	0	0	0	0	0	0	0	0	0	0	0	0	0	1	0
0	Endothelial_cell	SC557_126419	7	4	11	1	0	0	1	0	0	0	0	1	0	0	0	0	0	0	0	0	0	0	0	0	0	0	0	0	0	0	0	0	0
0	Endothelial_cell	SC557_290578	6	5	18	11	0	0	0	0	0	1	0	1	0	0	0	0	0	0	0	0	0	0	0	0	0	0	0	0	0	0	0	0	0
0	Endothelial_cell	SC557_796226	0	9	6	6	0	0	0	0	0	1	0	0	0	0	0	0	0	0	0	0	0	0	0	0	0	0	0	0	0	0	0	0	0
0	Endothelial_cell	SC557_608019	0	4	10	1	0	0	0	0	0	1	0	0	0	0	0	0	0	0	0	0	0	0	0	0	0	0	0	0	0	0	0	0	0
0	Endothelial_cell	SC557_489789	3	3	8	3	0	0	0	0	0	0	0	0	0	0	0	0	0	0	0	0	0	0	0	0	0	0	0	0	0	0	0	0	0
0	Endothelial_cell	SC557_839948	21	2	2	1	0	0	0	0	0	0	0	1	0	0	0	0	0	0	0	0	0	0	0	0	0	0	0	0	0	0	0	0	0
0	Endothelial_cell	SC557_513419	1	11	8	3	0	0	0	1	1	0	0	0	0	0	0	0	0	0	0	0	0	0	0	0	0	0	0	0	0	0	0	0	0
0	Endothelial_cell	SC557_508938	3	4	14	2	0	0	0	0	0	0	0	0	0	0	0	0	0	0	0	0	0	0	1	0	0	0	0	0	0	0	0	0	0
0	Endothelial_cell	SC557_569444	4	4	16	2	0	0	1	0	0	0	0	0	0	0	0	0	0	0	0	0	0	0	0	0	0	0	0	0	0	0	0	0	0
0	Endothelial_cell	SC557_168577	4	9	11	3	1	1	0	0	0	0	0	0	0	0	0	0	0	0	0	0	0	0	0	0	0	0	0	0	0	0	0	0	0
0	Endothelial_cell	SC557_633292	2	7	4	8	0	0	0	0	0	0	0	0	0	0	0	0	0	0	0	0	0	0	0	0	0	0	0	0	0	0	0	0	0
0	Endothelial_cell	SC557_236336	0	7	4	1	1	0	1	9	0	5	1	10	0	0	0	0	0	0	0	0	0	0	0	0	0	0	0	0	0	0	0	0	0
0	Endothelial_cell	SC557_746952	3	5	5	2	0	0	0	0	0	1	0	0	0	0	0	0	0	0	0	0	0	0	1	0	0	0	0	0	0	0	0	0	0
0	Endothelial_cell	SC557_727509	0	16	6	0	0	0	0	0	0	0	0	0	0	0	0	0	0	0	0	0	0	0	1	0	0	0	0	0	0	0	0	0	0
0	Endothelial_cell	SC557_159279	2	3	7	0	0	1	0	0	0	0	0	0	0	0	0	0	0	0	0	0	0	0	0	0	0	0	0	0	0	0	0	0	0
0	Endothelial_cell	SC557_855915	5	3	7	4	0	0	0	0	0	0	0	1	0	0	0	0	0	0	1	0	0	0	0	0	0	0	0	0	0	0	0	0	0
0	Endothelial_cell	SC557_257041	1	4	5	1	0	0	0	0	0	0	0	0	0	0	0	0	0	0	0	0	0	0	0	0	0	0	0	0	0	0	0	0	0
0	Endothelial_cell	SC557_510099	0	3	6	3	0	0	0	0	0	0	0	0	0	0	0	0	0	0	0	0	0	0	1	0	0	0	0	0	0	0	0	0	0
0	Endothelial_cell	SC557_371027	5	13	5	5	0	0	0	1	0	0	0	1	0	0	0	0	0	0	0	0	0	0	0	0	0	0	0	0	0	0	0	0	0
0	Endothelial_cell	SC557_41088	9	6	12	4	0	0	0	0	0	2	0	0	0	0	0	0	0	0	0	0	0	0	0	0	0	0	0	0	0	0	0	0	0
0	Endothelial_cell	SC557_704676	4	2	8	3	0	0	0	2	0	0	0	0	0	0	0	0	0	0	0	0	0	0	1	0	0	0	0	0	0	0	0	0	0
0	Endothelial_cell	SC557_596566	1	2	12	7	0	0	0	0	0	1	0	0	0	0	0	0	0	0	0	0	0	0	0	0	0	0	0	0	0	0	0	0	0
0	Endothelial_cell	SC557_642883	1	5	4	3	0	0	0	0	0	1	0	0	0	0	0	0	0	0	0	0	0	0	0	0	0	0	0	0	0	0	0	0	0
0	Endothelial_cell	SC557_597448	0	8	8	3	0	0	0	0	0	0	0	0	0	0	0	0	0	0	0	0	0	0	1	0	0	0	0	0	0	0	0	0	0
0	Endothelial_cell	SC557_765847	1	10	9	10	0	0	0	0	0	0	0	0	0	0	0	0	0	0	0	0	0	0	0	0	0	0	0	0	0	0	0	0	0
0	Endothelial_cell	SC557_453964	1	4	7	7	0	0	0	0	0	0	0	0	0	0	0	0	0	0	0	0	0	0	0	0	0	0	0	0	0	0	0	0	0
0	Endothelial_cell	SC557_432167	2	8	11	5	0	0	0	0	0	0	0	0	0	0	0	0	0	0	0	0	0	0	2	0	0	0	0	0	0	0	0	0	0
0	Endothelial_cell	SC557_796916	0	7	12	2	0	0	0	0	0	0	0	0	0	0	0	0	0	0	0	0	0	0	1	0	0	0	0	0	0	0	0	0	0
0	Endothelial_cell	SC557_577535	1	3	6	2	0	0	0	0	0	2	0	0	0	0	0	0	0	0	0	0	0	0	2	0	0	0	0	0	0	0	0	0	0
0	Endothelial_cell	SC557_156759	0	9	16	3	0	0	0	0	0	0	0	0	0	0	0	0	0	0	0	0	0	0	2	0	0	0	0	0	0	0	0	0	0
0	Endothelial_cell	SC557_738110	0	8	18	5	1	0	0	0	0	0	0	0	0	0	0	0	0	0	0	0	0	0	0	0	0	0	0	0	0	0	0	0	0
0	Endothelial_cell	SC557_721612	0	6	16	4	0	0	0	1	0	1	0	0	0	0	0	0	0	0	0	0	0	0	1	0	0	0	0	0	0	0	0	0	0
0	Endothelial_cell	SC557_536941	0	5	9	4	0	0	0	0	0	0	0	1	0	0	0	0	0	0	0	0	0	0	0	0	0	0	0	0	0	0	0	0	0
0	Endothelial_cell	SC557_554379	0	11	16	5	0	0	0	1	0	0	0	0	0	0	0	0	0	0	0	0	0	0	0	0	0	0	0	0	0	0	0	0	0
0	Endothelial_cell	SC557_63232	5	3	13	4	0	0	0	1	0	0	0	0	0	0	0	0	0	0	0	0	0	0	1	0	0	0	0	0	0	0	0	0	0
0	Endothelial_cell	SC557_613843	6	7	6	8	1	0	0	0	0	0	0	0	0	0	0	0	0	0	0	0	0	0	2	0	0	0	0	0	0	0	0	0	0
0	Endothelial_cell	SC557_222162	12	4	8	4	0	0	0	1	0	1	0	0	0	0	0	0	0	0	0	0	0	0	0	0	0	0	0	0	0	0	0	0	0
0	Endothelial_cell	SC557_352640	18	3	12	5	0	0	0	2	0	0	0	0	0	0	0	0	0	0	0	0	0	0	1	0	0	0	0	0	0	0	0	0	0
0	Endothelial_cell	SC557_750570	6	2	3	7	0	0	0	0	0	0	1	0	0	0	0	0	0	0	0	0	0	0	0	0	0	0	0	0	0	0	0	0	0
0	Endothelial_cell	SC557_784230	0	4	7	5	0	0	0	1	0	0	0	0	0	0	0	0	0	0	0	0	0	0	1	0	0	0	0	0	0	0	0	0	0
0	Endothelial_cell	SC557_158415	12	5	9	1	0	1	0	0	0	0	0	0	0	0	0	0	0	0	0	0	0	0	0	0	0	0	0	0	0	0	0	0	0
0	Endothelial_cell	SC557_673923	7	3	10	5	0	0	0	1	0	0	0	0	0	0	0	0	0	0	0	0	0	0	1	0	0	0	0	0	0	0	0	0	0
0	Endothelial_cell	SC557_116521	2	5	10	10	0	0	0	0	0	0	0	0	0	0	0	0	0	0	0	0	0	0	1	0	0	0	0	0	0	0	0	0	0
0	Endothelial_cell	SC557_318916	1	4	15	2	0	0	0	0	0	1	0	0	0	0	0	0	0	0	0	0	0	0	0	0	0	0	0	0	0	0	0	0	0
0	Endothelial_cell	SC557_737454	20	5	16	6	0	0	0	0	0	0	0	0	0	0	0	0	0	0	0	0	0	0	1	0	0	0	0	0	0	0	0	0	0
0	Endothelial_cell	SC557_738669	7	6	12	10	0	0	0	0	0	0	0	0	0	0	0	0	0	0	0	0	0	0	1	0	0	0	0	0	0	0	0	0	0
0	Endothelial_cell	SC557_625935	10	9	13	7	0	0	0	1	0	0	0	0	0	0	0	0	0	0	0	0	0	0	0	0	0	0	0	0	0	0	0	0	0
0	Endothelial_cell	SC557_449928	1	9	17	1	1	0	0	0	1	0	0	0	0	0	0	0	0	0	0	0	0	0	0	0	0	0	0	0	0	0	0	0	0
0	Endothelial_cell	SC557_868478	1	7	11	1	0	0	0	0	0	0	0	1	0	0	0	0	0	0	0	0	0	0	0	0	0	0	0	0	0	0	0	0	0
0	Endothelial_cell	SC557_694733	0	5	11	1	0	0	0	0	0	0	0	0	0	0	0	0	0	0	0	0	0	0	1	0	0	0	0	0	0	0	0	0	0
0	Endothelial_cell	SC557_272216	0	5	8	6	1	1	0	1	0	1	0	0	0	0	0	0	0	0	0	0	0	0	0	0	0	0	0	0	0	0	0	0	0
0	Endothelial_cell	SC557_637894	9	11	9	4	0	0	0	0	0	1	0	0	0	0	0	0	0	0	0	0	0	0	0	0	0	0	0	0	0	0	0	0	0
0	Endothelial_cell	SC557_617384	3	3	8	6	0	0	0	1	0	1	0	1	0	0	0	0	0	0	0	0	0	0	2	0	0	0	0	0	0	0	0	0	0
0	Endothelial_cell	SC557_205245	12	7	20	4	0	0	1	0	0	0	0	0	0	0	0	0	0	0	0	0	0	0	2	0	0	0	0	0	0	0	0	0	0
0	Endothelial_cell	SC557_517992	1	7	7	4	0	0	0	0	0	0	0	0	0	0	0	0	0	0	0	0	0	0	0	0	0	0	0	0	0	0	0	0	0
0	Endothelial_cell	SC557_655230	0	5	23	3	0	0	0	1	0	0	0	1	0	0	0	0	0	0	0	0	0	0	2	0	0	0	0	0	0	0	0	0	0
0	Endothelial_cell	SC557_510653	3	2	9	5	0	0	0	0	0	0	0	0	0	0	0	0	0	0	0	0	0	0	0	0	0	0	0	0	0	0	0	0	0
0	Endothelial_cell	SC557_191324	8	8	28	3	1	0	0	0	0	0	0	0	0	0	0	0	0	0	0	0	0	0	2	0	0	0	0	0	0	0	0	0	0
0	Endothelial_cell	SC557_1393	5	4	6	2	0	0	0	1	0	0	0	0	0	0	0	0	0	0	0	0	0	0	1	0	0	0	0	0	0	0	0	0	0
0	Endothelial_cell	SC557_125126	16	6	11	5	0	0	0	1	0	0	0	0	0	0	0	0	0	0	0	0	0	0	2	0	0	0	0	0	0	0	0	0	0
0	Endothelial_cell	SC557_614792	9	6	6	19	0	0	0	3	0	1	0	1	0	0	0	0	0	0	0	0	0	0	0	0	0	0	0	0	0	0	0	0	0
0	Endothelial_cell	SC557_571285	1	8	7	7	0	0	0	0	0	0	0	2	0	0	0	0	0	0	0	0	0	0	3	0	0	0	0	0	0	0	0	0	0
0	Endothelial_cell	SC557_834537	0	4	13	8	0	0	1	0	0	0	0	0	0	0	0	0	0	0	0	0	0	0	2	0	0	0	0	0	0	0	0	0	0
0	Endothelial_cell	SC557_446046	7	3	7	5	0	0	0	1	0	0	0	0	0	0	0	0	0	0	0	0	0	0	0	0	0	0	0	0	0	0	0	0	0
0	Endothelial_cell	SC557_146341	2	5	7	0	1	0	0	0	0	0	0	0	0	0	0	0	0	0	0	0	0	0	0	0	0	0	0	0	0	0	0	0	0
0	Endothelial_cell	SC557_243047	0	3	15	0	0	0	1	1	0	0	1	0	0	0	0	0	0	0	0	0	0	0	0	0	0	0	0	0	0	0	0	0	0
0	Endothelial_cell	SC557_721654	0	1	15	7	0	0	0	1	0	0	0	0	0	0	0	0	0	0	0	0	0	0	0	0	0	0	0	0	0	0	0	0	0
0	Endothelial_cell	SC557_89067	10	2	23	5	0	0	0	1	0	0	0	0	0	0	0	0	0	0	0	0	0	0	1	0	0	0	0	0	0	0	0	0	0
0	Endothelial_cell	SC557_843762	7	3	16	7	0	0	0	1	0	0	0	0	0	0	0	0	1	0	0	0	0	0	0	0	0	0	0	0	0	0	0	0	0
0	Endothelial_cell	SC557_482546	0	11	15	4	0	1	0	0	0	0	0	0	0	0	0	0	0	0	0	0	0	0	0	0	0	0	0	0	0	0	0	0	0
0	Endothelial_cell	SC557_288661	2	5	9	2	1	0	0	0	0	0	0	0	0	0	0	0	0	0	0	0	0	0	0	0	0	0	0	0	0	0	0	0	0
0	Endothelial_cell	SC557_539858	15	2	17	3	0	0	0	0	0	0	0	0	0	0	0	0	0	0	0	0	0	0	2	0	0	0	0	0	0	0	0	0	0
0	Endothelial_cell	SC557_663700	4	4	6	3	0	0	1	0	0	1	0	0	0	0	0	0	0	0	0	0	0	0	0	0	0	0	0	0	0	0	0	0	0
0	Endothelial_cell	SC557_555347	26	5	13	2	0	0	0	0	0	2	0	0	0	0	0	0	0	0	0	0	0	0	0	0	0	0	0	0	0	0	0	1	0
0	Endothelial_cell	SC557_720155	0	6	7	3	0	0	0	0	0	0	0	0	0	0	0	0	0	0	0	0	0	0	2	0	0	0	0	0	0	0	0	0	0
0	Endothelial_cell	SC557_133765	2	1	9	3	0	0	0	0	0	0	0	0	0	0	0	0	0	0	0	0	0	0	0	0	0	0	0	0	0	0	0	0	0
0	Endothelial_cell	SC557_373376	11	5	11	1	0	0	0	0	0	0	0	0	0	0	0	0	0	0	0	0	0	0	0	0	0	0	0	0	0	0	0	0	0
0	Endothelial_cell	SC557_304499	11	1	10	6	0	0	0	0	0	0	0	0	0	0	0	0	0	0	0	0	0	0	0	0	0	0	0	0	0	0	0	0	0
0	Endothelial_cell	SC557_191276	12	5	15	3	1	0	0	0	0	2	0	1	0	0	0	0	0	0	0	0	0	0	0	0	0	0	0	0	0	0	0	0	0
0	Endothelial_cell	SC557_307240	0	1	11	3	0	0	0	2	0	0	0	0	0	0	0	0	0	0	0	0	0	0	0	0	0	0	0	0	0	0	0	0	0
0	Endothelial_cell	SC557_173108	12	3	16	5	0	0	1	1	0	1	0	0	0	0	0	0	0	0	0	0	0	0	0	0	0	0	0	0	0	0	0	0	0
0	Endothelial_cell	SC557_401909	4	6	12	4	0	0	0	0	0	0	0	0	0	0	0	0	0	0	0	0	0	0	0	0	0	0	0	0	0	0	0	0	0
0	Endothelial_cell	SC557_786044	1	3	12	4	0	0	0	2	0	1	0	0	0	0	0	0	0	0	0	0	0	0	1	0	0	0	0	0	0	0	0	0	0
0	Endothelial_cell	SC557_293492	0	2	7	2	0	0	0	0	0	0	0	0	0	0	0	0	0	0	0	0	0	0	2	0	0	0	0	0	0	0	0	0	0
0	Endothelial_cell	SC557_832290	3	1	5	6	0	0	0	0	0	1	0	1	0	0	0	0	0	0	0	0	0	0	0	0	0	0	0	0	0	0	0	0	0
0	Endothelial_cell	SC557_254472	2	0	10	11	0	0	0	1	0	0	0	0	0	0	0	0	0	0	0	0	0	0	0	0	0	0	0	0	0	0	0	0	0
0	Endothelial_cell	SC557_299667	6	2	7	6	0	0	0	0	1	0	0	0	0	0	0	0	0	0	0	0	0	0	0	0	0	0	0	0	0	0	0	0	0
0	Endothelial_cell	SC557_431647	8	3	7	6	0	0	0	0	0	1	0	0	0	0	0	0	0	0	0	0	0	0	0	0	0	0	0	0	0	0	0	0	0
0	Endothelial_cell	SC557_534403	0	3	14	7	0	0	0	0	0	0	0	0	0	0	0	0	0	0	0	0	0	0	0	0	0	0	0	0	0	0	0	0	0
0	Endothelial_cell	SC557_36980	8	4	8	4	0	0	0	0	0	0	0	0	0	0	0	0	0	0	0	0	0	0	1	0	0	0	0	0	0	0	0	0	0
0	Endothelial_cell	SC557_222294	7	4	17	4	0	0	0	2	0	0	0	1	0	0	0	0	0	0	0	0	0	0	0	0	0	0	0	0	0	0	0	0	0
0	Endothelial_cell	SC557_38360	1	3	7	1	0	0	0	0	0	0	0	0	0	0	0	0	0	0	0	0	0	0	0	0	0	0	0	0	0	0	0	0	0
0	Endothelial_cell	SC557_99736	1	4	20	2	0	0	0	0	0	2	0	0	0	0	0	0	1	0	0	0	0	0	1	0	0	0	0	0	0	0	0	0	0
0	Endothelial_cell	SC557_763906	26	1	2	3	0	0	2	1	0	0	0	1	0	0	0	0	0	0	0	0	0	0	0	0	0	0	0	0	0	0	0	0	0
0	Endothelial_cell	SC557_513642	0	14	0	4	0	0	0	0	0	0	0	0	0	0	0	0	0	0	0	0	0	0	0	0	0	0	0	0	0	0	0	0	0
0	Endothelial_cell	SC557_189566	0	2	13	5	0	0	0	0	0	0	0	0	0	0	0	0	0	0	0	0	0	0	1	0	0	0	0	0	0	0	0	0	0
0	Endothelial_cell	SC557_618884	1	8	12	3	1	0	0	0	0	0	0	1	0	0	0	0	0	0	0	0	0	0	1	0	0	0	0	0	0	0	0	0	0
0	Endothelial_cell	SC557_128680	1	0	8	6	0	0	0	0	0	1	0	0	0	0	0	0	0	0	0	0	0	0	3	0	0	0	0	0	0	0	0	0	0
0	Endothelial_cell	SC557_668219	3	4	6	3	0	0	0	1	0	0	0	0	0	0	0	0	0	0	0	0	0	0	0	0	0	0	0	0	0	0	0	0	0
0	Endothelial_cell	SC557_732286	0	2	2	4	0	0	0	0	0	0	0	0	0	0	0	0	0	0	0	0	0	0	0	0	0	0	0	0	0	0	0	0	0
0	Endothelial_cell	SC557_872712	0	3	5	6	0	0	0	0	1	1	0	0	0	0	0	0	0	0	0	0	0	0	3	0	0	0	0	0	0	0	0	0	0
0	Endothelial_cell	SC557_356103	12	3	9	5	0	0	0	0	0	0	0	0	0	0	0	0	0	0	0	0	0	0	0	0	0	0	0	0	0	0	0	0	0
0	Endothelial_cell	SC557_242665	3	2	12	4	0	0	0	0	0	0	0	1	0	0	0	0	0	0	0	0	0	0	0	0	0	0	0	0	0	0	0	0	0
0	Endothelial_cell	SC557_675381	0	3	14	10	0	0	0	0	0	0	0	0	0	0	0	0	0	0	0	0	0	0	0	0	0	0	0	0	0	0	0	0	0
0	Endothelial_cell	SC557_219151	0	5	10	5	0	0	0	1	0	0	0	0	0	0	0	0	0	0	0	0	0	0	0	0	0	0	0	0	0	0	0	0	0
0	Endothelial_cell	SC557_72548	6	6	13	7	1	1	0	0	0	0	0	0	0	0	0	0	0	0	0	0	0	0	2	0	0	0	0	0	0	0	0	0	0
0	Endothelial_cell	SC557_241679	1	4	8	3	0	0	0	0	0	0	0	0	0	0	0	0	0	0	0	0	0	0	0	0	0	0	0	0	0	0	0	0	0
0	Endothelial_cell	SC557_24485	14	6	19	0	0	0	0	0	0	0	0	0	0	0	0	0	0	0	0	0	0	0	0	0	0	0	0	0	0	0	0	0	0
0	Endothelial_cell	SC557_246051	6	3	2	4	0	0	0	1	0	0	0	2	0	0	0	0	0	0	0	0	0	0	0	0	0	0	0	0	0	0	0	0	0
0	Endothelial_cell	SC557_470498	0	1	9	8	0	0	0	2	0	0	0	0	0	0	0	0	0	0	0	0	0	0	0	0	0	0	0	0	0	0	0	0	0
0	Endothelial_cell	SC557_603380	1	4	5	5	0	0	0	0	0	0	0	0	0	0	0	0	0	0	0	0	0	0	1	0	0	0	0	0	0	0	0	0	0
0	Endothelial_cell	SC557_370263	8	6	16	1	0	0	0	0	0	1	0	1	0	0	0	0	0	0	0	0	0	0	0	0	0	0	0	0	0	0	0	0	0
0	Endothelial_cell	SC557_854035	0	1	14	7	0	0	0	1	0	0	0	0	0	0	0	0	0	0	0	0	0	0	2	0	0	0	0	0	0	0	0	0	0
0	Endothelial_cell	SC557_205147	11	6	17	2	0	0	0	0	0	0	0	1	0	0	0	0	0	0	0	0	0	0	0	0	0	0	0	0	0	0	0	0	0
0	Endothelial_cell	SC557_348518	0	2	12	6	0	0	0	1	0	1	0	0	0	0	0	0	0	0	0	0	0	0	1	0	0	0	0	0	0	0	0	0	0
0	Endothelial_cell	SC557_850341	3	5	8	1	1	0	0	1	0	0	0	0	0	0	0	0	0	0	0	0	0	0	0	0	0	0	0	0	0	0	0	0	0
0	Endothelial_cell	SC557_818087	2	1	13	4	0	0	0	0	0	0	0	0	0	0	0	0	0	0	0	0	0	0	1	0	0	0	0	0	0	0	0	0	0
0	Endothelial_cell	SC557_725074	0	4	8	2	1	0	1	0	0	0	0	1	0	0	0	0	0	0	0	0	0	0	1	0	1	0	0	0	0	0	0	0	0
0	Endothelial_cell	SC557_449779	0	4	11	2	0	0	0	1	0	0	1	0	0	0	0	0	0	0	0	0	0	0	0	0	0	0	0	0	0	0	0	0	0
0	Endothelial_cell	SC557_290509	5	11	8	1	0	0	0	0	0	0	0	0	0	0	0	0	0	0	0	0	0	0	1	0	0	0	0	0	0	0	0	0	0
0	Endothelial_cell	SC557_244379	10	5	13	2	0	0	0	0	0	1	0	0	0	0	0	0	0	0	0	0	0	0	0	0	0	0	0	0	0	0	0	0	0
0	Endothelial_cell	SC557_128726	0	3	15	8	0	0	0	0	0	1	0	0	0	0	0	0	0	0	0	0	0	0	1	0	0	0	0	0	0	0	0	0	0
0	Endothelial_cell	SC557_707044	5	4	6	4	0	0	0	1	0	0	0	0	0	0	0	0	0	0	0	0	0	0	0	0	0	0	0	0	0	0	0	0	0
0	Endothelial_cell	SC557_559393	1	6	21	5	0	0	0	0	0	0	0	0	0	0	0	0	0	0	0	0	0	0	0	0	0	0	0	0	0	0	0	0	0
0	Endothelial_cell	SC557_649443	27	5	7	3	0	1	0	0	0	0	0	0	0	0	0	0	0	0	0	0	0	0	1	0	0	0	0	0	0	0	0	0	0
0	Endothelial_cell	SC557_746581	1	1	10	5	0	0	0	1	0	0	0	0	0	0	0	0	0	0	0	0	0	0	1	0	0	0	0	0	0	0	0	0	0
0	Endothelial_cell	SC557_675764	14	2	7	7	0	0	0	0	0	0	0	0	0	0	0	0	0	0	0	0	0	0	1	0	0	0	0	0	0	0	0	0	0
0	Endothelial_cell	SC557_407293	1	3	9	6	1	0	0	0	0	0	0	0	0	0	0	0	0	0	0	0	0	0	0	0	0	0	0	0	0	0	0	0	0
0	Endothelial_cell	SC557_93599	0	10	11	13	0	0	0	0	0	0	0	0	0	0	0	0	1	1	0	0	0	0	2	0	0	0	0	0	0	0	0	0	0
0	Endothelial_cell	SC557_220025	6	7	12	4	0	0	0	0	0	0	0	1	0	0	0	0	0	0	0	0	0	0	0	0	0	0	0	0	0	0	0	0	0
0	Endothelial_cell	SC557_533846	0	4	13	3	0	0	0	0	1	0	0	2	0	0	0	0	0	0	0	0	0	0	0	0	0	0	0	0	0	0	0	0	0
0	Endothelial_cell	SC557_739259	3	3	11	3	0	1	0	0	0	0	0	2	0	0	0	0	0	0	0	0	0	0	0	0	0	0	0	0	0	0	0	0	0
0	Endothelial_cell	SC557_17158	4	5	11	9	0	0	0	0	0	0	1	0	0	0	0	0	0	0	0	0	0	0	0	0	0	0	0	0	0	0	0	0	0
0	Endothelial_cell	SC557_287411	1	6	3	3	0	0	0	3	1	4	0	5	0	0	0	0	0	0	0	0	0	0	1	0	0	0	0	0	0	0	0	0	0
0	Endothelial_cell	SC557_660467	1	3	11	4	0	0	1	2	0	0	0	0	0	0	0	0	0	0	0	0	0	0	0	0	0	0	0	0	0	0	0	0	0
0	Endothelial_cell	SC557_829642	0	4	6	4	1	0	0	0	0	0	0	0	0	0	0	0	0	0	0	1	0	0	1	0	0	0	0	0	0	0	0	0	0
0	Endothelial_cell	SC557_54224	0	5	8	5	0	0	0	0	0	1	0	1	0	0	0	0	0	0	0	0	0	0	1	0	0	0	0	0	0	0	0	0	0
0	Endothelial_cell	SC557_43466	2	0	6	4	0	0	0	0	0	0	0	0	0	0	0	0	0	0	0	0	0	0	0	0	0	0	0	0	0	0	0	0	0
0	Endothelial_cell	SC557_712650	2	4	8	3	0	0	0	0	0	0	0	0	0	0	0	0	0	0	0	0	0	0	0	0	0	0	0	0	0	0	0	0	0
0	Endothelial_cell	SC557_455170	16	5	9	3	1	1	0	0	0	0	0	0	0	0	0	0	0	0	0	0	0	0	0	0	0	0	0	0	0	0	0	0	0
0	Endothelial_cell	SC557_153611	7	2	3	5	0	0	0	0	0	0	0	0	0	0	0	0	0	0	0	0	0	0	1	0	0	0	0	0	0	0	0	0	0
0	Endothelial_cell	SC557_615076	7	1	15	1	0	0	2	0	0	0	0	0	0	0	0	0	0	0	0	0	0	0	0	0	0	0	0	0	0	0	0	0	0
0	Endothelial_cell	SC557_184542	3	1	9	5	0	1	0	1	0	0	0	0	0	0	0	0	0	0	0	0	0	0	0	0	0	0	0	0	0	0	0	0	0
0	Endothelial_cell	SC557_34588	0	2	4	1	0	0	0	0	0	0	0	0	0	0	0	0	0	0	0	0	0	0	1	0	0	0	0	0	0	0	0	0	0
0	Endothelial_cell	SC557_177034	13	4	17	3	0	0	0	0	0	2	0	0	0	0	0	0	0	0	0	0	0	0	0	0	0	0	0	0	0	0	0	0	0
0	Endothelial_cell	SC557_181513	1	5	8	8	0	0	1	2	0	0	0	1	0	0	0	0	0	0	0	0	0	0	1	0	0	0	0	0	0	0	0	0	0
0	Endothelial_cell	SC557_820235	2	1	10	1	0	0	0	0	0	0	0	1	0	0	0	0	0	0	0	0	0	0	1	0	0	0	0	0	0	0	0	0	0
0	Endothelial_cell	SC557_243260	0	3	12	2	0	0	0	1	0	0	0	0	0	0	0	0	0	0	0	0	0	0	0	0	0	0	0	0	0	0	0	0	0
0	Endothelial_cell	SC557_205531	0	6	13	1	0	0	0	1	0	0	0	0	0	0	0	0	0	0	0	0	0	0	0	0	0	0	0	0	0	0	0	0	0
0	Endothelial_cell	SC557_225353	6	3	4	5	0	0	0	0	0	0	0	0	0	0	0	0	1	0	0	0	0	0	0	0	0	0	0	0	0	0	0	0	0
0	Endothelial_cell	SC557_680954	0	5	5	2	0	0	0	0	0	0	0	0	0	0	0	0	0	0	0	0	0	0	0	0	0	0	0	0	0	0	0	0	0
0	Endothelial_cell	SC557_445122	9	3	15	2	0	0	0	0	0	1	0	0	0	0	0	0	0	0	0	0	0	0	0	0	0	0	0	0	0	0	0	0	0
0	Endothelial_cell	SC557_389529	3	1	5	3	1	0	0	0	0	1	0	0	0	0	0	0	0	0	0	0	0	0	0	0	0	0	0	0	0	0	0	0	0
0	Endothelial_cell	SC557_237509	7	2	17	2	0	0	0	2	0	0	0	0	0	0	0	0	0	0	0	0	0	0	1	0	0	0	0	0	0	0	0	0	0
0	Endothelial_cell	SC557_779433	0	0	6	8	0	0	0	0	1	0	0	0	0	0	0	0	0	0	0	0	0	0	1	0	0	0	0	0	0	0	0	0	0
0	Endothelial_cell	SC557_521683	3	5	8	1	0	0	0	0	0	0	0	0	0	0	0	0	0	0	0	0	0	0	0	0	0	0	0	0	0	0	0	0	0
0	Endothelial_cell	SC557_524692	2	7	17	5	0	0	0	1	0	0	0	0	0	0	0	0	0	0	0	0	0	0	0	0	0	0	0	0	0	0	0	0	0
0	Endothelial_cell	SC557_440216	2	3	13	2	0	0	0	0	0	0	0	0	0	0	0	0	0	0	0	0	0	0	0	0	0	0	0	0	0	0	0	0	0
0	Endothelial_cell	SC557_704728	2	2	13	6	0	0	0	0	0	1	0	0	0	0	0	0	0	0	0	0	0	0	0	0	0	0	0	0	0	0	0	0	0
0	Endothelial_cell	SC557_731467	2	2	5	5	0	0	0	1	0	0	0	0	0	0	0	0	0	0	0	0	0	0	0	0	0	0	0	0	0	0	0	0	0
0	Endothelial_cell	SC557_204988	19	5	6	6	0	0	0	1	0	1	0	0	0	0	0	0	0	0	0	0	0	0	0	0	0	0	0	0	0	0	0	0	0
0	Endothelial_cell	SC557_121063	14	2	7	3	0	0	0	0	0	0	0	1	0	0	0	0	0	0	0	0	0	0	0	0	0	0	0	0	0	0	0	0	0
0	Endothelial_cell	SC557_90769	3	7	8	5	0	0	0	0	0	0	0	1	0	0	0	0	0	0	0	0	0	0	0	0	0	0	0	0	0	0	0	0	0
0	Endothelial_cell	SC557_639129	9	2	6	2	0	0	0	0	0	2	0	0	0	0	0	0	0	0	0	0	0	1	0	0	0	0	0	0	0	0	0	0	0
0	Endothelial_cell	SC557_334931	2	12	12	4	0	0	0	0	1	1	0	0	0	0	0	0	0	0	0	0	0	0	0	0	0	0	0	0	0	0	0	0	0
0	Endothelial_cell	SC557_647985	5	2	7	2	0	0	0	2	0	0	0	1	0	0	0	0	0	0	0	0	0	0	0	0	0	0	0	0	0	0	0	0	0
0	Endothelial_cell	SC557_470293	0	6	18	4	0	0	0	1	0	0	0	0	0	0	0	0	0	0	0	0	0	0	3	0	0	0	0	0	0	0	0	0	0
0	Endothelial_cell	SC557_857722	2	9	3	6	0	0	0	0	0	0	0	0	0	0	0	0	0	0	0	0	0	0	0	0	0	0	0	0	0	0	0	0	0
0	Endothelial_cell	SC557_443154	0	4	6	0	0	0	1	0	0	0	0	0	0	0	0	0	0	0	0	0	0	0	0	0	0	0	0	0	0	0	0	0	0
0	Endothelial_cell	SC557_165065	8	6	17	6	0	0	0	1	0	0	0	0	0	0	0	0	0	0	0	0	0	0	2	0	0	0	0	0	0	0	0	0	0
0	Endothelial_cell	SC557_124459	0	3	14	2	0	0	0	1	0	0	0	0	0	0	0	0	0	0	0	0	0	0	2	0	0	0	0	0	0	0	0	0	0
0	Endothelial_cell	SC557_276400	2	4	7	1	10	4	10	1	0	0	0	0	0	0	0	0	0	0	0	0	0	0	0	0	0	0	0	0	0	0	0	0	0
0	Endothelial_cell	SC557_626673	7	6	8	4	0	0	0	2	0	1	0	0	0	0	0	0	0	0	0	0	0	0	0	0	0	0	0	0	0	0	0	0	0
0	Endothelial_cell	SC557_165333	1	5	9	6	0	0	0	0	0	0	1	1	0	0	0	0	0	0	0	0	0	0	0	0	0	0	0	0	0	0	0	0	0
0	Endothelial_cell	SC557_610209	1	3	5	5	0	0	0	0	0	0	0	0	0	0	0	0	0	1	0	0	0	0	0	0	0	0	0	0	0	0	0	0	0
0	Endothelial_cell	SC557_33097	2	6	12	4	0	0	0	0	0	0	0	0	0	0	0	0	0	0	0	0	0	0	0	0	0	0	0	0	0	0	0	0	0
0	Endothelial_cell	SC557_208822	9	4	15	4	0	0	1	0	0	1	1	0	0	0	0	0	0	0	0	0	0	0	0	0	0	0	0	0	0	0	0	0	0
0	Endothelial_cell	SC557_485886	0	8	15	5	0	0	0	0	0	0	1	0	0	0	0	0	0	0	0	0	0	0	2	0	0	0	0	0	0	0	0	0	0
0	Endothelial_cell	SC557_544818	0	4	4	7	0	0	0	1	0	0	0	0	0	0	0	0	0	0	0	0	0	0	0	0	0	0	0	0	0	0	0	0	0
0	Endothelial_cell	SC557_821138	5	2	14	6	0	0	0	2	0	1	0	0	0	0	0	0	0	0	0	0	0	0	0	0	0	0	0	0	0	0	0	0	0
0	Endothelial_cell	SC557_721395	1	6	16	0	0	0	1	0	0	0	0	0	0	0	0	0	0	0	0	0	0	0	0	0	0	0	0	0	0	0	0	0	0
0	Endothelial_cell	SC557_434052	13	5	18	4	0	0	0	0	0	0	2	0	0	0	0	0	0	0	0	0	0	0	2	0	0	0	0	0	0	0	0	0	0
0	Endothelial_cell	SC557_686275	2	8	9	1	0	0	0	1	0	0	0	0	0	0	0	0	0	0	0	0	0	0	3	0	0	0	0	0	0	0	0	0	0
0	Endothelial_cell	SC557_224240	14	1	15	3	0	0	0	0	0	0	0	0	0	0	0	0	0	0	0	0	0	0	1	0	0	0	0	0	0	0	0	0	0
0	Endothelial_cell	SC557_872328	0	7	14	4	0	0	0	0	0	0	0	1	0	0	0	0	0	0	0	0	0	0	0	0	0	0	0	0	0	0	0	0	0
0	Endothelial_cell	SC557_263073	0	5	16	3	0	0	0	1	0	0	0	3	0	0	0	0	0	0	0	0	0	0	1	0	0	0	0	0	0	0	0	0	0
0	Endothelial_cell	SC557_33186	0	4	10	1	0	0	0	0	0	1	0	0	0	0	0	0	0	0	0	0	0	0	0	0	0	0	0	0	0	0	0	0	0
0	Endothelial_cell	SC557_674377	0	10	10	1	0	0	0	0	0	0	0	0	0	0	0	0	0	0	0	0	0	0	0	0	0	0	0	0	0	0	0	0	0
0	Endothelial_cell	SC557_35027	0	3	8	3	0	0	0	0	0	0	0	0	0	0	0	0	0	0	0	0	0	0	0	0	0	0	0	0	0	0	0	0	0
0	Endothelial_cell	SC557_108272	3	7	10	1	0	0	0	0	1	0	0	0	0	0	0	0	0	0	0	0	0	0	0	0	0	0	0	0	0	0	0	0	0
0	Endothelial_cell	SC557_313080	4	3	16	2	0	0	0	0	0	0	0	0	0	0	0	0	0	0	0	0	0	0	0	0	0	0	0	0	0	0	0	0	0
0	Endothelial_cell	SC557_582919	1	5	8	2	0	0	0	1	0	0	0	0	0	0	0	0	0	0	0	0	0	0	0	0	0	0	0	0	0	0	0	0	0
0	Endothelial_cell	SC557_332331	0	3	12	3	0	0	0	0	0	2	0	0	0	0	0	0	0	0	0	0	0	0	0	0	0	0	0	0	0	0	0	0	0
0	Endothelial_cell	SC557_274114	6	2	9	11	3	0	0	2	0	0	0	0	0	0	0	0	0	0	0	0	0	0	1	0	0	0	0	0	0	0	0	0	0
0	Endothelial_cell	SC557_247705	0	1	6	5	0	0	0	0	0	0	0	0	0	0	0	0	0	0	0	0	0	0	1	0	0	0	0	0	0	0	0	0	0
0	Endothelial_cell	SC557_43601	7	1	18	1	0	0	0	0	0	0	0	0	0	0	0	0	0	0	0	0	0	0	0	0	0	0	0	0	0	0	0	0	0
0	Endothelial_cell	SC557_7959	1	5	5	4	1	0	0	0	0	0	0	0	0	0	0	0	0	0	0	0	0	0	0	0	0	0	0	0	0	0	0	0	0
0	Endothelial_cell	SC557_142490	3	4	9	5	0	0	0	0	0	0	0	2	0	0	0	0	1	0	0	0	0	0	1	0	0	0	1	0	0	0	0	0	0
0	Endothelial_cell	SC557_71872	1	6	22	3	0	0	0	0	0	0	0	1	0	0	0	0	0	0	0	0	0	0	0	0	0	0	0	0	0	0	0	0	0
0	Endothelial_cell	SC557_800195	2	5	3	13	0	1	0	1	0	1	0	0	0	0	0	0	0	0	0	0	0	0	0	0	0	0	0	0	0	0	0	0	0
0	Endothelial_cell	SC557_377102	10	8	9	6	0	0	0	2	0	1	0	0	0	0	0	0	0	0	0	0	0	0	0	0	0	0	0	0	0	0	0	0	0
0	Endothelial_cell	SC557_48992	9	5	12	0	1	0	0	0	0	0	0	0	0	0	0	0	0	0	0	0	0	0	0	0	0	0	0	0	0	0	0	0	0
0	Endothelial_cell	SC557_876703	0	6	13	2	0	1	0	0	0	0	0	1	0	0	0	0	0	0	0	0	0	0	2	0	0	0	0	0	0	0	0	0	0
0	Endothelial_cell	SC557_267446	0	3	11	7	1	0	0	0	1	0	0	0	0	0	0	0	0	0	0	0	0	0	1	0	0	0	0	0	0	0	0	0	0
0	Endothelial_cell	SC557_144517	0	2	7	5	0	0	0	0	0	0	0	1	0	0	0	0	0	0	0	0	0	0	2	0	0	0	0	0	0	0	0	0	0
0	Endothelial_cell	SC557_286119	0	7	17	1	0	0	0	0	0	0	0	0	0	0	0	0	0	0	0	0	0	0	0	0	0	0	0	0	0	0	0	0	0
0	Endothelial_cell	SC557_698271	8	6	20	5	0	0	0	0	0	0	0	0	0	0	0	0	0	0	0	0	0	0	0	0	0	0	0	0	0	0	0	0	0
0	Endothelial_cell	SC557_672224	8	2	6	6	0	0	0	0	1	0	0	0	0	0	0	0	0	0	0	0	0	0	0	0	0	0	0	0	0	0	0	0	0
0	Endothelial_cell	SC557_12782	19	5	10	2	1	0	1	0	0	0	0	0	0	0	0	0	0	0	0	0	0	0	0	0	0	0	0	0	0	0	0	0	0
0	Endothelial_cell	SC557_677934	0	10	6	7	0	0	0	1	0	0	0	0	0	0	0	0	0	0	0	0	0	0	0	0	0	0	0	0	0	0	0	0	0
0	Endothelial_cell	SC557_425945	1	3	12	6	0	0	0	0	0	0	0	0	0	0	0	0	0	0	0	0	0	0	1	0	0	0	0	0	0	0	0	0	0
0	Endothelial_cell	SC557_469163	13	1	19	3	0	0	0	1	1	0	0	0	0	0	0	0	0	0	0	0	0	0	0	0	0	0	0	0	0	0	0	0	0
0	Endothelial_cell	SC557_668013	0	5	2	6	0	0	0	0	0	0	0	0	0	0	0	0	0	0	0	0	0	0	1	0	0	0	0	0	0	0	0	0	0
0	Endothelial_cell	SC557_196471	0	1	12	4	0	0	0	0	0	1	0	1	0	0	0	0	0	0	0	0	0	0	0	0	0	0	0	0	0	0	0	0	0
0	Endothelial_cell	SC557_355893	10	4	8	4	0	0	0	0	0	0	0	0	0	0	0	0	0	0	0	0	0	0	0	0	0	0	0	0	0	0	0	0	0
0	Endothelial_cell	SC557_323901	7	7	14	2	0	0	0	0	0	0	0	1	0	0	0	0	0	0	0	0	0	0	0	0	0	0	0	0	0	0	0	0	0
0	Endothelial_cell	SC557_62313	1	7	24	5	0	0	0	0	0	0	0	0	0	0	0	0	0	0	0	0	0	0	0	0	0	0	0	0	0	0	0	0	0
0	Endothelial_cell	SC557_120431	0	6	3	3	0	0	0	0	0	0	0	0	0	0	0	0	0	0	0	0	0	0	0	0	0	0	0	0	0	0	0	0	0
0	Endothelial_cell	SC557_866171	3	3	12	3	1	0	1	0	0	0	0	0	0	0	0	0	0	0	0	0	0	0	2	0	0	0	0	0	0	0	0	0	0
0	Endothelial_cell	SC557_95170	4	2	9	3	0	0	0	0	0	0	0	0	0	0	0	0	0	0	0	0	0	0	1	0	0	0	0	0	0	0	0	0	0
0	Endothelial_cell	SC557_637372	9	7	17	3	0	0	0	0	0	1	0	0	0	0	0	0	0	0	0	0	0	0	0	0	0	0	0	0	0	0	0	0	0
0	Endothelial_cell	SC557_609331	14	1	9	1	0	0	0	0	0	0	0	0	0	0	0	0	0	0	0	0	0	0	0	0	0	0	0	0	0	0	0	0	0
0	Endothelial_cell	SC557_457198	0	2	12	5	0	0	0	1	0	0	0	0	0	0	0	0	0	0	0	0	0	0	1	0	0	0	0	0	0	0	0	0	0
0	Endothelial_cell	SC557_736933	1	5	16	1	0	0	0	1	0	0	0	0	0	0	0	0	0	0	0	0	0	0	0	0	0	0	0	0	0	0	0	0	0
0	Endothelial_cell	SC557_164807	2	6	5	2	0	0	0	1	0	0	0	0	0	0	0	0	0	0	0	0	0	0	0	0	0	0	0	0	0	0	0	0	0
0	Endothelial_cell	SC557_615096	4	3	8	5	0	0	0	0	0	0	0	0	0	0	0	0	0	0	0	0	0	0	0	0	0	0	0	0	0	0	0	0	0
0	Endothelial_cell	SC557_40513	0	1	8	0	0	0	0	0	0	0	0	0	0	0	0	0	0	0	0	0	0	0	0	0	0	0	0	0	0	0	0	0	0
0	Endothelial_cell	SC557_295899	5	3	9	3	0	0	0	0	0	0	0	1	0	0	0	0	0	0	0	0	0	0	0	0	0	0	0	0	0	0	0	0	0
0	Endothelial_cell	SC557_34443	2	5	14	1	1	0	0	0	0	0	0	0	0	0	0	0	0	0	0	0	0	0	1	0	0	0	0	0	0	0	0	0	0
0	Endothelial_cell	SC557_369713	1	7	8	3	0	0	0	0	0	1	0	0	0	0	0	0	0	0	0	0	0	0	1	0	0	0	0	0	0	0	0	0	0
0	Endothelial_cell	SC557_485042	2	1	9	8	1	0	1	0	0	0	0	0	0	0	0	0	0	0	0	0	0	0	0	0	0	0	0	0	0	0	0	0	0
0	Endothelial_cell	SC557_719706	6	1	1	4	0	0	0	1	0	0	0	2	0	0	0	0	0	0	0	0	0	0	1	0	0	0	0	0	0	0	0	0	0
0	Endothelial_cell	SC557_499863	0	8	9	0	0	0	0	0	0	0	0	0	0	0	0	0	1	0	0	0	0	0	1	0	0	0	0	0	0	0	0	0	0
0	Endothelial_cell	SC557_31394	9	4	4	2	0	0	0	0	0	0	0	0	0	0	0	0	0	0	0	0	0	0	0	0	0	0	0	0	0	0	0	0	0
0	Endothelial_cell	SC557_790014	4	6	8	3	0	0	0	0	0	0	0	0	0	0	0	0	0	0	0	0	0	0	0	0	0	0	0	0	0	0	0	0	0
0	Endothelial_cell	SC557_133586	0	5	5	2	0	1	0	0	0	0	0	0	0	0	0	0	1	0	0	0	0	0	0	0	0	0	0	0	0	0	0	0	0
0	Endothelial_cell	SC557_836837	5	0	10	2	0	0	0	0	0	0	1	0	0	0	0	0	0	0	0	0	0	0	0	0	0	0	0	0	0	0	0	0	0
0	Endothelial_cell	SC557_590200	0	3	16	1	1	0	0	0	0	0	0	0	0	0	0	0	0	0	0	0	0	0	0	0	0	0	0	0	0	0	0	0	0
0	Endothelial_cell	SC557_44931	0	3	19	5	1	0	0	0	0	1	0	1	0	0	0	0	0	0	0	0	0	0	1	0	0	0	0	0	0	0	0	0	0
0	Endothelial_cell	SC557_554707	0	3	9	4	0	0	1	0	0	0	0	0	0	0	0	0	0	0	0	0	0	0	0	0	0	0	0	0	0	0	0	0	0
0	Endothelial_cell	SC557_728074	3	1	10	10	0	0	0	0	0	0	0	0	0	0	0	0	0	0	0	0	0	0	0	0	0	0	0	0	0	0	0	0	0
0	Endothelial_cell	SC557_746627	0	2	6	5	0	0	0	0	0	1	0	0	0	0	0	0	0	0	0	0	0	0	2	0	0	0	0	0	0	0	0	0	0
0	Endothelial_cell	SC557_164955	0	7	13	5	1	0	0	0	0	0	0	0	0	0	0	0	0	0	0	0	0	0	1	0	0	0	0	0	0	0	0	0	0
0	Endothelial_cell	SC557_753420	4	4	6	1	0	0	0	1	0	0	1	0	0	0	0	0	0	0	0	0	0	0	0	0	0	0	0	0	0	0	0	0	0
0	Endothelial_cell	SC557_833739	2	9	8	5	0	0	0	0	0	0	0	0	0	0	0	0	0	0	0	0	1	0	0	0	0	0	0	0	0	0	0	0	0
0	Endothelial_cell	SC557_798643	0	2	8	4	0	0	0	0	0	0	1	0	0	0	0	0	0	0	0	0	0	0	1	0	0	0	0	0	0	0	0	0	0
0	Endothelial_cell	SC557_744723	2	6	9	2	1	0	0	0	0	1	0	1	0	0	0	0	0	0	0	0	0	0	0	0	0	0	0	0	0	0	0	0	0
0	Endothelial_cell	SC557_54473	5	2	12	3	0	0	0	0	0	0	0	0	0	0	0	0	0	0	0	0	0	0	0	0	0	0	0	0	0	0	0	0	0
0	Endothelial_cell	SC557_550255	2	5	12	3	0	0	0	0	0	0	0	0	0	0	0	0	0	0	0	0	0	0	0	0	0	0	0	0	0	0	0	0	0
0	Endothelial_cell	SC557_214463	0	3	4	5	1	0	0	0	0	1	0	0	0	0	0	0	0	0	0	0	0	0	0	0	0	0	0	0	0	0	0	0	0
0	Endothelial_cell	SC557_718886	0	7	12	5	0	0	0	1	0	1	0	0	0	0	0	0	0	0	0	0	0	0	0	0	0	0	0	0	0	0	0	0	0
0	Endothelial_cell	SC557_314595	7	2	5	3	0	0	0	0	0	0	0	1	0	0	0	0	0	0	0	0	0	0	0	0	0	0	0	0	0	0	0	0	0
0	Endothelial_cell	SC557_177379	0	2	9	1	0	0	0	0	0	0	0	0	0	0	0	0	0	0	0	0	0	0	0	0	0	0	0	0	0	0	0	0	0
0	Endothelial_cell	SC557_114723	3	3	4	3	0	1	0	0	0	0	0	0	0	0	0	0	0	0	0	0	0	0	0	0	0	0	0	0	0	0	0	0	0
0	Endothelial_cell	SC557_310849	3	6	8	3	0	0	0	0	0	0	0	0	0	0	0	0	0	0	0	0	0	0	0	0	0	0	0	0	0	0	0	0	0
0	Endothelial_cell	SC557_125594	0	11	7	5	0	0	0	0	0	0	0	0	0	0	0	0	0	0	0	0	0	0	0	0	0	0	0	0	0	0	0	0	0
0	Endothelial_cell	SC557_712805	3	3	16	4	0	0	0	2	0	0	0	0	0	0	0	0	1	0	0	0	0	0	0	0	0	0	0	0	0	0	0	0	0
0	Endothelial_cell	SC557_58862	0	1	11	2	0	0	0	2	0	0	0	1	0	0	0	0	0	0	0	0	0	0	2	0	0	0	0	0	0	0	0	0	0
0	Endothelial_cell	SC557_792067	0	2	9	6	0	0	0	1	0	0	0	0	0	0	0	0	0	0	0	0	0	0	1	0	0	0	0	0	0	0	0	0	0
0	Endothelial_cell	SC557_446347	4	6	13	2	0	0	1	0	0	0	0	0	0	0	0	0	0	0	0	0	0	0	0	0	0	0	0	0	0	0	0	0	0
0	Endothelial_cell	SC557_166026	4	6	5	4	0	0	0	1	0	0	0	0	0	0	0	0	0	0	0	0	0	0	1	0	0	0	0	0	0	0	0	0	0
0	Endothelial_cell	SC557_342910	6	4	12	3	0	0	0	0	0	1	0	1	0	0	0	0	0	0	0	0	0	0	1	0	0	0	0	0	0	0	0	0	0
0	Endothelial_cell	SC557_665000	5	5	8	9	0	0	0	0	0	1	0	0	0	0	0	0	0	0	0	0	0	0	1	0	0	0	0	0	0	0	0	0	0
0	Endothelial_cell	SC557_511330	0	2	7	3	0	0	0	1	0	0	0	0	0	0	0	0	0	0	0	0	0	0	0	0	0	0	0	0	0	0	0	0	0
0	Endothelial_cell	SC557_404954	0	1	3	16	0	0	0	0	0	1	0	1	0	0	0	0	0	0	0	0	0	0	0	0	0	0	0	0	0	0	0	0	0
0	Endothelial_cell	SC557_642108	5	1	5	4	0	0	0	0	0	1	0	0	0	0	0	0	0	0	0	0	0	0	1	0	0	0	0	0	0	0	0	0	0
0	Endothelial_cell	SC557_518562	10	3	4	2	0	1	0	0	0	0	0	1	0	0	0	0	0	0	0	0	0	0	0	0	0	0	0	0	0	0	0	0	0
0	Endothelial_cell	SC557_354615	0	8	14	5	0	0	0	0	0	1	0	1	0	0	0	0	0	0	0	0	0	0	1	0	0	0	0	0	0	0	0	0	0
0	Endothelial_cell	SC557_343795	14	4	7	4	0	0	0	0	0	0	0	0	0	0	0	0	0	0	0	0	0	0	0	0	0	0	0	0	0	0	0	0	0
0	Endothelial_cell	SC557_815186	17	2	9	1	0	0	0	0	0	0	0	0	0	0	0	0	0	0	0	0	0	0	0	0	0	0	0	0	0	0	0	0	0
0	Endothelial_cell	SC557_39245	1	2	9	2	0	0	0	0	0	0	1	1	0	0	0	0	0	0	0	0	0	0	2	0	0	0	0	0	0	0	0	0	0
0	Endothelial_cell	SC557_84312	0	3	12	3	0	0	0	0	0	1	0	0	0	0	0	0	0	0	0	0	0	0	0	0	0	0	0	0	0	0	0	0	0
0	Endothelial_cell	SC557_11550	1	3	6	4	0	0	0	0	0	0	0	0	0	0	0	0	0	0	0	0	0	0	1	0	0	0	0	0	0	0	0	0	0
0	Endothelial_cell	SC557_344462	3	1	13	4	0	0	0	0	0	0	0	0	0	0	0	0	0	0	0	0	0	0	0	0	0	0	0	0	0	0	0	0	0
0	Endothelial_cell	SC557_135798	6	8	12	3	0	0	0	0	0	0	0	0	0	0	0	0	0	0	0	0	0	0	0	0	0	0	0	0	0	0	0	0	0
0	Endothelial_cell	SC557_279506	0	7	19	3	0	0	0	1	0	0	0	0	0	0	0	0	0	0	0	0	0	0	0	0	0	0	0	0	0	0	0	0	0
0	Endothelial_cell	SC557_126921	2	3	12	3	0	0	0	0	0	1	0	0	0	0	0	0	0	0	0	0	0	0	0	0	0	0	0	0	0	0	0	0	0
0	Endothelial_cell	SC557_760850	0	3	6	0	0	0	0	0	0	0	0	0	0	0	0	0	0	0	0	0	0	0	1	0	0	0	0	0	0	0	0	0	0
0	Endothelial_cell	SC557_103692	0	0	9	6	0	0	0	0	0	0	0	0	0	0	0	0	0	0	0	0	0	0	1	0	0	0	0	0	0	0	0	0	0
0	Endothelial_cell	SC557_342507	5	4	10	5	0	0	0	0	0	0	0	0	0	0	0	0	0	0	0	0	0	0	4	0	0	0	0	0	0	0	0	0	0
0	Endothelial_cell	SC557_325787	1	6	10	2	0	0	0	0	0	0	0	0	0	0	0	0	0	0	0	0	0	0	0	0	0	0	0	0	0	0	0	0	0
0	Endothelial_cell	SC557_613806	4	4	3	10	0	0	0	1	0	0	0	0	0	0	0	0	0	0	0	0	0	0	0	0	0	0	0	0	0	0	0	0	0
0	Endothelial_cell	SC557_869217	1	3	9	7	0	0	0	0	0	0	0	0	0	0	0	0	0	0	0	0	0	0	0	0	0	0	0	0	0	0	0	0	0
0	Endothelial_cell	SC557_278905	2	2	5	3	0	0	0	0	0	0	0	0	0	0	0	0	0	1	0	0	0	0	0	0	0	0	0	0	0	0	0	0	0
0	Endothelial_cell	SC557_697785	5	1	13	3	1	0	0	0	0	0	0	0	0	0	0	0	0	0	0	0	0	0	0	0	0	0	0	0	0	0	0	0	0
0	Endothelial_cell	SC557_144248	0	8	6	3	0	0	0	0	0	0	0	0	0	0	0	0	0	0	0	0	0	0	0	0	0	0	0	0	0	0	0	0	0
0	Endothelial_cell	SC557_790495	0	4	6	6	0	0	0	0	0	1	0	0	0	0	0	0	0	0	0	0	0	0	1	0	0	0	0	0	0	0	0	0	0
0	Endothelial_cell	SC557_672975	4	6	11	2	0	0	0	0	0	0	0	0	0	0	0	0	0	0	0	0	0	0	0	0	0	0	0	0	0	0	0	0	0
0	Endothelial_cell	SC557_27889	5	10	5	3	0	0	0	0	0	0	0	0	0	0	0	0	0	0	0	0	0	0	2	0	0	0	0	0	0	0	0	0	0
0	Endothelial_cell	SC557_268386	0	7	12	4	0	0	0	0	0	0	0	1	0	0	0	0	5	1	0	0	0	0	0	0	0	0	0	0	0	0	0	0	0
0	Endothelial_cell	SC557_233063	0	4	6	2	1	0	0	0	1	1	0	1	0	0	0	0	0	0	0	0	0	0	0	0	0	0	0	0	0	0	0	0	0
0	Endothelial_cell	SC557_572809	1	7	11	2	0	0	0	0	0	0	1	0	0	0	0	0	0	0	0	0	0	0	0	0	0	0	0	0	0	0	0	0	0
0	Endothelial_cell	SC557_731253	3	5	6	2	1	0	0	0	0	0	0	0	0	0	0	0	0	0	0	0	0	0	1	0	0	0	0	0	0	0	0	0	0
0	Endothelial_cell	SC557_741216	2	5	4	3	0	0	0	0	0	0	0	0	0	0	0	0	0	0	0	0	0	0	0	0	0	0	0	0	0	0	0	0	0
0	Endothelial_cell	SC557_499628	3	2	13	3	0	0	0	1	0	0	0	0	0	0	0	0	0	0	0	0	0	0	0	0	0	0	0	0	0	0	0	0	0
0	Endothelial_cell	SC557_239112	18	7	10	7	0	0	0	0	0	1	0	0	0	0	0	0	0	0	0	0	0	0	1	0	0	0	0	0	0	0	0	0	0
0	Endothelial_cell	SC557_211719	0	7	10	6	0	0	0	0	0	0	0	1	0	0	0	0	0	0	0	0	0	0	0	0	0	0	0	0	0	0	0	0	0
0	Endothelial_cell	SC557_240886	2	9	6	3	0	0	0	0	0	0	0	1	0	0	0	0	0	0	0	0	0	0	0	0	0	0	0	0	0	0	0	0	0
0	Endothelial_cell	SC557_197890	1	3	7	5	0	0	0	1	0	0	0	0	0	0	0	0	0	0	0	0	0	0	0	0	0	0	0	0	0	0	0	0	0
0	Endothelial_cell	SC557_451894	0	4	12	2	0	0	0	1	0	0	0	0	0	0	0	0	0	0	0	0	0	0	0	0	0	0	0	0	0	0	0	0	0
0	Endothelial_cell	SC557_742751	6	9	4	7	0	0	0	0	0	0	0	0	0	0	0	0	0	0	0	1	0	0	1	0	0	0	0	0	0	0	0	0	0
0	Endothelial_cell	SC557_176361	3	4	12	8	0	0	0	0	0	0	0	0	0	0	0	0	0	0	0	0	0	0	1	0	0	0	0	0	0	0	0	0	0
0	Endothelial_cell	SC557_790576	2	5	8	2	0	0	0	0	0	1	0	0	0	0	0	0	0	0	0	0	0	0	1	0	0	0	0	0	0	0	0	0	0
0	Endothelial_cell	SC557_237652	0	5	7	2	0	0	0	0	0	0	0	0	0	0	0	0	0	0	0	0	0	0	3	0	0	0	0	0	0	0	0	0	0
0	Endothelial_cell	SC557_181892	0	3	12	3	0	0	0	1	0	1	1	0	0	0	0	0	0	0	0	0	0	0	1	0	0	0	0	0	0	0	0	0	0
0	Endothelial_cell	SC557_227563	2	3	6	5	0	0	0	0	0	1	0	0	0	0	0	0	0	0	0	0	0	0	0	0	0	0	0	0	0	0	0	0	0
0	Endothelial_cell	SC557_634018	0	5	9	7	0	0	0	1	0	0	0	0	0	0	0	0	0	0	0	0	0	0	1	0	0	0	0	0	0	0	0	0	0
0	Endothelial_cell	SC557_715657	9	6	6	2	0	0	0	0	0	0	0	0	0	0	0	0	0	0	0	0	0	0	0	0	0	0	0	0	0	0	0	0	0
0	Endothelial_cell	SC557_370607	15	6	5	1	0	0	0	0	0	0	0	0	0	0	0	0	0	0	0	0	0	0	0	0	0	0	0	0	0	0	0	0	0
0	Endothelial_cell	SC557_332298	1	3	18	2	0	0	0	0	0	0	0	0	0	0	0	0	0	0	0	0	0	0	1	0	0	0	0	0	0	0	0	0	0
0	Endothelial_cell	SC557_592055	4	2	6	9	1	0	0	1	0	0	0	0	0	0	0	0	0	0	0	0	0	0	2	0	0	0	0	0	0	0	0	0	0
0	Endothelial_cell	SC557_186125	5	5	5	4	0	0	0	1	0	0	0	0	0	0	0	0	0	0	0	0	0	0	1	0	0	0	0	0	0	0	0	0	0
0	Endothelial_cell	SC557_346724	6	6	8	1	0	1	0	0	0	0	0	0	0	0	0	0	0	0	0	0	0	0	3	0	0	0	0	0	0	0	0	0	0
0	Endothelial_cell	SC557_264839	1	0	18	4	1	0	0	0	0	0	0	0	0	0	0	0	0	0	0	0	0	0	0	0	0	0	0	0	0	0	0	0	0
0	Endothelial_cell	SC557_93878	1	2	11	2	0	0	0	0	0	1	0	0	0	0	0	0	0	0	0	0	0	0	0	0	0	0	0	0	0	0	0	0	0
0	Endothelial_cell	SC557_452728	1	3	9	3	0	0	0	0	0	0	0	0	0	0	0	0	0	0	0	0	0	0	1	0	0	0	0	0	0	0	0	0	0
0	Endothelial_cell	SC557_236777	1	1	7	2	0	0	0	1	0	0	0	0	0	0	0	0	0	0	0	0	0	0	0	0	0	0	0	0	0	0	0	0	0
0	Endothelial_cell	SC557_723183	0	11	7	6	0	0	0	0	1	0	0	0	0	0	0	0	0	0	0	0	0	0	0	0	0	0	0	0	0	0	0	0	0
0	Endothelial_cell	SC557_685176	2	0	7	1	0	0	0	0	1	0	0	0	0	0	0	0	0	0	0	0	0	0	3	0	0	0	0	0	0	0	0	0	0
0	Endothelial_cell	SC557_698016	6	5	7	6	0	0	0	0	0	0	0	0	0	0	0	0	0	0	0	0	0	0	0	0	0	0	0	0	0	0	0	0	0
0	Endothelial_cell	SC557_623748	1	4	11	3	0	0	0	0	0	0	0	1	0	0	0	0	0	0	0	0	0	0	0	0	0	0	0	0	0	0	0	0	0
0	Endothelial_cell	SC557_343113	8	2	13	2	0	0	0	0	1	0	0	0	0	0	0	0	0	0	0	0	0	0	0	0	0	0	0	0	0	0	0	0	0
0	Endothelial_cell	SC557_121642	0	2	13	2	0	0	0	0	1	0	0	0	0	0	0	0	0	0	0	0	0	0	1	0	0	0	0	0	0	0	0	0	0
0	Endothelial_cell	SC557_839931	1	3	4	2	0	0	1	0	0	0	0	0	0	0	0	0	0	0	0	0	0	0	0	0	0	0	0	0	0	0	0	0	0
0	Endothelial_cell	SC557_148243	0	6	8	5	0	0	0	0	0	0	0	0	0	0	0	0	0	0	0	0	0	0	1	0	0	0	0	0	0	0	0	0	0
0	Endothelial_cell	SC557_665530	11	3	10	4	1	0	0	1	0	0	0	0	0	0	0	0	0	0	0	0	0	0	0	0	0	0	0	0	0	0	0	0	0
0	Endothelial_cell	SC557_123608	0	5	11	4	0	0	0	0	0	0	0	0	0	0	0	0	0	0	0	0	0	0	1	0	0	0	0	0	0	0	0	0	0
0	Endothelial_cell	SC557_232671	4	4	8	1	0	0	0	0	0	0	0	0	0	0	0	0	0	0	0	0	0	0	0	0	0	0	0	0	0	0	0	0	0
0	Endothelial_cell	SC557_243837	2	3	13	6	0	0	1	1	0	0	0	0	0	0	0	0	0	0	0	0	0	0	0	0	0	0	0	0	0	0	0	0	0
0	Endothelial_cell	SC557_105912	0	4	7	1	1	0	0	0	0	2	0	2	0	0	0	0	0	0	0	0	0	0	1	0	0	0	0	0	0	0	0	0	0
0	Endothelial_cell	SC557_840727	3	2	7	0	0	0	0	0	0	0	0	0	0	0	0	0	0	0	0	0	0	0	0	0	0	0	0	0	0	0	0	0	0
0	Endothelial_cell	SC557_336078	15	3	7	2	0	0	0	1	0	0	0	0	0	0	0	0	0	0	0	0	0	0	0	0	0	0	0	0	0	0	0	0	0
0	Endothelial_cell	SC557_150636	5	1	14	3	0	0	0	0	0	0	0	0	0	0	0	0	0	0	0	0	0	0	0	0	0	0	0	0	0	0	0	0	0
0	Endothelial_cell	SC557_24033	2	4	14	6	0	0	0	0	0	0	0	1	0	0	0	0	0	0	0	0	0	0	0	0	0	0	0	0	0	0	0	0	0
0	Endothelial_cell	SC557_133580	10	7	11	3	0	0	0	1	0	0	0	1	0	0	0	0	0	0	0	0	0	0	0	0	0	0	0	0	0	0	0	0	0
0	Endothelial_cell	SC557_846062	7	1	18	2	0	0	0	0	0	0	0	0	0	0	0	0	0	0	0	0	0	0	3	0	0	0	0	0	0	0	0	0	0
0	Endothelial_cell	SC557_557845	1	5	9	4	0	0	0	1	0	0	0	0	0	0	0	0	0	0	0	0	0	0	0	0	0	0	0	0	0	0	0	0	0
0	Endothelial_cell	SC557_541114	0	1	6	3	0	0	0	0	0	0	0	0	0	0	0	0	0	0	0	0	0	0	1	0	0	0	0	0	0	0	0	0	0
0	Endothelial_cell	SC557_440087	0	9	5	7	0	0	0	0	0	0	0	0	0	0	0	0	0	0	0	0	0	0	0	0	0	0	0	0	0	0	0	0	0
0	Endothelial_cell	SC557_746635	12	2	11	3	0	0	0	0	0	0	0	0	0	0	0	0	0	0	0	0	0	0	0	0	0	0	0	0	0	0	0	0	0
0	Endothelial_cell	SC557_483934	0	1	8	4	0	0	0	1	0	0	0	0	0	0	0	0	0	0	0	0	0	0	0	0	0	0	0	0	0	0	0	0	0
0	Endothelial_cell	SC557_95699	7	2	17	3	0	0	0	1	0	0	0	0	0	0	0	0	0	0	0	0	0	0	0	0	0	0	0	0	0	0	0	0	0
0	Endothelial_cell	SC557_748384	1	4	7	2	0	0	0	0	0	1	0	0	0	0	0	0	0	0	0	0	0	0	0	0	0	0	0	0	0	0	0	0	0
0	Endothelial_cell	SC557_727740	1	4	5	1	0	0	0	0	0	0	0	0	0	0	0	0	0	0	0	0	0	0	1	0	0	0	0	0	0	0	0	0	0
0	Endothelial_cell	SC557_276261	9	0	9	3	0	0	0	1	0	0	0	0	0	0	0	0	0	0	0	0	0	0	1	0	0	0	0	0	0	0	0	0	0
0	Endothelial_cell	SC557_644115	0	1	8	4	0	0	0	3	0	0	0	0	0	0	0	0	0	0	0	0	0	0	2	0	0	0	0	0	0	0	0	0	0
0	Endothelial_cell	SC557_57192	0	5	10	7	0	0	0	1	0	0	0	1	0	0	0	0	0	0	0	0	0	0	0	0	0	0	0	0	0	0	0	0	0
0	Endothelial_cell	SC557_457048	1	2	9	4	1	0	0	0	0	2	0	0	0	0	0	0	0	0	0	0	0	0	0	0	0	0	0	0	0	0	0	0	0
0	Endothelial_cell	SC557_318465	0	4	9	2	0	1	0	0	0	0	0	0	0	0	0	0	0	0	0	0	0	0	0	0	0	0	0	0	0	0	0	0	0
0	Endothelial_cell	SC557_103010	10	4	5	3	0	0	1	0	0	0	0	0	0	0	0	0	0	0	0	0	0	0	1	0	0	0	0	0	0	0	0	0	0
0	Endothelial_cell	SC557_65963	0	6	10	3	0	0	0	0	1	1	0	0	0	0	0	0	0	0	0	0	0	0	1	0	0	0	0	0	0	0	0	0	0
0	Endothelial_cell	SC557_186076	0	3	7	4	0	0	0	0	0	1	0	0	0	0	0	0	0	0	0	0	0	0	3	0	0	0	0	0	0	0	0	0	0
0	Endothelial_cell	SC557_132590	4	1	5	4	0	0	0	0	0	0	0	0	0	0	0	0	0	0	0	0	0	0	1	0	0	0	0	0	0	0	0	0	0
0	Endothelial_cell	SC557_820712	6	2	12	3	0	0	0	1	1	1	0	0	0	0	0	0	0	0	0	0	0	0	1	0	0	0	0	0	0	0	0	0	0
0	Endothelial_cell	SC557_522616	0	8	9	5	0	0	0	1	0	0	0	0	0	0	0	0	0	0	0	0	0	0	1	0	0	0	0	0	0	0	0	0	0
0	Endothelial_cell	SC557_220159	11	0	7	4	0	0	0	0	0	0	0	0	0	0	0	0	0	0	0	0	0	0	0	0	0	0	0	0	0	0	0	0	0
0	Endothelial_cell	SC557_547399	2	1	2	1	0	0	0	0	0	1	0	0	0	0	0	0	0	0	0	0	0	0	0	0	0	0	0	0	0	0	0	0	0
0	Endothelial_cell	SC557_811657	0	4	5	3	0	0	0	0	0	0	0	0	0	0	0	0	0	1	0	0	0	0	0	0	0	0	0	0	0	0	0	0	0
0	Endothelial_cell	SC557_492944	5	0	15	9	0	0	0	1	0	0	0	0	0	0	0	0	0	0	0	0	0	0	0	0	0	0	0	0	0	0	0	0	0
0	Endothelial_cell	SC557_86924	0	1	6	1	0	0	0	0	0	0	0	0	0	0	0	0	0	0	0	0	0	0	1	0	0	0	0	0	0	0	0	0	0
0	Endothelial_cell	SC557_394464	3	1	3	4	1	0	0	0	0	0	1	0	0	0	0	0	0	0	0	0	0	0	0	0	0	0	0	0	0	0	0	0	0
0	Endothelial_cell	SC557_617942	0	7	10	3	0	0	1	0	0	0	0	0	0	0	0	0	0	0	0	0	0	0	0	0	0	0	0	0	0	0	0	0	0
0	Endothelial_cell	SC557_562556	19	2	8	7	0	0	0	0	0	1	0	0	0	0	0	0	0	0	0	0	0	0	0	0	0	0	0	0	0	0	0	0	0
0	Endothelial_cell	SC557_57599	11	5	4	3	0	0	0	0	0	1	0	0	0	0	0	0	0	0	0	0	0	0	0	0	0	0	0	0	0	0	0	0	0
0	Endothelial_cell	SC557_605210	1	2	11	3	0	0	0	0	0	1	0	1	0	0	0	0	0	0	0	0	0	0	0	0	0	0	0	0	0	0	0	1	0
0	Endothelial_cell	SC557_30424	2	1	7	5	0	0	0	1	0	1	0	0	0	0	0	0	0	0	0	0	0	0	0	0	0	0	0	0	0	0	0	0	0
0	Endothelial_cell	SC557_557034	15	3	8	4	0	0	0	0	0	0	0	0	0	0	0	0	0	0	0	0	0	0	0	0	0	0	0	0	0	0	0	0	0
0	Endothelial_cell	SC557_281170	1	2	13	2	0	0	0	1	0	1	0	0	0	0	0	0	0	0	0	0	0	0	0	0	0	0	0	0	0	0	0	1	0
0	Endothelial_cell	SC557_304894	2	1	5	2	1	0	0	0	0	0	0	1	0	0	0	0	0	0	0	0	0	0	0	0	0	0	0	0	0	0	0	0	0
0	Endothelial_cell	SC557_848760	5	8	6	3	0	0	0	0	0	0	0	0	0	0	0	0	0	0	0	0	0	0	0	0	0	0	0	0	0	0	0	0	0
0	Endothelial_cell	SC557_882792	0	2	8	4	0	0	0	0	0	0	0	0	0	0	0	0	0	0	0	0	0	0	0	0	0	0	0	0	0	0	0	0	0
0	Endothelial_cell	SC557_174051	0	6	5	7	0	0	0	1	0	0	0	0	0	0	0	0	0	1	0	0	0	0	0	0	0	0	0	0	0	0	0	0	0
0	Endothelial_cell	SC557_250496	1	4	5	2	0	0	0	0	0	0	0	0	0	0	0	0	0	0	0	0	0	0	0	0	0	0	0	0	0	0	0	0	0
0	Endothelial_cell	SC557_105924	15	2	10	1	1	0	0	0	0	0	0	0	0	0	0	0	0	0	0	0	0	0	1	0	0	0	0	0	0	0	0	0	0
0	Endothelial_cell	SC557_407403	0	1	6	3	0	0	2	1	0	0	0	0	0	0	0	0	0	0	0	0	0	0	0	0	0	0	0	0	0	0	0	0	0
0	Endothelial_cell	SC557_651459	5	4	10	2	1	0	0	0	0	0	0	0	0	0	0	0	0	0	0	0	0	0	1	0	0	0	0	0	0	0	0	0	0
0	Endothelial_cell	SC557_284790	4	7	13	2	0	0	0	0	0	0	0	0	0	0	0	0	0	0	0	0	0	0	0	0	0	0	0	0	0	0	0	0	0
0	Endothelial_cell	SC557_163537	2	6	4	3	0	0	0	0	0	5	0	0	0	0	0	0	0	0	0	0	0	0	0	0	0	0	0	0	0	0	0	0	0
0	Endothelial_cell	SC557_465247	1	2	9	1	0	0	0	1	0	0	0	0	0	0	0	0	0	0	0	0	0	0	0	0	0	0	0	0	0	0	0	0	0
0	Endothelial_cell	SC557_554159	2	3	9	1	0	1	0	1	0	0	0	0	0	0	0	0	0	0	0	0	0	0	0	0	0	0	0	0	0	0	0	0	0
0	Endothelial_cell	SC557_264384	3	2	14	0	0	0	0	2	0	0	0	0	0	0	0	0	0	0	0	0	0	0	0	0	0	0	0	0	0	0	0	0	0
0	Endothelial_cell	SC557_858543	5	1	8	3	0	0	0	0	0	0	0	0	0	0	0	0	0	0	0	0	0	0	1	0	0	0	0	0	0	0	0	0	0
0	Endothelial_cell	SC557_229557	14	8	11	5	1	0	0	0	0	1	0	0	0	0	0	0	0	0	0	0	0	0	0	0	0	0	0	0	0	0	0	0	0
0	Endothelial_cell	SC557_104346	0	1	10	0	0	0	0	0	0	0	0	1	0	0	0	0	0	0	0	0	0	0	0	0	0	0	0	0	0	0	0	0	0
0	Endothelial_cell	SC557_554063	4	6	5	2	0	0	0	0	0	0	0	0	0	0	0	0	0	0	0	0	0	0	0	0	0	0	0	0	0	0	0	0	0
0	Endothelial_cell	SC557_492206	4	7	9	3	0	0	0	0	0	0	0	1	0	0	0	0	0	0	0	0	0	0	0	0	0	0	0	0	0	0	0	0	0
0	Endothelial_cell	SC557_250051	0	5	8	1	1	0	0	0	1	0	0	0	0	0	0	0	0	0	0	0	0	0	0	0	0	0	0	0	0	0	0	0	0
0	Endothelial_cell	SC557_213022	4	3	9	1	0	0	1	0	0	0	0	0	0	0	0	0	0	0	0	0	0	0	1	0	0	0	0	0	0	0	0	0	0
0	Endothelial_cell	SC557_688127	0	3	1	2	1	0	0	0	0	1	0	0	0	0	0	0	0	0	0	0	0	0	0	0	0	0	0	0	0	0	0	0	0
0	Endothelial_cell	SC557_198600	3	5	6	2	0	0	0	0	0	0	0	0	0	0	0	0	0	0	0	0	0	0	0	0	0	0	0	0	0	0	0	0	0
0	Endothelial_cell	SC557_141992	7	2	6	0	0	1	0	1	0	0	0	0	0	0	0	0	0	0	0	0	0	0	0	0	0	1	0	0	0	0	0	0	0
0	Endothelial_cell	SC557_156686	4	2	5	1	0	0	0	0	0	0	0	0	0	0	0	0	0	0	0	0	0	0	0	0	0	0	0	0	0	0	0	0	0
0	Endothelial_cell	SC557_117108	0	1	10	1	0	0	0	0	0	0	0	0	0	0	0	0	0	0	0	0	0	0	1	0	0	0	0	0	0	0	0	0	0
0	Endothelial_cell	SC557_90701	0	4	9	2	0	0	0	1	0	0	0	0	0	0	0	0	0	0	0	0	0	0	3	0	0	0	0	0	0	0	0	0	0
0	Endothelial_cell	SC557_725431	0	3	17	4	0	1	0	0	0	0	0	0	0	0	0	0	0	0	0	0	0	0	0	0	0	0	0	0	0	0	0	0	0
0	Endothelial_cell	SC557_607624	0	6	3	2	0	0	0	0	0	0	0	0	0	0	0	0	0	0	0	0	0	0	1	0	0	0	0	0	0	0	0	0	0
0	Endothelial_cell	SC557_814680	3	1	5	3	0	0	0	0	0	0	0	0	0	0	0	0	0	0	0	0	0	0	1	0	0	0	0	0	0	0	0	0	0
0	Endothelial_cell	SC557_176005	13	9	9	9	0	2	0	0	0	0	0	0	0	0	0	0	0	0	0	0	0	0	0	0	0	2	0	0	0	0	0	0	0
0	Endothelial_cell	SC557_41549	0	3	14	5	1	0	0	0	0	0	0	0	0	0	0	0	0	0	0	0	0	0	0	0	0	0	0	0	0	0	0	0	0
0	Endothelial_cell	SC557_884161	0	2	9	8	0	0	0	1	0	0	0	0	0	0	0	0	0	0	0	0	0	0	0	0	0	0	0	0	0	0	0	0	0
0	Endothelial_cell	SC557_630433	18	1	12	5	0	0	0	0	0	1	0	0	0	0	0	0	0	0	0	0	0	0	0	0	0	0	0	0	0	0	0	0	0
0	Endothelial_cell	SC557_738915	6	0	11	4	0	0	0	0	0	0	0	0	0	0	0	0	0	0	0	0	0	0	0	0	0	0	0	0	0	0	0	0	0
0	Endothelial_cell	SC557_772354	9	3	5	3	0	0	0	0	0	0	0	0	0	0	0	0	0	0	0	0	0	0	0	0	0	0	0	0	0	0	0	0	0
0	Endothelial_cell	SC557_467079	1	4	11	0	0	0	0	2	0	0	0	0	0	0	0	0	0	0	0	0	0	0	0	0	0	0	0	0	0	0	0	0	0
0	Endothelial_cell	SC557_847343	0	6	10	3	0	0	0	0	0	0	0	0	0	0	0	0	0	0	0	0	1	0	1	0	0	0	0	0	0	0	0	0	0
0	Endothelial_cell	SC557_370441	1	1	10	3	0	0	0	0	0	0	0	0	0	0	0	0	0	0	0	0	0	0	0	0	0	0	0	0	0	0	0	0	0
0	Endothelial_cell	SC557_98639	0	2	11	4	0	0	0	1	0	0	0	0	0	0	0	0	0	0	0	0	0	0	0	0	0	0	0	0	0	0	0	0	0
0	Endothelial_cell	SC557_79396	1	4	11	2	0	0	0	0	0	0	0	0	0	0	0	0	0	0	0	0	0	0	1	0	0	0	0	0	0	0	0	0	0
0	Endothelial_cell	SC557_616074	1	6	6	2	0	0	0	0	0	0	0	1	0	0	0	0	0	0	0	0	0	0	0	0	0	0	0	0	0	0	0	0	0
0	Endothelial_cell	SC557_205664	7	2	10	4	1	0	0	1	0	0	0	0	0	0	0	0	0	0	0	0	0	0	0	0	0	0	0	0	0	0	0	0	0
0	Endothelial_cell	SC557_117080	3	0	12	10	0	1	0	2	0	0	0	0	0	0	0	0	0	0	0	0	0	0	0	0	0	0	0	0	0	0	0	0	0
0	Endothelial_cell	SC557_389031	0	3	9	5	0	0	0	0	0	1	0	0	0	0	0	0	0	0	0	0	0	0	1	0	0	0	0	0	0	0	1	0	0
0	Endothelial_cell	SC557_117796	6	2	9	2	0	0	0	0	0	0	0	0	0	0	0	0	0	0	0	0	0	0	0	0	0	0	0	0	0	0	0	0	0
0	Endothelial_cell	SC557_326073	2	5	3	7	0	0	0	0	0	0	0	0	0	0	0	0	0	0	0	0	0	0	0	0	0	0	0	0	0	0	0	0	0
0	Endothelial_cell	SC557_486956	1	1	11	0	0	0	0	1	0	0	0	0	0	0	0	0	0	0	0	0	0	0	0	0	0	0	0	0	0	0	0	0	0
0	Endothelial_cell	SC557_788475	2	3	9	4	0	0	0	0	0	0	0	0	0	0	0	0	0	0	0	0	0	0	4	0	0	0	0	0	0	0	0	0	0
0	Endothelial_cell	SC557_44522	0	2	18	7	0	0	0	0	0	0	0	0	0	0	0	0	0	0	0	0	0	0	1	0	0	0	0	0	0	0	0	0	0
0	Endothelial_cell	SC557_715564	0	5	5	3	0	1	0	1	0	0	0	0	0	0	0	0	0	1	0	0	0	0	1	0	0	0	0	0	0	0	0	0	0
0	Endothelial_cell	SC557_387665	0	7	11	1	0	0	0	0	0	0	0	0	0	0	0	0	0	0	0	0	0	0	0	0	0	0	0	0	0	0	0	0	0
0	Endothelial_cell	SC557_718268	0	3	16	4	1	0	0	0	0	0	0	0	0	0	0	0	0	0	0	0	0	0	0	0	0	0	0	0	0	0	0	0	0
0	Endothelial_cell	SC557_876251	3	4	8	1	0	0	0	0	0	0	0	0	0	0	0	0	0	0	0	0	0	0	0	0	0	0	0	0	0	0	0	0	0
0	Endothelial_cell	SC557_837663	0	3	11	4	0	0	0	0	0	0	0	0	0	0	0	0	0	0	0	0	0	0	1	0	0	0	0	0	0	0	0	0	0
0	Endothelial_cell	SC557_367969	4	3	10	2	0	0	1	0	0	0	1	0	0	0	0	0	0	0	0	0	0	0	0	0	0	0	0	0	0	0	0	0	0
0	Endothelial_cell	SC557_422728	1	2	12	3	0	0	0	0	0	0	0	0	0	0	0	0	0	0	0	0	0	0	0	0	0	0	0	0	0	0	0	0	0
0	Endothelial_cell	SC557_126319	1	1	18	4	0	0	0	1	0	0	1	0	0	0	0	0	0	0	0	0	0	0	2	0	0	0	0	0	0	0	0	0	0
0	Endothelial_cell	SC557_677231	0	2	3	2	1	0	0	0	0	1	0	0	0	0	0	0	0	0	0	0	0	0	0	0	0	0	0	0	0	0	0	0	0
0	Endothelial_cell	SC557_568316	1	2	6	6	0	0	0	0	0	1	0	0	0	0	0	0	0	0	0	0	0	0	0	0	0	0	0	0	0	0	0	0	0
0	Endothelial_cell	SC557_692909	17	5	9	1	0	0	0	1	0	0	0	0	0	0	0	0	0	0	0	0	0	0	0	0	0	0	0	0	0	0	0	0	0
0	Endothelial_cell	SC557_214702	5	5	9	3	1	0	0	0	0	0	0	0	0	0	0	0	0	0	0	0	0	0	0	0	0	0	0	0	0	0	0	0	0
0	Endothelial_cell	SC557_158434	0	2	4	7	0	0	0	0	0	1	0	0	0	0	0	0	0	0	0	0	0	0	1	0	0	0	0	0	0	0	0	0	0
0	Endothelial_cell	SC557_608407	1	1	5	1	0	0	0	0	0	0	0	0	0	0	0	0	0	0	0	0	0	0	0	0	0	0	0	0	0	0	0	0	0
0	Endothelial_cell	SC557_160554	11	5	9	1	0	0	0	1	0	0	0	0	0	0	0	0	0	0	0	0	0	0	0	0	0	0	0	0	0	0	0	0	0
0	Endothelial_cell	SC557_650627	8	6	10	4	0	0	0	0	0	0	0	0	0	0	0	0	0	0	0	0	0	0	0	0	0	0	0	0	0	0	0	0	0
0	Endothelial_cell	SC557_122604	0	2	1	5	0	0	0	0	0	0	0	0	0	0	0	0	0	0	0	0	0	0	0	0	0	0	0	0	0	0	0	0	0
0	Endothelial_cell	SC557_330481	0	6	5	9	0	0	0	0	0	1	0	0	0	0	0	0	0	0	0	0	0	0	0	0	0	0	0	0	0	0	0	0	0
0	Endothelial_cell	SC557_492821	3	4	9	3	0	0	0	0	0	1	0	0	0	0	0	0	0	0	0	0	0	1	1	0	0	0	0	0	0	0	0	0	0
0	Endothelial_cell	SC557_298814	9	1	5	4	0	0	0	1	0	0	0	0	0	0	0	0	0	0	0	0	0	0	0	0	0	0	0	0	0	0	0	0	0
0	Endothelial_cell	SC557_205701	3	5	10	4	0	1	0	0	0	0	0	0	0	0	0	0	0	0	0	0	0	0	1	0	0	0	0	0	0	0	0	0	0
0	Endothelial_cell	SC557_285139	2	4	8	7	0	1	0	0	0	0	0	0	0	0	0	0	4	4	0	0	0	0	0	0	0	0	0	0	0	0	0	0	0
0	Endothelial_cell	SC557_130463	3	6	10	7	0	0	0	0	0	2	0	0	0	0	0	0	0	0	0	0	0	0	1	0	0	0	0	0	0	0	0	0	0
0	Endothelial_cell	SC557_48585	9	2	9	6	0	0	0	0	0	0	0	0	0	0	0	0	0	0	0	0	0	0	1	0	0	0	0	0	0	0	0	0	0
0	Endothelial_cell	SC557_157380	1	3	6	4	0	0	0	0	0	0	0	0	0	0	0	0	0	0	0	0	0	0	1	0	0	0	0	0	0	0	0	0	0
0	Endothelial_cell	SC557_221541	2	7	10	0	0	0	1	1	0	1	0	0	0	0	0	0	0	0	0	0	0	0	0	0	0	0	0	0	0	0	0	0	0
0	Endothelial_cell	SC557_849425	0	8	6	4	0	0	0	0	0	0	0	0	0	0	0	0	0	0	0	0	0	0	1	0	0	0	0	0	0	0	0	0	0
0	Endothelial_cell	SC557_860355	7	5	11	0	0	0	0	0	0	0	0	0	0	0	0	0	0	0	0	0	0	0	0	0	0	0	0	0	0	0	0	0	0
0	Endothelial_cell	SC557_96559	0	5	13	2	0	0	0	0	0	0	0	0	0	0	0	0	0	0	0	0	0	0	1	0	0	0	0	0	0	0	0	0	0
0	Endothelial_cell	SC557_653669	9	4	11	5	0	0	0	1	0	1	0	0	0	0	0	0	0	0	0	0	0	0	0	0	0	0	0	0	0	0	0	0	0
0	Endothelial_cell	SC557_271159	4	3	5	3	0	0	0	0	0	1	0	0	0	0	0	0	0	0	0	0	0	0	0	0	0	0	0	0	0	0	0	0	0
0	Endothelial_cell	SC557_683804	1	4	8	6	0	0	0	0	0	0	0	0	0	0	0	0	0	0	0	0	0	0	3	0	0	0	0	0	0	0	0	0	0
0	Endothelial_cell	SC557_73345	0	1	3	3	0	0	0	1	0	1	0	0	0	0	0	0	0	0	0	0	0	0	0	0	0	0	0	0	0	0	0	0	0
0	Endothelial_cell	SC557_744206	0	4	5	3	0	0	0	2	0	0	0	2	0	0	0	0	0	0	0	0	0	0	0	0	0	0	0	0	0	0	0	0	0
0	Endothelial_cell	SC557_218863	0	0	2	4	0	0	1	1	0	0	0	0	0	0	0	0	0	0	0	0	0	0	0	0	0	0	0	0	0	0	0	0	0
0	Endothelial_cell	SC557_222117	1	5	4	4	0	0	0	1	0	0	0	1	0	0	0	0	0	0	0	0	0	0	0	0	0	0	0	0	0	0	0	0	0
0	Endothelial_cell	SC557_28213	3	0	7	3	0	0	0	1	0	0	0	0	0	0	0	0	0	0	0	0	0	0	0	0	0	0	0	0	0	0	0	0	0
0	Endothelial_cell	SC557_657835	5	5	12	3	0	0	0	0	0	0	0	0	0	0	0	0	0	0	0	0	0	0	0	0	0	0	0	0	0	0	0	0	0
0	Endothelial_cell	SC557_622059	1	4	5	0	1	0	0	0	0	0	0	1	0	0	0	0	0	0	0	0	0	0	0	0	0	0	0	0	0	0	0	0	0
0	Endothelial_cell	SC557_544121	0	6	10	4	0	0	0	0	0	0	0	0	0	0	0	0	0	0	0	0	0	0	0	0	0	0	0	0	0	0	0	0	0
0	Endothelial_cell	SC557_246416	0	3	14	2	0	0	1	0	0	0	0	0	0	0	0	0	0	0	0	0	0	0	0	0	0	0	0	0	0	0	0	0	0
0	Endothelial_cell	SC557_283106	1	1	8	5	0	1	0	0	0	0	0	0	0	0	0	0	0	0	0	0	0	0	0	0	0	0	0	0	0	0	0	0	0
0	Endothelial_cell	SC557_708772	3	5	8	1	0	0	0	0	0	0	0	0	0	0	0	0	0	0	0	0	0	0	2	0	0	0	0	0	0	0	0	0	0
0	Endothelial_cell	SC557_659942	2	2	7	4	0	0	0	2	0	1	0	2	0	0	0	0	0	0	0	0	0	0	1	0	0	0	0	0	0	0	0	0	0
0	Endothelial_cell	SC557_779099	2	5	5	1	0	0	0	0	0	1	0	0	0	0	0	0	0	0	0	0	0	0	2	0	0	0	0	0	0	0	0	0	0
0	Endothelial_cell	SC557_747071	0	6	10	4	0	0	0	0	0	0	0	0	0	0	0	0	0	0	0	0	0	0	0	0	0	0	0	0	0	0	0	0	0
0	Endothelial_cell	SC557_31804	0	2	12	5	0	0	0	0	0	0	0	0	0	0	0	0	0	0	0	0	0	0	0	0	0	0	0	0	0	0	0	0	0
0	Endothelial_cell	SC557_333843	2	6	7	3	0	0	0	2	0	1	0	0	0	0	0	0	0	0	0	0	0	0	0	0	0	0	0	0	0	0	0	0	0
0	Endothelial_cell	SC557_370840	0	8	10	7	0	0	0	1	0	0	0	0	0	0	0	0	0	0	0	0	0	0	1	0	0	0	0	0	0	0	0	0	0
0	Endothelial_cell	SC557_353049	9	1	10	2	0	0	0	1	0	0	0	1	0	0	0	0	0	0	0	0	0	0	0	0	0	0	0	0	0	0	0	0	0
0	Endothelial_cell	SC557_297649	0	1	6	0	0	0	0	0	0	0	0	0	0	0	0	0	0	0	0	0	0	0	0	0	0	0	0	0	0	0	0	0	0
0	Endothelial_cell	SC557_693806	0	3	12	3	0	0	0	0	0	0	0	0	0	0	0	0	0	0	0	0	0	0	0	0	0	0	0	0	0	0	0	0	0
0	Endothelial_cell	SC557_10133	4	0	9	5	0	0	1	0	0	0	0	0	0	0	0	0	0	0	0	0	0	0	0	0	0	0	0	0	0	0	0	0	0
0	Endothelial_cell	SC557_356095	0	3	10	3	0	0	0	0	0	0	0	0	0	0	0	0	0	0	0	0	0	0	1	0	0	0	0	0	0	0	0	0	0
0	Endothelial_cell	SC557_654478	10	3	13	2	1	0	0	0	0	0	0	0	0	0	0	0	0	0	0	0	0	0	1	0	0	0	0	0	0	0	0	0	0
0	Endothelial_cell	SC557_359617	3	5	14	6	0	0	0	0	0	0	1	0	0	0	0	0	0	0	0	0	0	0	2	0	0	0	0	0	0	0	0	0	0
0	Endothelial_cell	SC557_344561	0	6	9	7	0	0	0	0	0	0	0	0	0	0	0	0	0	0	0	0	0	0	0	0	0	0	0	0	0	0	0	0	0
0	Endothelial_cell	SC557_558818	1	8	18	3	0	0	0	1	0	0	0	0	0	0	0	0	0	0	0	0	0	0	0	0	0	0	0	0	0	0	0	0	0
0	Endothelial_cell	SC557_146207	27	2	10	2	0	0	0	0	0	0	0	0	0	0	0	0	0	0	0	0	0	0	0	0	0	0	0	0	0	0	0	0	0
0	Endothelial_cell	SC557_460257	4	2	5	5	0	0	0	0	0	0	0	1	0	0	0	0	0	0	0	0	0	0	1	0	0	0	0	0	0	0	0	0	0
0	Endothelial_cell	SC557_324804	5	9	5	1	0	0	0	0	0	1	0	0	0	0	0	0	0	0	0	0	0	0	2	0	0	0	0	0	0	0	0	0	0
0	Endothelial_cell	SC557_546308	3	2	14	0	0	0	0	0	0	0	0	0	0	0	0	0	0	0	0	0	0	0	0	0	0	0	0	0	0	0	0	0	0
0	Endothelial_cell	SC557_119326	2	4	16	1	0	0	0	0	0	0	0	0	0	0	0	0	0	0	0	0	0	0	1	0	0	0	0	0	0	0	0	0	0
0	Endothelial_cell	SC557_649645	16	7	10	3	0	0	0	0	0	1	0	0	0	0	0	0	0	0	0	0	0	0	1	0	0	0	0	0	0	0	0	0	0
0	Endothelial_cell	SC557_576271	0	3	8	2	0	0	0	0	0	1	0	0	0	0	0	0	0	0	0	0	0	0	0	0	0	0	0	0	0	0	0	0	0
0	Endothelial_cell	SC557_435009	8	5	9	7	0	0	0	0	0	0	0	0	0	0	0	0	0	0	0	0	0	0	0	0	0	0	0	0	0	0	0	0	0
0	Endothelial_cell	SC557_256779	1	0	11	5	0	0	0	1	0	0	0	0	0	0	0	0	0	0	0	0	0	0	1	0	0	0	0	0	0	0	0	0	0
0	Endothelial_cell	SC557_656206	8	1	9	6	0	0	0	0	0	0	0	0	0	0	0	0	0	0	0	0	0	0	1	0	0	0	0	0	0	0	0	0	0
0	Endothelial_cell	SC557_444762	0	1	12	4	0	0	0	2	0	1	0	0	0	0	0	0	0	0	0	0	0	0	0	0	0	0	0	0	0	0	0	0	0
0	Endothelial_cell	SC557_129408	0	3	5	2	0	1	0	0	0	1	0	0	0	0	0	0	0	0	0	0	0	0	0	0	0	0	0	0	0	0	0	0	0
0	Endothelial_cell	SC557_202537	0	2	14	7	0	0	0	0	0	0	0	0	0	0	0	0	0	0	0	0	0	0	0	0	0	0	0	0	0	0	0	0	0
0	Endothelial_cell	SC557_469341	6	4	14	7	0	0	0	1	0	0	0	0	0	0	0	0	0	0	0	0	0	0	0	0	0	0	0	0	0	0	0	0	0
0	Endothelial_cell	SC557_877075	3	10	9	1	1	0	0	1	0	2	0	0	0	0	0	0	0	0	0	0	0	0	1	0	0	0	0	0	0	0	0	0	0
0	Endothelial_cell	SC557_591481	1	7	6	7	0	0	0	0	0	0	0	0	0	0	0	0	0	0	0	0	0	0	2	0	0	0	0	0	0	0	0	0	0
0	Endothelial_cell	SC557_583395	1	0	3	4	0	0	0	0	0	0	0	0	0	0	0	0	0	0	0	0	0	0	1	0	0	0	0	0	0	0	0	0	0
0	Endothelial_cell	SC557_359287	6	3	11	4	0	0	0	0	0	0	0	1	0	0	0	0	0	0	0	0	0	0	0	0	0	0	0	0	0	0	0	0	0
0	Endothelial_cell	SC557_264075	0	4	9	2	0	0	0	0	0	0	0	0	0	0	0	0	0	0	0	0	0	0	0	0	0	0	0	0	0	0	0	0	0
0	Endothelial_cell	SC557_593858	3	5	3	2	0	0	0	1	0	0	0	0	0	0	0	0	0	0	0	0	0	0	0	0	0	0	0	0	0	0	0	0	0
0	Endothelial_cell	SC557_579342	0	3	4	2	0	0	0	1	0	0	0	0	0	0	0	0	0	0	0	0	0	0	0	0	0	0	0	0	0	0	0	0	0
0	Endothelial_cell	SC557_624411	6	8	7	2	0	0	0	0	0	0	0	0	0	0	0	0	0	0	0	0	0	0	0	0	0	0	0	0	0	0	0	0	0
0	Endothelial_cell	SC557_76035	4	1	3	3	0	0	0	1	0	0	0	0	0	0	0	0	0	0	0	0	0	0	1	0	0	0	0	0	0	0	0	1	0
0	Endothelial_cell	SC557_444135	1	3	10	3	0	0	0	1	0	0	0	0	0	0	0	0	0	0	0	0	0	0	2	0	0	0	0	0	0	0	0	0	0
0	Endothelial_cell	SC557_871300	0	2	5	5	0	0	0	0	1	0	0	0	0	0	0	0	0	0	0	0	0	0	0	0	0	0	0	0	0	0	0	0	0
0	Endothelial_cell	SC557_409045	3	5	8	4	0	0	0	0	0	1	0	1	0	0	0	0	0	0	0	0	0	0	0	0	0	0	0	0	0	0	0	0	0
0	Endothelial_cell	SC557_84131	2	1	14	1	0	0	0	3	0	1	0	0	0	0	0	0	0	0	0	0	0	0	1	0	0	0	0	0	0	0	0	0	0
0	Endothelial_cell	SC557_605114	1	5	5	2	0	0	0	0	0	1	0	0	0	0	0	0	0	0	0	0	0	0	0	0	0	0	0	0	0	0	0	0	0
0	Endothelial_cell	SC557_778990	19	8	14	6	0	0	0	0	0	0	0	0	0	0	0	0	0	0	0	0	0	0	0	0	0	0	0	0	0	0	0	0	0
0	Endothelial_cell	SC557_873205	1	7	8	7	1	1	0	0	0	0	0	0	0	0	0	0	0	0	0	0	0	0	3	0	0	0	0	0	0	0	0	0	0
0	Endothelial_cell	SC557_811111	2	5	4	3	0	0	0	0	0	1	0	0	0	0	0	0	0	0	0	0	0	0	0	0	0	0	0	0	0	0	0	0	0
0	Endothelial_cell	SC557_104171	1	2	8	1	0	1	0	2	0	0	0	0	0	0	0	0	0	0	0	0	0	0	0	0	0	0	0	0	0	0	0	0	0
0	Endothelial_cell	SC557_175815	2	0	6	3	0	0	0	0	0	1	0	0	0	0	0	0	0	0	0	0	0	0	0	0	0	0	0	0	0	0	0	0	0
0	Endothelial_cell	SC557_84134	0	6	7	3	1	0	0	0	0	0	0	0	0	0	0	0	0	0	0	0	0	0	1	0	0	0	0	0	0	0	0	0	0
0	Endothelial_cell	SC557_33954	3	9	10	2	0	0	0	0	0	1	0	1	0	0	0	0	0	0	0	0	0	0	1	0	0	0	0	0	0	0	0	0	0
0	Endothelial_cell	SC557_347808	10	7	12	2	0	0	0	0	0	0	0	0	0	0	0	0	1	0	0	0	0	0	2	0	0	0	0	0	0	0	0	0	0
0	Endothelial_cell	SC557_871156	2	12	6	0	0	0	0	0	0	0	0	0	0	0	0	0	0	0	0	0	0	0	1	0	0	0	0	0	0	0	0	0	0
0	Endothelial_cell	SC557_507979	3	1	10	5	0	0	0	0	0	0	0	4	0	0	0	0	0	0	0	0	0	0	0	0	0	0	0	0	0	0	0	0	0
0	Endothelial_cell	SC557_460541	11	3	7	3	0	0	0	0	0	2	0	0	0	0	0	0	0	0	0	0	0	0	0	0	0	0	0	0	0	0	0	0	0
0	Endothelial_cell	SC557_670867	8	1	5	3	0	0	0	0	0	0	0	0	0	0	0	0	1	0	0	0	0	0	0	0	0	0	0	0	0	0	0	0	0
0	Endothelial_cell	SC557_644189	1	6	14	5	0	0	0	0	0	0	0	0	0	0	0	0	0	0	0	0	0	0	0	0	0	0	0	0	0	0	0	0	0
0	Endothelial_cell	SC557_337814	9	2	10	3	0	0	0	2	0	0	0	0	0	0	0	0	0	0	0	0	0	0	0	0	0	0	0	0	0	0	0	0	0
0	Endothelial_cell	SC557_607511	17	0	12	4	0	0	0	0	0	0	0	0	0	0	0	0	0	0	0	0	0	0	0	0	0	0	0	0	0	0	0	0	0
0	Endothelial_cell	SC557_57928	0	0	11	2	1	0	0	0	0	0	0	0	0	0	0	0	0	0	0	0	0	0	0	0	0	0	0	0	0	0	0	0	0
0	Endothelial_cell	SC557_753807	7	2	9	9	0	0	0	0	0	0	0	0	0	0	0	0	0	0	0	0	0	0	0	0	0	0	0	0	0	0	0	0	0
0	Endothelial_cell	SC557_444934	0	4	6	9	0	0	0	1	0	0	1	3	0	0	0	0	0	0	0	0	0	0	0	0	0	0	0	0	0	0	0	0	0
0	Endothelial_cell	SC557_502366	4	5	17	0	0	0	0	0	0	0	0	2	0	0	0	0	0	0	0	0	0	0	0	0	0	0	0	0	0	0	0	0	0
0	Endothelial_cell	SC557_684187	2	5	7	10	0	0	0	0	0	1	0	0	0	0	0	0	1	0	0	0	0	0	1	0	0	0	0	0	0	0	0	0	0
0	Endothelial_cell	SC557_15296	5	3	4	6	0	0	0	0	0	1	0	0	0	0	0	0	0	0	0	0	0	0	0	0	0	0	0	0	0	0	0	0	0
0	Endothelial_cell	SC557_585886	1	4	6	8	0	0	0	0	0	0	0	0	0	0	0	0	0	0	0	0	0	0	0	0	0	0	0	0	0	0	0	0	0
0	Endothelial_cell	SC557_665438	2	2	2	2	0	0	0	0	0	0	0	0	0	0	0	0	0	1	0	0	0	0	1	0	0	0	0	0	0	0	0	0	0
0	Endothelial_cell	SC557_190690	9	4	7	5	0	0	0	0	1	0	0	0	0	0	0	0	0	0	0	0	0	0	1	0	0	0	0	0	0	0	0	0	0
0	Endothelial_cell	SC557_726351	1	3	7	3	0	0	0	0	0	0	0	0	0	0	0	0	0	0	0	0	0	0	0	0	0	0	0	0	0	0	0	0	0
0	Endothelial_cell	SC557_364158	19	2	13	3	0	0	0	1	0	0	0	0	0	0	0	0	0	0	0	0	0	0	0	0	0	0	0	0	0	0	0	0	0
0	Endothelial_cell	SC557_268311	4	7	2	4	0	1	0	0	0	0	1	1	0	0	0	0	0	0	0	0	0	0	0	0	0	0	0	0	0	0	0	0	0
0	Endothelial_cell	SC557_424387	7	0	7	4	0	0	0	0	0	0	0	0	0	0	0	0	0	0	0	0	0	0	0	0	0	0	0	0	0	0	0	0	0
0	Endothelial_cell	SC557_378841	5	3	13	2	1	0	0	0	0	0	0	0	0	0	0	0	0	0	0	0	0	0	0	0	0	0	0	0	0	0	0	0	0
0	Endothelial_cell	SC557_256690	10	5	3	2	0	0	0	0	0	0	0	1	0	0	0	0	0	0	0	0	0	0	0	0	0	0	0	0	0	0	0	0	0
0	Endothelial_cell	SC557_673222	4	4	7	1	0	0	0	1	0	0	0	0	0	0	0	0	0	0	0	0	0	0	0	0	0	0	0	0	0	0	0	0	0
0	Endothelial_cell	SC557_97756	2	3	9	5	0	0	0	0	0	0	0	0	0	0	0	0	0	0	0	0	0	0	1	0	0	0	0	0	0	0	0	0	0
0	Endothelial_cell	SC557_131973	1	3	15	5	0	0	0	0	0	0	0	0	0	0	0	0	0	0	0	0	0	1	0	0	0	0	0	0	0	0	0	0	0
0	Endothelial_cell	SC557_30261	0	8	7	3	0	0	1	0	0	0	0	0	0	0	0	0	0	0	0	0	0	0	1	0	0	0	0	0	0	0	0	0	0
0	Endothelial_cell	SC557_437471	6	9	4	18	0	0	0	0	0	1	0	0	0	0	0	0	0	0	0	0	0	0	0	0	0	0	0	0	0	0	0	0	0
0	Endothelial_cell	SC557_627696	0	3	10	2	0	0	0	0	0	0	0	0	0	0	0	0	0	0	0	0	0	0	0	0	0	0	0	0	0	0	0	0	0
0	Endothelial_cell	SC557_60179	0	2	5	5	1	0	0	0	0	0	0	0	0	0	0	0	0	0	0	0	0	0	0	0	0	0	0	0	0	0	0	0	0
0	Endothelial_cell	SC557_668707	0	7	2	6	1	0	0	0	0	1	0	0	0	0	0	0	0	0	0	0	0	0	1	0	0	0	0	0	0	0	0	0	0
0	Endothelial_cell	SC557_97490	31	6	12	5	0	0	0	0	0	1	0	1	0	0	0	0	0	0	0	0	0	0	0	0	0	0	0	0	0	0	0	0	0
0	Endothelial_cell	SC557_843060	0	4	8	4	0	0	0	0	0	0	0	0	0	0	0	0	0	0	0	0	0	0	0	0	0	0	0	0	0	0	0	0	0
0	Endothelial_cell	SC557_266440	0	3	6	8	0	0	0	1	1	0	0	0	0	0	0	0	0	0	0	0	0	0	2	0	0	0	0	0	0	0	0	0	0
0	Endothelial_cell	SC557_624258	0	8	7	6	0	0	0	1	0	2	0	0	0	0	0	0	0	0	0	0	0	0	1	0	0	0	0	0	0	0	0	0	0
0	Endothelial_cell	SC557_648040	0	3	14	1	0	1	0	0	0	0	0	0	0	0	0	0	0	0	0	0	0	0	2	0	0	0	0	0	0	0	0	0	0
0	Endothelial_cell	SC557_386392	0	3	8	3	0	0	0	0	0	1	0	0	0	0	0	0	0	0	0	0	0	0	0	0	0	0	0	0	0	0	0	0	0
0	Endothelial_cell	SC557_101482	0	3	8	2	0	0	0	1	0	1	0	0	0	0	0	0	1	0	0	0	0	0	1	0	0	0	0	0	0	0	0	0	0
0	Endothelial_cell	SC557_536183	1	2	7	1	0	0	1	1	0	1	0	0	0	0	0	0	0	0	0	0	0	0	0	0	0	0	0	0	0	0	0	0	0
0	Endothelial_cell	SC557_762436	0	7	5	5	0	0	0	1	0	0	0	0	0	0	0	0	0	0	0	0	0	0	1	0	0	0	0	0	0	0	0	0	0
0	Endothelial_cell	SC557_617167	1	7	11	4	0	0	0	0	0	0	0	0	0	0	0	0	0	0	0	0	0	0	0	0	0	0	0	0	0	0	0	0	0
0	Endothelial_cell	SC557_595283	23	6	16	1	0	1	0	0	0	0	0	0	0	0	0	0	0	0	0	0	0	0	1	0	0	0	0	0	0	0	0	0	0
0	Endothelial_cell	SC557_133647	8	10	9	4	0	1	0	1	1	0	0	0	0	0	0	0	0	0	0	0	0	0	0	0	0	0	0	0	0	0	0	0	0
0	Endothelial_cell	SC557_385612	0	6	16	2	0	0	0	0	0	0	0	0	0	0	0	0	0	0	0	0	0	0	0	0	0	0	0	0	0	0	0	0	0
0	Endothelial_cell	SC557_820707	1	6	3	6	0	0	0	0	0	0	0	0	0	0	0	0	0	0	0	0	0	0	0	0	0	0	0	0	0	0	0	0	0
0	Endothelial_cell	SC557_650987	9	1	16	4	0	0	0	0	0	1	0	0	0	0	0	0	0	0	0	0	0	0	0	0	0	0	0	0	0	0	0	0	0
0	Endothelial_cell	SC557_11377	5	5	8	3	0	0	0	1	0	0	0	0	0	0	0	0	0	1	0	0	0	0	1	0	0	0	0	0	0	0	0	0	0
0	Endothelial_cell	SC557_806240	3	7	19	2	0	0	0	1	0	0	0	3	0	0	0	0	0	0	0	0	0	0	1	0	0	0	0	0	0	0	0	0	0
0	Endothelial_cell	SC557_657989	0	5	5	4	0	0	0	0	0	1	0	0	0	0	0	0	0	0	0	0	0	0	0	0	0	0	0	0	0	0	0	0	0
0	Endothelial_cell	SC557_330074	7	2	5	1	0	0	2	1	0	0	0	0	0	0	0	0	0	0	0	0	0	0	0	0	0	0	0	0	0	0	0	0	0
0	Endothelial_cell	SC557_69609	4	4	7	2	0	0	0	0	0	0	0	0	0	0	0	0	0	0	0	0	0	0	0	0	0	0	0	0	0	0	0	0	0
0	Endothelial_cell	SC557_553218	5	0	8	4	0	0	1	0	0	0	0	0	0	0	0	0	0	0	0	0	0	0	0	0	0	0	0	0	0	0	0	0	0
0	Endothelial_cell	SC557_509572	3	7	10	2	0	0	0	0	0	1	0	1	0	0	0	0	0	0	0	0	0	0	0	0	0	0	0	0	0	0	0	0	0
0	Endothelial_cell	SC557_629685	0	3	9	3	0	0	0	0	0	0	0	0	0	0	0	0	0	0	0	0	0	0	0	0	0	0	0	0	0	0	0	0	0
0	Endothelial_cell	SC557_706821	0	1	3	8	1	0	0	0	0	0	0	0	0	0	0	0	0	0	0	0	0	0	0	0	0	0	0	0	0	0	0	0	0
0	Endothelial_cell	SC557_707193	0	1	3	5	1	0	0	0	0	0	0	0	0	0	0	0	0	0	0	0	0	0	0	0	0	0	0	0	0	0	0	0	0
0	Endothelial_cell	SC557_662581	0	2	10	0	0	0	0	0	0	0	0	0	0	0	0	0	1	0	0	0	0	0	0	0	0	0	0	0	0	0	0	0	0
0	Endothelial_cell	SC557_534859	8	0	3	2	0	0	0	0	0	1	0	0	0	0	0	0	0	0	0	0	0	0	0	0	0	0	0	0	0	0	0	0	0
0	Endothelial_cell	SC557_190349	10	0	13	3	0	0	0	1	0	0	0	0	0	0	0	0	0	0	0	0	0	0	0	0	0	0	0	0	0	0	0	0	0
0	Endothelial_cell	SC557_611908	8	2	12	2	0	0	0	0	0	0	0	0	0	0	0	0	0	0	0	0	0	0	0	0	0	0	0	0	0	0	0	0	0
0	Endothelial_cell	SC557_482582	0	2	6	4	0	0	0	0	0	0	0	0	0	0	0	0	0	0	0	0	0	0	1	0	0	0	0	0	0	0	0	0	0
0	Endothelial_cell	SC557_537260	4	2	10	1	0	0	0	2	0	0	0	1	0	0	0	0	0	0	0	0	0	0	0	0	0	0	0	0	0	0	0	0	0
0	Endothelial_cell	SC557_248612	7	6	11	2	0	0	0	0	0	1	0	0	0	0	0	0	0	0	0	0	0	0	1	0	0	0	0	0	0	0	0	0	0
0	Endothelial_cell	SC557_24628	9	3	4	4	0	0	0	1	0	0	0	0	0	0	0	0	0	0	0	0	0	0	1	0	0	0	0	0	0	0	0	0	0
0	Endothelial_cell	SC557_412204	0	2	4	0	0	0	0	1	0	0	0	0	0	0	0	0	0	0	0	0	0	0	0	0	0	0	0	0	0	0	0	0	0
0	Endothelial_cell	SC557_847696	0	3	3	8	0	0	0	0	0	0	0	0	0	0	0	0	0	0	0	0	0	0	0	0	0	0	0	0	0	0	0	0	0
0	Endothelial_cell	SC557_147946	0	1	0	5	0	0	0	0	0	0	0	1	0	0	0	0	0	0	0	0	0	0	0	0	0	0	0	0	0	0	0	0	0
0	Endothelial_cell	SC557_678918	1	5	6	7	0	1	0	1	1	0	0	0	0	0	0	0	0	0	0	0	0	0	0	0	0	0	0	0	0	0	0	0	0
0	Endothelial_cell	SC557_304545	0	0	10	6	0	0	0	0	0	0	0	0	0	0	0	0	0	0	0	0	0	0	1	0	0	0	0	0	0	0	0	2	0
0	Endothelial_cell	SC557_329463	1	4	7	2	0	0	0	0	0	1	0	0	0	0	0	0	0	0	0	0	0	0	1	0	0	0	0	0	0	0	0	0	0
0	Endothelial_cell	SC557_579095	1	3	4	3	0	0	0	0	0	0	0	0	0	0	0	0	0	0	0	0	0	0	0	0	0	0	0	0	0	0	0	0	0
0	Endothelial_cell	SC557_546180	3	2	10	1	0	0	0	0	0	0	0	0	0	0	0	0	0	0	0	0	0	0	0	0	0	0	0	0	0	0	0	0	0
0	Endothelial_cell	SC557_326634	0	0	7	0	0	0	0	1	0	0	0	0	0	0	0	0	0	1	0	0	0	0	1	0	0	0	0	0	0	0	0	0	0
0	Endothelial_cell	SC557_221232	1	4	8	1	0	0	0	0	0	0	0	1	0	0	0	0	0	0	0	0	0	0	1	0	0	0	0	0	0	0	0	0	0
0	Endothelial_cell	SC557_159784	2	2	8	4	0	0	0	0	0	0	0	0	0	0	0	0	0	0	0	0	0	0	0	0	0	0	0	0	0	0	0	0	0
0	Endothelial_cell	SC557_408527	12	2	9	2	0	0	0	0	0	0	0	0	0	0	0	0	0	0	0	0	0	0	1	0	0	0	0	0	0	0	0	0	0
0	Endothelial_cell	SC557_576281	1	1	13	0	0	0	0	0	0	0	0	0	0	0	0	0	0	0	0	0	0	0	1	0	0	0	0	0	0	0	0	0	0
0	Endothelial_cell	SC557_702045	7	5	11	1	0	0	0	1	0	0	0	0	0	0	0	0	0	0	0	0	0	0	0	0	0	0	0	0	0	0	0	0	0
0	Endothelial_cell	SC557_843230	1	6	4	2	1	0	0	0	0	0	0	0	0	0	0	0	0	0	0	0	0	0	0	0	0	0	0	0	0	0	0	0	0
0	Endothelial_cell	SC557_504211	6	1	15	5	0	0	0	0	0	0	0	0	0	0	0	0	0	0	0	0	0	0	0	0	0	0	0	0	0	0	0	0	0
0	Endothelial_cell	SC557_869362	0	4	2	2	0	0	0	1	0	0	0	0	0	0	0	0	0	0	0	0	0	0	1	0	0	0	0	0	0	0	0	0	0
0	Endothelial_cell	SC557_25547	7	3	6	5	0	0	0	0	0	2	0	3	0	0	0	0	0	0	4	7	7	6	2	0	0	0	0	0	0	0	0	0	0
0	Endothelial_cell	SC557_185807	0	1	11	6	0	0	0	0	0	0	0	0	0	0	0	0	0	0	0	0	0	0	0	0	0	0	0	0	0	0	0	0	0
0	Endothelial_cell	SC557_474073	4	2	6	5	0	0	0	0	0	0	0	0	0	0	0	0	0	0	0	0	0	0	0	0	0	0	0	0	0	0	0	0	0
0	Endothelial_cell	SC557_301150	6	3	7	4	0	0	0	0	0	0	0	0	0	0	0	0	0	0	0	0	0	0	1	0	0	0	0	0	0	0	0	0	0
0	Endothelial_cell	SC557_481251	4	2	4	4	0	1	0	1	0	1	0	0	0	0	0	0	0	0	0	0	0	0	0	0	0	0	0	0	0	0	0	0	0
0	Endothelial_cell	SC557_124656	2	1	5	4	0	0	0	0	0	0	0	0	0	0	0	0	0	0	0	0	0	0	0	0	0	0	0	0	0	0	0	0	0
0	Endothelial_cell	SC557_430414	1	6	1	1	0	0	0	0	0	0	0	1	0	0	0	0	0	0	0	0	0	0	0	0	0	0	0	0	0	0	0	0	0
0	Endothelial_cell	SC557_355899	13	2	8	3	0	0	0	0	0	0	0	0	0	0	0	0	0	0	0	1	0	0	1	0	0	0	0	0	0	0	0	0	0
0	Endothelial_cell	SC557_466641	1	3	12	1	0	0	0	0	0	0	0	0	0	0	0	0	0	0	0	0	0	0	1	0	0	0	0	0	0	0	0	0	0
0	Endothelial_cell	SC557_326744	1	3	11	2	0	0	0	0	0	0	1	0	0	0	0	0	0	0	0	0	0	0	1	1	0	0	0	0	0	0	0	0	0
0	Endothelial_cell	SC557_582206	3	1	9	5	0	0	0	0	0	0	0	0	0	0	0	0	0	0	0	0	0	0	1	0	0	0	0	0	0	0	0	0	0
0	Endothelial_cell	SC557_677096	0	2	2	2	0	0	0	0	0	1	0	0	0	0	0	0	0	0	0	0	0	0	3	0	0	0	0	0	0	0	0	0	0
0	Endothelial_cell	SC557_169847	0	3	9	6	0	0	1	0	0	1	0	0	0	0	0	0	0	0	0	0	0	0	0	0	0	0	0	0	0	0	0	0	0
0	Endothelial_cell	SC557_249886	5	1	6	2	0	0	0	0	0	0	1	0	0	0	0	0	1	0	0	0	0	0	1	0	0	0	0	0	0	0	0	0	0
0	Endothelial_cell	SC557_140875	0	7	5	3	0	1	0	0	0	0	0	0	0	0	0	0	0	0	0	0	0	0	1	0	0	0	0	0	0	0	0	0	0
0	Endothelial_cell	SC557_559824	0	2	8	1	0	0	1	1	0	0	0	0	0	0	0	0	0	0	0	0	0	0	0	0	0	0	0	0	0	0	0	0	0
0	Endothelial_cell	SC557_819381	0	0	3	2	0	0	0	0	0	0	0	0	0	0	0	0	0	0	0	0	0	0	0	0	0	0	0	0	0	0	0	0	0
0	Endothelial_cell	SC557_8028	11	1	7	2	0	0	0	0	0	1	0	0	0	0	0	0	0	0	0	0	0	0	0	0	0	0	0	0	0	0	0	0	0
0	Endothelial_cell	SC557_835621	0	4	7	1	0	0	0	1	0	1	0	0	0	0	0	0	0	0	0	0	0	0	0	0	0	0	0	0	0	0	0	0	0
0	Endothelial_cell	SC557_191927	0	3	9	0	0	0	0	1	1	0	0	2	0	0	0	0	0	0	0	0	0	0	0	0	0	0	0	0	0	0	0	0	0
0	Endothelial_cell	SC557_531207	0	2	13	5	0	0	1	0	0	0	0	0	0	0	0	0	0	0	0	0	0	0	0	0	0	0	0	0	0	0	1	0	0
0	Endothelial_cell	SC557_672226	3	1	4	5	0	0	0	0	0	0	0	0	0	0	0	0	0	0	0	0	0	0	0	0	0	0	0	0	0	0	0	0	0
0	Endothelial_cell	SC557_654836	0	6	14	1	0	0	0	0	0	0	0	1	0	0	0	0	0	0	0	0	0	0	1	0	0	0	0	0	0	0	0	0	0
0	Endothelial_cell	SC557_118035	0	7	3	4	0	0	0	0	0	0	0	1	0	0	0	0	0	0	0	0	0	0	0	0	0	0	0	0	0	0	0	0	0
0	Endothelial_cell	SC557_243206	7	4	6	2	0	0	0	0	0	0	0	0	0	0	0	0	0	0	0	0	0	0	1	0	0	0	0	0	0	0	0	0	0
0	Endothelial_cell	SC557_568852	0	0	6	0	0	0	0	0	0	0	0	0	0	0	0	0	0	0	0	0	0	0	0	0	0	0	0	0	0	0	0	0	0
0	Endothelial_cell	SC557_203801	3	2	11	2	0	0	0	1	0	0	0	0	0	0	0	0	0	0	0	0	0	0	1	0	0	0	0	0	0	0	0	0	0
0	Endothelial_cell	SC557_162830	1	5	9	3	0	0	0	0	0	0	0	0	0	0	0	0	0	0	0	0	0	0	0	0	0	0	0	0	0	0	0	0	0
0	Endothelial_cell	SC557_17986	1	4	7	6	0	0	0	0	0	0	0	0	0	0	0	0	0	0	0	0	0	0	0	1	0	0	0	0	0	0	0	0	0
0	Endothelial_cell	SC557_223093	0	3	9	5	0	0	0	0	0	0	0	0	0	0	0	0	0	1	0	0	0	0	1	0	0	0	0	0	0	0	0	0	0
0	Endothelial_cell	SC557_417682	1	4	7	8	0	0	0	0	0	1	0	0	0	0	0	0	0	0	0	0	0	0	0	0	0	0	0	0	0	0	0	0	0
0	Endothelial_cell	SC557_794597	8	4	8	3	0	0	0	0	0	1	0	0	0	0	0	0	0	0	0	0	0	0	0	0	0	0	0	0	0	0	0	0	0
0	Endothelial_cell	SC557_227110	0	3	11	5	0	0	0	1	0	0	0	0	0	0	0	0	0	0	0	0	0	0	1	0	0	0	0	0	0	0	0	0	0
0	Endothelial_cell	SC557_396145	2	3	14	5	0	0	0	0	0	0	0	1	0	0	0	0	0	0	0	0	0	0	0	0	0	0	0	0	0	0	0	0	0
0	Endothelial_cell	SC557_118786	3	0	9	1	0	0	0	1	0	0	0	0	0	0	0	0	0	0	0	0	0	0	0	0	0	0	0	0	0	0	0	0	0
0	Endothelial_cell	SC557_547126	1	2	5	2	0	0	0	0	0	0	0	0	0	0	0	0	0	0	0	0	0	0	1	0	0	0	0	0	0	0	0	0	0
0	Endothelial_cell	SC557_783723	0	5	7	0	0	0	0	0	0	0	0	0	0	0	0	0	0	0	0	0	0	0	1	0	0	0	0	0	0	0	0	0	0
0	Endothelial_cell	SC557_611846	2	7	2	3	1	0	0	2	0	0	0	1	0	0	0	0	0	0	0	0	0	0	0	0	0	0	0	0	0	0	0	0	0
0	Endothelial_cell	SC557_250188	11	5	12	0	0	1	0	0	0	0	0	0	0	0	0	0	0	0	0	0	0	0	0	0	0	0	0	0	0	0	0	0	0
0	Endothelial_cell	SC557_515942	7	8	2	4	0	0	0	0	0	0	0	0	0	0	0	0	0	0	0	0	0	0	0	0	0	0	0	0	0	0	0	0	0
0	Endothelial_cell	SC557_253520	2	5	3	1	0	0	0	0	0	0	0	1	0	0	0	0	0	0	0	0	0	0	1	0	0	0	0	0	0	0	0	0	0
0	Endothelial_cell	SC557_264377	7	4	5	2	0	0	0	1	0	0	0	0	0	0	0	0	0	0	0	0	0	0	2	0	0	0	0	0	0	0	0	0	0
0	Endothelial_cell	SC557_646088	0	0	12	3	1	0	0	0	0	0	0	0	0	0	0	0	0	1	0	0	0	0	1	0	0	0	0	0	0	0	0	0	0
0	Endothelial_cell	SC557_573730	3	3	2	3	0	0	0	0	0	0	0	0	0	0	0	0	0	0	0	0	0	0	0	0	0	0	0	0	0	0	0	0	0
0	Endothelial_cell	SC557_468946	0	7	12	2	0	1	0	1	0	0	0	0	0	0	0	0	0	0	0	0	0	0	0	0	0	0	0	0	0	0	0	0	0
0	Endothelial_cell	SC557_262361	7	7	13	4	0	0	0	1	0	0	0	0	0	0	0	0	0	0	0	0	0	0	0	0	0	0	0	0	0	0	0	0	0
0	Endothelial_cell	SC557_822984	4	4	8	0	0	0	0	0	0	0	0	0	0	0	0	0	0	0	0	0	0	0	0	0	0	0	0	0	0	0	0	0	0
0	Endothelial_cell	SC557_576841	16	1	11	2	0	1	0	0	0	0	0	0	0	0	0	0	0	0	0	0	0	0	0	0	0	0	0	0	0	0	0	1	0
0	Endothelial_cell	SC557_596922	1	6	9	3	0	0	0	2	0	0	0	0	0	0	0	0	0	0	0	0	0	0	1	0	0	0	0	0	0	0	0	0	0
0	Endothelial_cell	SC557_776450	2	6	11	1	0	0	0	0	0	0	0	2	0	0	0	0	0	0	0	0	0	0	0	0	0	0	0	0	0	0	0	0	0
0	Endothelial_cell	SC557_515871	4	5	6	2	0	1	0	0	0	0	0	0	0	0	0	0	0	0	0	0	0	0	0	0	0	0	0	0	0	0	0	0	0
0	Endothelial_cell	SC557_75221	5	1	8	2	0	0	0	0	0	0	0	1	0	0	0	0	0	0	0	0	0	0	0	0	0	0	0	0	0	0	0	0	0
0	Endothelial_cell	SC557_188793	0	1	15	3	1	1	0	0	0	0	0	0	0	0	0	0	0	0	0	0	0	0	0	0	0	0	0	0	0	0	0	0	0
0	Endothelial_cell	SC557_324621	0	6	7	1	0	0	0	0	0	0	0	0	0	0	0	0	0	0	0	0	0	0	0	0	0	0	0	0	0	0	0	0	0
0	Endothelial_cell	SC557_259216	2	5	3	3	1	0	0	0	0	0	0	0	0	0	0	0	0	0	0	0	0	0	1	0	0	0	0	0	0	0	0	0	0
0	Endothelial_cell	SC557_614769	0	3	4	4	0	0	0	0	0	1	0	0	0	0	0	0	0	0	0	0	0	0	2	0	0	0	0	0	0	0	0	0	0
0	Endothelial_cell	SC557_215285	0	4	5	3	0	0	0	0	1	1	0	0	0	0	0	0	0	0	0	0	0	0	0	0	0	0	0	0	0	0	0	0	0
0	Endothelial_cell	SC557_549455	2	4	5	3	0	0	0	0	0	0	0	0	0	0	0	0	0	1	0	0	0	0	2	0	0	0	0	0	0	0	0	0	0
0	Endothelial_cell	SC557_719220	0	8	3	5	0	0	0	0	0	1	0	0	0	0	0	0	0	0	0	0	0	0	0	0	0	0	0	0	0	0	0	0	0
0	Endothelial_cell	SC557_132962	0	4	11	1	0	0	0	0	0	0	0	0	0	0	0	0	0	0	0	0	0	0	0	0	0	0	0	0	0	0	0	0	0
0	Endothelial_cell	SC557_436326	9	1	10	1	0	0	0	1	0	0	0	0	0	0	0	0	0	0	0	0	0	0	0	0	0	0	0	0	0	0	0	0	0
0	Endothelial_cell	SC557_431463	6	1	5	4	0	0	0	0	0	0	0	0	0	0	0	0	0	0	0	0	0	0	0	0	0	0	0	0	0	0	0	0	0
0	Endothelial_cell	SC557_108211	3	6	23	5	0	0	0	0	0	0	0	0	0	0	0	0	0	0	0	0	0	0	0	0	0	0	0	0	0	0	0	0	0
0	Endothelial_cell	SC557_829699	8	9	12	3	0	0	0	0	0	0	0	0	0	0	0	0	0	0	0	0	0	0	0	0	0	0	0	0	0	0	0	0	0
0	Endothelial_cell	SC557_392453	5	3	6	3	0	0	0	0	0	0	0	1	0	0	0	0	0	0	0	0	0	0	0	0	0	0	0	0	0	0	0	0	0
0	Endothelial_cell	SC557_483836	6	1	8	3	0	0	0	0	0	1	0	0	0	0	0	0	0	0	0	0	0	0	1	0	0	0	0	0	0	0	0	0	0
0	Endothelial_cell	SC557_273848	3	0	11	1	0	0	0	0	0	0	0	0	0	0	0	0	0	0	0	0	0	0	0	0	0	0	0	0	0	0	0	0	0
0	Endothelial_cell	SC557_164892	1	5	5	2	0	0	0	0	0	0	0	0	0	0	0	0	0	0	0	0	0	0	2	0	0	0	0	0	0	0	0	0	0
0	Endothelial_cell	SC557_668184	4	5	4	2	0	0	0	2	0	0	0	0	0	0	0	0	0	0	0	0	0	0	0	0	0	0	0	0	0	0	0	0	0
0	Endothelial_cell	SC557_390740	5	7	16	5	0	0	0	0	0	0	0	0	0	0	0	0	0	0	0	0	0	0	0	0	0	0	0	0	0	0	0	0	0
0	Endothelial_cell	SC557_771063	3	1	6	0	0	0	0	0	0	0	0	0	0	0	0	0	0	0	0	0	0	0	2	0	0	0	0	0	0	0	0	0	0
0	Endothelial_cell	SC557_131235	1	2	8	6	0	0	0	1	0	1	0	0	0	0	0	0	0	0	0	0	0	0	0	0	0	0	0	0	0	0	0	0	0
0	Endothelial_cell	SC557_47383	1	8	6	1	0	0	0	1	0	0	0	0	0	0	0	0	0	0	0	0	0	0	0	0	0	0	0	0	0	0	0	0	0
0	Endothelial_cell	SC557_764941	8	4	3	3	0	0	0	0	0	0	0	1	0	0	0	0	0	0	0	0	0	0	0	0	0	0	0	0	0	0	0	0	0
0	Endothelial_cell	SC557_509029	10	2	12	1	0	0	0	0	0	0	0	0	0	0	0	0	0	0	0	0	0	0	0	0	0	0	0	0	0	0	0	0	0
0	Endothelial_cell	SC557_23069	1	8	10	2	0	0	0	0	0	0	0	0	0	0	0	0	0	0	0	0	0	0	0	0	0	0	0	0	0	0	0	0	0
0	Endothelial_cell	SC557_247914	2	2	5	9	0	0	0	0	0	0	0	0	0	0	0	0	0	0	0	0	0	0	0	0	0	0	0	0	0	0	0	0	0
0	Endothelial_cell	SC557_405670	13	3	4	2	0	0	0	0	0	0	0	1	0	0	0	0	0	0	0	0	0	0	0	0	0	0	0	0	0	0	0	0	0
0	Endothelial_cell	SC557_312841	0	2	5	4	0	0	0	1	0	0	0	0	0	0	0	0	0	0	0	0	0	0	0	0	0	0	0	0	0	0	0	0	0
0	Endothelial_cell	SC557_863697	17	3	6	4	0	0	1	0	0	0	0	0	0	0	0	0	0	0	0	0	0	0	0	0	0	0	0	0	0	0	0	0	0
0	Endothelial_cell	SC557_659570	3	6	6	4	0	0	0	0	0	1	0	0	0	0	0	0	0	0	0	0	0	0	0	0	0	0	0	0	0	0	0	0	0
0	Endothelial_cell	SC557_561030	1	3	16	5	0	0	0	0	0	1	0	0	0	0	0	0	0	0	0	0	0	0	0	0	0	0	0	0	0	0	0	0	0
0	Endothelial_cell	SC557_499219	4	2	3	2	0	0	0	0	0	1	0	0	0	0	0	0	0	0	0	0	0	0	2	0	0	0	0	0	0	0	0	0	0
0	Endothelial_cell	SC557_460575	1	1	5	4	0	0	0	0	0	1	0	0	0	0	0	0	0	0	0	0	0	0	1	0	0	0	0	0	0	0	0	0	0
0	Endothelial_cell	SC557_298614	4	2	5	10	0	0	0	1	0	0	0	0	0	0	0	0	0	0	0	0	0	0	1	0	0	0	0	0	0	0	0	0	0
0	Endothelial_cell	SC557_292556	0	6	11	2	0	0	0	1	0	0	0	1	0	0	0	0	0	0	1	0	0	0	1	0	0	0	0	0	0	0	0	0	0
0	Endothelial_cell	SC557_576235	0	5	12	8	0	0	0	0	0	0	0	0	0	0	0	0	0	0	0	0	1	0	0	0	0	0	0	0	0	0	0	0	0
0	Endothelial_cell	SC557_80168	2	1	5	1	0	1	0	0	0	0	0	0	0	0	0	0	0	0	0	0	0	0	0	0	0	0	0	0	0	0	0	0	0
0	Endothelial_cell	SC557_178887	5	2	4	1	0	0	0	0	0	0	0	1	0	0	0	0	0	0	0	0	0	0	1	0	0	0	0	0	0	0	0	0	0
0	Endothelial_cell	SC557_7229	5	0	8	2	0	0	0	0	0	0	0	0	0	0	0	0	0	0	0	0	0	0	0	0	0	0	0	0	0	0	0	0	0
0	Endothelial_cell	SC557_707895	0	3	5	0	0	1	0	0	0	0	0	0	0	0	0	0	0	0	0	0	0	0	0	0	0	0	0	0	0	0	0	0	0
0	Endothelial_cell	SC557_453823	7	3	11	2	0	0	0	1	0	0	0	0	0	0	0	0	0	0	0	0	0	0	0	0	0	0	0	0	0	0	0	0	0
0	Endothelial_cell	SC557_724774	6	1	7	1	0	0	0	0	0	1	0	0	0	0	0	0	0	0	0	0	0	0	0	0	0	0	0	0	0	0	0	0	0
0	Endothelial_cell	SC557_103152	0	6	10	1	0	0	0	0	0	1	0	0	0	0	0	0	0	0	0	0	0	0	0	0	0	0	0	0	0	0	0	0	0
0	Endothelial_cell	SC557_860219	0	6	8	3	0	0	0	0	0	0	0	0	0	0	0	0	0	0	0	0	0	0	0	0	0	0	0	0	0	0	0	0	0
0	Endothelial_cell	SC557_342398	2	4	2	2	0	0	0	1	0	1	0	0	0	0	0	0	0	0	0	0	0	0	0	0	0	0	0	0	0	0	0	0	0
0	Endothelial_cell	SC557_124996	0	1	5	2	0	0	0	0	0	0	0	0	0	0	0	0	0	0	0	0	0	0	1	0	0	0	0	0	0	0	0	0	0
0	Endothelial_cell	SC557_455926	3	2	9	3	0	0	0	0	0	0	0	0	0	0	0	0	1	0	0	0	0	0	0	0	0	0	0	0	0	0	0	0	0
0	Endothelial_cell	SC557_85370	4	5	13	1	0	0	0	1	0	0	0	0	0	0	0	0	0	0	0	0	0	0	0	0	0	0	0	0	0	0	0	0	0
0	Endothelial_cell	SC557_95749	3	1	3	2	0	0	0	0	0	0	0	0	0	0	0	0	0	0	0	0	0	0	0	0	0	0	0	0	0	0	0	0	0
0	Endothelial_cell	SC557_710044	3	3	8	3	0	0	0	0	0	1	0	0	0	0	0	0	0	0	0	0	0	0	0	0	0	0	0	0	0	0	0	0	0
0	Endothelial_cell	SC557_383488	5	3	22	8	0	0	0	0	0	0	0	0	0	0	0	0	0	0	0	0	0	0	1	0	0	0	0	0	0	0	0	0	0
0	Endothelial_cell	SC557_596719	12	4	8	2	0	0	0	0	0	0	0	0	0	0	0	0	0	0	0	0	0	0	0	0	0	0	0	0	0	0	0	0	0
0	Endothelial_cell	SC557_121344	0	5	10	3	0	0	0	0	0	0	0	0	0	0	0	0	0	0	0	0	0	0	0	0	0	0	0	0	0	0	0	0	0
0	Endothelial_cell	SC557_437348	1	6	6	4	0	0	0	0	0	0	0	0	0	0	0	0	0	0	0	0	0	0	0	0	0	0	0	0	0	0	0	0	0
0	Endothelial_cell	SC557_861669	0	6	11	3	0	0	0	0	0	1	0	0	0	0	0	0	0	0	0	0	0	0	1	0	0	0	0	0	0	0	0	0	0
0	Endothelial_cell	SC557_484135	0	2	9	5	0	0	0	1	0	0	0	0	0	0	0	0	1	0	0	0	0	0	0	0	0	0	0	0	0	0	0	0	0
0	Endothelial_cell	SC557_527863	0	7	1	2	0	0	0	1	0	0	0	0	0	0	0	0	0	0	0	0	0	0	0	0	0	0	0	0	0	0	0	0	0
0	Endothelial_cell	SC557_224876	3	5	5	2	1	0	0	0	0	0	0	0	0	0	0	0	0	0	0	0	0	0	0	0	0	0	0	0	0	0	0	0	0
0	Endothelial_cell	SC557_448850	3	4	6	1	0	1	1	0	0	1	0	0	0	0	0	0	0	0	0	0	0	0	0	0	0	0	0	0	0	0	0	0	0
0	Endothelial_cell	SC557_52873	0	4	13	3	0	0	0	0	0	0	0	0	0	0	0	0	0	0	0	0	0	0	0	0	0	0	0	0	0	0	0	0	0
0	Endothelial_cell	SC557_710995	2	2	1	5	0	0	0	0	1	2	0	2	0	0	0	0	0	0	0	0	0	0	0	0	0	0	0	0	0	0	0	0	0
0	Endothelial_cell	SC557_663575	7	2	1	3	0	0	0	0	0	0	1	0	0	0	0	0	0	0	0	0	0	0	1	0	0	0	0	0	0	0	0	0	0
0	Endothelial_cell	SC557_165074	13	4	7	1	0	0	0	0	0	1	0	0	0	0	0	0	0	0	0	0	0	0	0	0	0	0	0	0	0	0	0	0	0
0	Endothelial_cell	SC557_558057	6	4	6	4	0	0	0	0	0	0	0	0	0	0	0	0	0	0	0	0	0	0	0	0	0	0	0	0	0	0	0	0	0
0	Endothelial_cell	SC557_745155	2	1	5	2	0	0	0	1	0	0	0	0	0	0	0	0	0	0	0	0	0	0	0	0	0	0	0	0	0	0	0	0	0
0	Endothelial_cell	SC557_635737	7	6	9	1	0	0	0	1	0	1	0	0	0	0	0	0	0	0	0	0	0	0	1	0	0	0	0	0	0	0	0	0	0
0	Endothelial_cell	SC557_740136	0	4	9	0	0	0	0	0	0	1	0	1	0	0	0	0	0	0	0	0	0	0	1	0	0	0	0	0	0	0	0	0	0
0	Endothelial_cell	SC557_163727	0	4	6	1	0	0	0	0	0	0	0	1	0	0	0	0	0	0	0	0	0	0	1	0	0	0	0	0	0	0	0	0	0
0	Endothelial_cell	SC557_645016	0	4	12	3	0	0	0	0	0	1	0	0	0	0	0	0	0	0	0	0	0	0	0	0	0	0	0	0	0	0	0	0	0
0	Endothelial_cell	SC557_648738	5	0	9	5	0	0	0	0	0	0	0	0	0	0	0	0	0	0	0	0	0	0	1	0	0	0	0	0	0	0	0	0	0
0	Endothelial_cell	SC557_767990	0	2	8	5	0	0	1	0	0	0	0	0	0	0	0	0	0	0	0	0	0	0	0	0	0	0	0	0	0	0	0	0	0
0	Endothelial_cell	SC557_257576	0	1	8	3	0	0	0	0	0	0	0	0	0	0	0	0	0	0	0	0	0	0	0	0	0	0	0	0	0	0	0	0	0
0	Endothelial_cell	SC557_188872	25	2	4	3	0	0	0	0	0	0	0	0	0	0	0	0	0	0	0	0	0	0	1	0	0	0	0	0	0	0	0	0	0
0	Endothelial_cell	SC557_126359	1	4	3	2	0	0	0	0	0	0	0	0	0	0	0	0	0	0	0	0	0	0	3	0	0	0	0	0	0	0	0	0	0
0	Endothelial_cell	SC557_435970	0	5	6	6	0	0	0	0	0	0	0	0	0	0	0	0	0	0	0	0	0	0	0	0	0	0	0	0	0	0	0	0	0
0	Endothelial_cell	SC557_395270	0	6	7	9	0	0	0	2	0	0	0	0	0	0	0	0	0	0	0	0	0	0	1	0	0	0	0	0	0	0	0	0	0
0	Endothelial_cell	SC557_110239	0	3	4	3	0	0	0	1	0	0	0	1	0	0	0	0	0	0	0	0	0	0	0	0	0	0	0	0	0	0	0	0	0
0	Endothelial_cell	SC557_447986	5	5	11	5	0	0	0	0	0	0	0	1	0	0	0	0	0	0	0	0	0	0	1	0	0	0	0	0	0	0	0	0	0
0	Endothelial_cell	SC557_261322	2	4	10	7	0	0	0	1	0	0	0	0	0	0	0	0	0	0	0	0	0	0	0	0	0	0	0	0	0	0	0	0	0
0	Endothelial_cell	SC557_714193	2	5	8	2	0	0	0	0	0	0	0	0	0	0	0	0	0	0	0	0	0	0	1	0	0	0	0	0	0	0	0	0	0
0	Endothelial_cell	SC557_755235	6	1	5	3	0	0	0	0	0	0	0	0	0	0	0	0	0	0	0	0	0	0	0	0	0	0	0	0	0	0	0	0	0
0	Endothelial_cell	SC557_345619	8	4	17	1	0	0	0	0	0	0	0	0	0	0	0	0	0	0	0	0	0	0	0	0	0	0	0	0	0	0	0	0	0
0	Endothelial_cell	SC557_875721	2	3	6	3	0	0	0	0	0	0	0	0	0	0	0	0	0	0	0	0	0	0	1	0	0	0	0	0	0	0	0	0	0
0	Endothelial_cell	SC557_320181	0	5	11	3	0	0	0	0	0	0	0	0	0	0	0	0	0	0	0	0	0	0	0	0	0	0	0	0	0	0	0	0	0
0	Endothelial_cell	SC557_682975	0	3	3	3	0	0	0	0	0	0	0	0	0	0	0	0	0	0	0	0	0	0	0	0	0	0	0	0	0	0	0	0	0
0	Endothelial_cell	SC557_803247	1	5	7	3	0	0	0	0	0	0	0	0	0	0	0	0	0	0	0	0	0	0	0	0	0	0	0	0	0	0	0	0	0
0	Endothelial_cell	SC557_578045	3	1	11	1	1	0	0	0	0	0	0	0	0	0	0	0	1	0	0	0	0	0	1	0	0	0	0	0	0	0	0	0	0
0	Endothelial_cell	SC557_2380	1	1	5	0	1	0	0	0	0	0	0	0	0	0	0	0	0	0	0	0	0	0	0	0	0	0	0	0	0	0	0	0	0
0	Endothelial_cell	SC557_344439	1	0	6	2	1	0	0	0	0	0	0	0	0	0	0	0	0	0	0	0	0	0	0	0	0	1	0	0	0	0	0	0	0
0	Endothelial_cell	SC557_146696	2	2	13	2	0	0	0	0	0	0	0	0	0	0	0	0	0	0	0	0	0	0	0	0	0	0	0	0	0	0	0	0	0
0	Endothelial_cell	SC557_848609	0	1	11	2	0	0	0	0	0	0	0	0	0	0	0	0	0	0	0	0	0	0	1	0	0	0	0	0	0	0	0	0	0
0	Endothelial_cell	SC557_493595	1	6	25	6	0	0	0	0	0	0	0	0	0	0	0	0	0	0	0	0	0	0	1	0	0	0	0	0	0	0	0	0	0
0	Endothelial_cell	SC557_630376	0	2	5	3	0	0	0	0	0	0	0	0	0	0	0	0	0	0	0	0	0	0	0	0	0	0	0	0	0	0	0	0	0
0	Endothelial_cell	SC557_635090	4	1	13	0	0	0	0	0	0	1	0	0	0	0	0	0	0	0	0	0	0	0	2	0	0	0	0	0	0	0	0	0	0
0	Endothelial_cell	SC557_448371	7	3	2	4	0	1	0	0	0	0	0	0	0	0	0	0	0	0	0	0	0	0	0	0	0	0	0	0	0	0	0	0	0
0	Endothelial_cell	SC557_359228	0	3	8	4	0	0	0	1	0	0	0	0	0	0	0	0	0	0	0	0	0	0	0	0	0	0	0	0	0	0	0	0	0
0	Endothelial_cell	SC557_262494	3	4	12	5	1	0	0	0	0	0	0	0	0	0	0	0	0	0	0	0	0	0	0	0	0	0	0	0	0	0	0	0	0
0	Endothelial_cell	SC557_94768	3	2	5	4	0	0	0	0	0	1	0	1	0	0	0	0	0	0	0	0	0	0	0	0	0	0	0	0	0	0	0	0	0
0	Endothelial_cell	SC557_792672	1	5	13	4	0	0	0	0	0	0	0	0	0	0	0	0	0	0	0	0	0	0	1	0	0	0	0	0	0	0	0	0	0
0	Endothelial_cell	SC557_32850	21	1	4	6	0	0	0	0	0	0	0	0	0	0	0	0	0	0	0	0	0	0	0	0	0	0	0	0	0	0	0	0	0
0	Endothelial_cell	SC557_366488	2	4	9	0	0	0	0	0	1	0	0	0	0	0	0	0	0	0	0	0	0	0	0	0	0	0	0	0	0	0	0	0	0
0	Endothelial_cell	SC557_224749	2	6	4	2	0	0	0	0	0	0	0	0	0	0	0	0	0	0	0	0	0	0	0	0	0	0	0	0	0	0	0	0	0
0	Endothelial_cell	SC557_859160	6	7	6	4	0	0	0	0	0	0	0	0	0	0	0	0	0	0	0	0	0	0	0	0	0	0	0	0	0	0	0	0	0
0	Endothelial_cell	SC557_763257	0	5	1	4	0	0	0	0	0	0	0	0	0	0	0	0	0	0	0	0	0	0	1	0	0	0	0	0	0	0	0	0	0
0	Endothelial_cell	SC557_823422	6	1	11	4	0	0	0	0	0	0	0	1	0	0	0	0	0	0	0	0	0	0	1	0	0	0	0	0	0	0	0	0	0
0	Endothelial_cell	SC557_578206	0	6	5	1	0	0	0	0	0	1	0	0	0	0	0	0	0	0	0	0	0	0	0	0	0	0	0	0	0	0	0	0	0
0	Endothelial_cell	SC557_449454	5	2	11	6	0	0	0	3	0	0	0	0	0	0	0	0	0	0	0	0	0	0	0	0	0	0	0	0	0	0	0	0	0
0	Endothelial_cell	SC557_747933	0	2	4	1	0	0	0	0	0	1	0	0	0	0	0	0	0	0	0	0	0	0	0	0	0	0	0	0	0	0	0	0	0
0	Endothelial_cell	SC557_733445	3	2	5	4	1	0	0	0	0	1	0	0	0	0	0	0	0	0	0	0	0	0	0	0	0	0	0	0	0	0	0	0	0
0	Endothelial_cell	SC557_836351	0	4	12	2	0	0	0	2	0	1	0	0	0	0	0	0	0	0	0	0	0	0	0	0	0	0	0	0	0	0	0	0	0
0	Endothelial_cell	SC557_125280	1	1	7	3	0	0	0	1	0	1	0	0	0	0	0	0	0	0	0	0	0	0	0	0	0	0	0	0	0	0	0	0	0
0	Endothelial_cell	SC557_87983	1	6	8	0	2	0	0	0	0	0	0	0	0	0	0	0	0	0	0	0	0	0	1	0	0	0	0	0	0	0	0	0	0
0	Endothelial_cell	SC557_473365	2	3	14	2	0	0	0	0	0	0	0	1	0	0	0	0	0	0	0	0	0	0	0	0	0	0	0	0	0	0	0	0	0
0	Endothelial_cell	SC557_867205	4	2	6	4	0	0	0	0	0	1	0	0	0	0	0	0	0	0	0	0	0	0	0	0	0	0	0	0	0	0	0	0	0
0	Endothelial_cell	SC557_125012	1	6	3	0	0	0	0	0	0	1	0	0	0	0	0	0	0	0	0	0	0	0	1	0	0	0	0	0	0	0	0	0	0
0	Endothelial_cell	SC557_713660	2	1	5	3	1	0	0	1	0	0	0	0	0	0	0	0	0	0	0	0	0	0	0	0	0	0	0	0	0	0	0	0	0
0	Endothelial_cell	SC557_574029	5	8	7	4	0	0	1	0	0	0	0	0	0	0	0	0	0	0	0	0	0	0	0	0	0	0	0	0	0	0	0	0	0
0	Endothelial_cell	SC557_765461	0	2	8	3	0	0	0	0	0	1	0	0	0	0	0	0	0	0	0	0	0	0	1	0	0	0	0	0	0	0	0	0	0
0	Endothelial_cell	SC557_533483	0	3	2	2	0	0	0	0	0	1	0	0	0	0	0	0	0	0	0	0	0	0	2	0	0	0	0	0	0	0	0	0	0
0	Endothelial_cell	SC557_208348	3	3	7	5	0	0	0	0	0	0	0	0	0	0	0	0	0	0	0	0	0	0	2	0	0	0	0	0	0	0	0	0	0
0	Endothelial_cell	SC557_252016	0	0	8	2	0	0	0	1	0	0	0	0	0	0	0	0	0	0	0	0	0	0	1	0	0	0	0	0	0	0	0	0	0
0	Endothelial_cell	SC557_34885	10	2	6	3	0	0	0	0	0	0	0	0	0	0	0	0	0	0	0	0	0	0	0	0	0	0	0	0	0	0	0	0	0
0	Endothelial_cell	SC557_348013	6	4	5	4	0	0	0	0	0	0	0	1	0	0	0	1	0	0	0	0	0	0	0	0	0	0	0	0	0	0	0	0	0
0	Endothelial_cell	SC557_217830	0	2	8	5	0	0	0	0	0	0	0	0	0	0	0	0	0	0	0	0	0	0	0	0	0	0	0	0	0	0	0	0	0
0	Endothelial_cell	SC557_271610	7	4	8	2	0	0	0	0	0	0	0	0	0	0	0	0	0	0	0	0	0	0	0	0	0	0	0	0	0	0	0	0	0
0	Endothelial_cell	SC557_795211	6	1	6	1	0	0	0	1	0	0	0	0	0	0	0	0	0	0	0	0	0	0	1	0	0	0	0	0	0	0	0	0	0
0	Endothelial_cell	SC557_705496	0	3	9	0	0	0	0	0	0	0	0	1	0	0	0	0	0	0	0	0	0	0	0	0	0	0	0	0	0	0	0	0	0
0	Endothelial_cell	SC557_412425	0	2	8	8	0	0	0	0	0	1	0	0	0	0	0	0	0	0	0	0	0	0	0	0	0	0	0	0	0	0	0	0	0
0	Endothelial_cell	SC557_150383	0	1	9	3	0	0	0	0	0	0	0	0	0	0	0	0	0	0	0	0	0	0	0	0	0	0	0	0	0	0	0	0	0
0	Endothelial_cell	SC557_387114	3	3	1	5	0	1	0	1	0	0	0	0	0	0	0	0	0	0	0	0	0	0	0	0	0	0	0	0	0	0	0	0	0
0	Endothelial_cell	SC557_724072	2	5	3	2	0	0	0	1	0	0	0	0	0	0	0	0	0	0	0	0	0	0	2	0	0	0	0	0	0	0	0	0	0
0	Endothelial_cell	SC557_221733	0	2	1	3	0	0	0	0	0	0	0	0	0	0	0	0	1	0	0	0	0	0	0	0	0	0	0	0	0	0	0	0	0
0	Endothelial_cell	SC557_670653	0	3	7	2	0	0	0	0	0	0	0	1	0	0	0	0	0	0	0	0	0	0	3	0	0	0	0	0	0	0	0	0	0
0	Endothelial_cell	SC557_58539	1	11	8	0	0	0	0	0	0	1	0	0	0	0	0	0	0	0	0	0	0	0	0	0	0	0	0	0	0	0	0	0	0
0	Endothelial_cell	SC557_133910	2	2	8	4	0	0	0	0	0	0	0	0	0	0	0	0	0	0	0	0	0	0	0	0	0	0	0	0	0	0	0	0	0
0	Endothelial_cell	SC557_417548	0	3	7	0	0	0	0	1	0	0	0	0	0	0	0	0	0	0	0	0	0	0	1	0	0	0	0	0	0	0	0	0	0
0	Endothelial_cell	SC557_429856	1	3	7	3	0	0	0	0	0	1	0	0	0	0	0	0	0	0	0	0	0	0	0	0	0	0	0	0	0	0	0	0	0
0	Endothelial_cell	SC557_121447	5	4	3	2	0	0	0	0	0	0	0	0	0	0	0	0	0	0	0	0	0	0	1	0	0	0	0	0	0	0	0	0	0
0	Endothelial_cell	SC557_127834	1	4	6	5	0	0	0	0	0	0	0	1	0	0	0	0	0	0	0	0	0	0	0	0	0	0	0	0	0	0	0	0	0
0	Endothelial_cell	SC557_107062	0	2	12	2	1	0	0	0	0	2	0	0	0	0	0	0	0	0	0	0	0	0	0	0	0	0	0	0	0	0	0	0	0
0	Endothelial_cell	SC557_179812	3	4	6	1	0	0	0	0	0	0	0	0	0	0	0	0	0	0	0	0	0	0	0	0	0	0	0	0	0	0	0	0	0
0	Endothelial_cell	SC557_60393	2	2	4	2	0	0	0	0	0	0	0	0	0	0	0	0	1	0	0	0	0	0	2	0	0	0	0	0	0	0	0	0	0
0	Endothelial_cell	SC557_503142	0	1	8	2	0	0	0	0	0	0	0	0	0	0	0	0	0	1	0	0	0	0	0	0	0	0	0	0	0	0	0	0	0
0	Endothelial_cell	SC557_114108	2	5	4	3	1	0	0	0	0	0	0	0	0	0	0	0	0	0	0	0	0	0	0	0	0	0	0	0	0	0	0	0	0
0	Endothelial_cell	SC557_304470	4	3	6	1	0	0	0	3	3	2	1	2	0	0	0	0	0	0	0	0	0	0	0	0	0	0	0	0	0	0	0	0	0
0	Endothelial_cell	SC557_105474	1	4	5	5	0	0	0	1	0	0	0	0	0	0	0	0	0	0	0	0	0	0	0	0	0	0	0	0	0	0	0	0	0
0	Endothelial_cell	SC557_202823	3	0	9	0	0	0	0	0	0	0	0	0	0	0	0	0	0	0	0	0	0	0	0	0	0	0	0	0	0	0	0	0	0
0	Endothelial_cell	SC557_683937	1	7	7	2	0	0	0	0	0	1	0	0	0	0	0	0	0	0	0	0	0	0	0	0	0	0	0	0	0	0	0	0	0
0	Endothelial_cell	SC557_92434	6	1	3	2	0	0	0	0	0	0	0	0	0	0	0	0	0	0	0	0	0	0	0	0	0	0	0	0	0	0	0	0	0
0	Endothelial_cell	SC557_40958	0	2	7	2	0	0	0	0	0	0	0	0	0	0	0	0	0	0	0	0	0	0	1	0	0	0	0	0	0	0	0	0	0
0	Endothelial_cell	SC557_170855	4	0	12	6	0	0	0	0	0	1	1	0	0	0	0	0	0	0	0	0	0	0	0	0	0	0	0	0	0	0	0	0	0
0	Endothelial_cell	SC557_287516	1	5	10	4	0	0	0	1	0	0	0	0	0	0	0	0	0	0	0	0	0	0	1	0	1	0	0	0	0	0	0	0	0
0	Endothelial_cell	SC557_318977	0	4	10	3	1	0	0	1	0	0	0	0	0	0	0	0	0	0	0	0	0	0	1	0	0	0	0	0	0	0	0	0	0
0	Endothelial_cell	SC557_340510	0	1	10	1	0	5	0	1	0	0	1	0	0	0	0	0	0	0	0	0	0	0	1	0	0	0	0	0	0	0	0	0	0
0	Endothelial_cell	SC557_325883	0	1	8	3	0	0	1	0	0	0	0	0	0	0	0	0	0	0	0	0	0	0	0	0	0	0	0	0	0	0	0	0	0
0	Endothelial_cell	SC557_839120	6	3	9	3	1	0	0	0	0	0	0	0	0	0	0	0	0	0	0	0	0	0	0	0	0	0	0	0	0	0	0	0	0
0	Endothelial_cell	SC557_583342	1	4	3	4	0	0	0	0	0	0	0	0	0	0	0	0	0	0	0	0	0	0	0	0	0	0	0	0	0	0	0	0	0
0	Endothelial_cell	SC557_712292	6	5	14	0	0	0	0	0	0	0	0	0	0	0	0	0	0	0	0	0	0	0	0	0	0	0	0	0	0	0	0	0	0
0	Endothelial_cell	SC557_800216	7	2	5	4	0	0	0	1	1	0	0	0	0	0	0	0	0	0	0	0	0	0	0	0	0	0	0	0	0	0	0	0	0
0	Endothelial_cell	SC557_523271	1	1	4	3	0	0	0	0	0	0	0	0	0	0	0	0	0	0	0	0	0	0	1	0	0	0	0	0	0	0	0	0	0
0	Endothelial_cell	SC557_426417	3	4	10	1	0	0	0	0	0	0	0	0	0	0	0	0	0	0	0	0	0	0	1	0	0	0	0	0	0	0	0	0	0
0	Endothelial_cell	SC557_193235	0	2	4	2	0	0	0	0	0	0	0	0	0	0	0	0	0	0	0	0	0	0	0	0	0	0	0	0	0	0	0	0	0
0	Endothelial_cell	SC557_775998	0	0	8	2	0	0	0	0	0	0	0	0	0	0	0	0	0	0	0	0	0	0	1	0	0	0	0	0	0	0	0	0	0
0	Endothelial_cell	SC557_724181	4	4	2	2	0	0	0	1	0	1	0	0	0	0	0	0	0	0	0	0	0	0	0	0	0	0	0	0	0	0	0	0	0
0	Endothelial_cell	SC557_273235	7	2	12	5	0	0	0	1	0	0	0	0	0	0	0	0	0	0	0	0	0	0	0	0	0	0	0	0	0	0	0	0	0
0	Endothelial_cell	SC557_185715	8	6	5	3	0	0	0	0	0	0	0	0	0	0	0	0	0	0	0	0	0	0	1	0	0	0	0	0	0	0	0	0	0
0	Endothelial_cell	SC557_118118	4	2	5	1	0	0	0	0	0	0	0	0	0	0	0	0	0	1	0	0	0	0	0	0	0	0	0	0	0	0	0	0	0
0	Endothelial_cell	SC557_169969	1	8	10	1	0	0	0	0	0	0	0	0	0	0	0	0	0	0	0	0	0	0	1	0	0	0	0	0	0	0	0	0	0
0	Endothelial_cell	SC557_647920	1	9	4	6	0	0	0	0	0	0	0	0	0	0	0	0	0	0	0	0	0	0	0	0	0	0	0	0	0	0	0	0	0
0	Endothelial_cell	SC557_723984	0	8	8	6	0	0	0	0	0	0	0	1	0	0	0	0	0	0	0	0	0	0	0	0	0	0	0	0	0	0	0	0	0
0	Endothelial_cell	SC557_691731	0	2	3	1	0	0	0	0	0	0	0	0	0	0	0	0	0	0	0	0	0	0	1	0	0	0	0	0	0	0	0	0	0
0	Endothelial_cell	SC557_860508	3	7	12	0	0	1	0	0	0	0	0	0	0	0	0	0	0	0	0	0	0	0	0	0	0	0	0	0	0	0	0	0	0
0	Endothelial_cell	SC557_304275	9	2	11	3	0	0	0	0	0	1	0	0	0	0	0	0	0	0	0	0	0	0	0	0	0	0	0	0	0	0	0	0	0
0	Endothelial_cell	SC557_294897	2	2	6	4	0	0	0	0	0	0	0	0	0	0	0	0	0	0	0	0	0	0	1	0	0	0	0	0	0	0	0	0	0
0	Endothelial_cell	SC557_509531	15	3	4	6	0	0	0	1	0	0	0	0	0	0	0	0	0	0	0	0	0	0	0	0	0	0	0	0	0	0	0	0	0
0	Endothelial_cell	SC557_490167	8	2	4	2	0	1	1	0	0	1	0	0	0	0	0	0	0	0	0	0	0	0	1	0	0	0	0	0	0	0	0	0	0
0	Endothelial_cell	SC557_255973	0	2	10	4	0	0	0	0	0	0	0	0	0	0	0	0	0	0	0	0	0	0	1	0	0	0	0	0	0	0	0	0	0
0	Endothelial_cell	SC557_839475	0	2	13	2	0	0	0	0	0	0	0	0	0	0	0	0	0	0	0	0	0	0	1	0	0	0	0	0	0	0	0	0	0
0	Endothelial_cell	SC557_711143	5	10	5	5	0	0	0	1	0	0	0	0	0	0	0	0	0	0	0	0	0	0	0	0	0	0	0	0	0	0	0	0	0
0	Endothelial_cell	SC557_542531	13	3	7	2	0	0	0	0	0	0	0	1	0	0	0	0	0	0	0	0	0	0	0	0	0	0	0	0	0	0	0	0	0
0	Endothelial_cell	SC557_812890	4	0	12	1	0	0	0	0	0	0	1	0	0	0	0	0	0	1	0	0	0	0	0	0	0	0	0	0	0	0	0	0	0
0	Endothelial_cell	SC557_220898	0	3	12	3	0	0	0	0	0	0	0	0	0	0	0	0	0	0	0	0	0	0	2	0	0	0	0	0	0	0	0	0	0
0	Endothelial_cell	SC557_564102	3	0	2	7	0	0	0	0	0	0	0	0	0	0	0	0	0	0	0	0	0	0	0	0	0	0	0	0	0	0	0	0	0
0	Endothelial_cell	SC557_699164	3	8	10	0	0	0	0	0	0	0	0	0	0	0	0	0	0	0	0	0	0	0	0	0	0	0	0	0	0	0	0	0	0
0	Endothelial_cell	SC557_344547	2	4	6	4	0	0	1	0	0	0	0	0	0	0	0	0	0	0	0	0	0	0	0	0	0	0	0	0	0	0	0	0	0
0	Endothelial_cell	SC557_233522	1	4	9	4	0	0	0	0	0	0	0	0	0	0	0	0	0	0	0	0	0	0	1	0	0	0	0	0	0	0	0	0	0
0	Endothelial_cell	SC557_798067	3	10	7	2	0	0	0	0	0	0	1	0	0	0	0	0	0	0	0	0	0	0	2	0	0	0	0	0	0	0	0	0	0
0	Endothelial_cell	SC557_254114	5	0	3	3	0	0	0	1	0	2	0	0	0	0	0	0	0	0	0	0	0	0	0	0	0	0	0	0	0	0	0	0	0
0	Endothelial_cell	SC557_72007	0	3	17	0	0	0	0	0	0	0	0	0	0	0	0	0	0	0	0	0	0	0	1	0	0	0	0	0	0	0	0	0	0
0	Endothelial_cell	SC557_754774	13	2	17	6	0	0	0	0	0	0	0	3	0	0	0	0	0	0	0	0	0	0	0	0	0	0	0	0	0	0	0	0	0
0	Endothelial_cell	SC557_317776	10	2	6	2	1	0	0	1	0	0	0	0	0	0	0	0	0	0	0	0	0	0	0	0	0	0	0	0	0	0	0	0	0
0	Endothelial_cell	SC557_195632	0	4	13	1	0	0	0	0	0	1	0	0	0	0	0	0	0	0	0	0	0	0	1	0	0	0	0	0	0	0	0	0	0
0	Endothelial_cell	SC557_292284	0	6	3	3	0	0	0	0	0	0	0	0	0	0	0	0	0	0	0	0	0	0	0	0	0	0	0	0	0	0	0	0	0
0	Endothelial_cell	SC557_359001	4	2	6	7	0	0	0	0	0	0	0	0	0	0	0	0	1	0	0	0	0	0	0	0	0	0	0	0	0	0	0	0	0
0	Endothelial_cell	SC557_251349	4	2	5	4	0	0	0	1	0	0	0	0	0	0	0	0	0	0	0	0	0	0	0	0	0	0	0	0	0	0	0	0	0
0	Endothelial_cell	SC557_201740	3	3	9	2	0	0	0	1	0	0	0	0	0	0	0	0	0	0	0	0	0	0	1	0	0	0	0	0	0	0	0	0	0
0	Endothelial_cell	SC557_636299	0	3	10	6	0	0	0	0	0	0	0	0	0	0	0	0	0	0	0	0	0	0	0	0	0	0	0	0	0	0	0	0	0
0	Endothelial_cell	SC557_201753	0	2	7	0	0	0	0	0	0	0	0	0	0	0	0	0	0	0	0	0	0	0	2	0	0	0	0	0	0	0	0	0	0
0	Endothelial_cell	SC557_85638	0	2	5	1	0	0	0	0	0	0	0	0	0	0	0	0	0	0	0	0	0	0	0	1	0	0	0	0	0	0	0	0	0
0	Endothelial_cell	SC557_96147	7	1	8	3	0	0	0	0	0	1	0	0	0	0	0	0	0	0	0	0	0	0	0	0	0	0	0	0	0	0	0	0	0
0	Endothelial_cell	SC557_815546	4	3	8	3	0	0	0	0	0	1	0	0	0	0	0	0	0	0	0	0	0	0	0	0	0	0	0	0	0	0	0	0	0
0	Endothelial_cell	SC557_376927	0	1	12	1	0	0	0	0	0	0	0	0	0	0	0	0	0	0	0	0	0	0	0	0	0	0	0	0	0	0	0	0	0
0	Endothelial_cell	SC557_471881	1	3	2	1	0	0	0	0	0	0	0	1	0	0	0	0	0	0	0	0	0	0	0	0	0	0	0	0	0	0	0	0	0
0	Endothelial_cell	SC557_8732	0	0	8	8	0	0	0	0	0	1	0	0	0	0	0	0	3	2	0	0	0	0	0	0	0	0	0	0	0	0	0	0	0
0	Endothelial_cell	SC557_360489	0	2	7	6	2	0	0	0	0	0	0	0	0	0	0	0	0	0	0	0	0	0	1	0	0	0	0	0	0	0	0	0	0
0	Endothelial_cell	SC557_177035	9	0	7	3	0	0	0	0	0	1	0	0	0	0	0	0	0	0	0	0	0	0	0	0	0	0	0	0	0	0	0	0	0
0	Endothelial_cell	SC557_799033	2	4	4	2	0	0	0	0	0	0	0	0	0	0	0	0	0	0	0	0	0	1	0	0	0	0	0	0	0	0	0	0	0
0	Endothelial_cell	SC557_643831	0	6	6	1	0	0	0	0	0	0	0	0	0	0	0	0	0	0	0	0	0	0	0	0	0	0	0	0	0	0	0	0	0
0	Endothelial_cell	SC557_781408	4	8	12	3	0	0	0	0	0	0	0	1	0	0	0	0	0	0	0	0	0	0	0	0	0	0	0	0	0	0	0	0	0
0	Endothelial_cell	SC557_401031	3	2	14	3	0	0	0	2	1	0	0	0	0	0	0	0	0	0	0	0	0	0	1	0	0	0	0	0	0	0	0	0	0
0	Endothelial_cell	SC557_345605	3	1	4	4	0	1	0	0	0	0	0	0	0	0	0	0	0	0	0	0	0	0	1	0	0	0	0	0	0	0	0	0	0
0	Endothelial_cell	SC557_222692	3	3	6	4	1	0	0	1	0	0	0	0	0	0	0	0	0	0	0	0	0	0	0	0	0	0	0	0	0	0	0	0	0
0	Endothelial_cell	SC557_866282	0	3	10	2	0	0	0	0	0	0	0	0	0	0	0	0	0	0	0	0	0	0	0	0	0	0	0	0	0	0	0	0	0
0	Endothelial_cell	SC557_866040	1	2	13	4	0	0	0	0	0	0	0	0	0	0	0	0	0	0	0	0	0	0	0	0	0	0	0	0	0	0	0	0	0
0	Endothelial_cell	SC557_541913	0	3	16	4	0	2	0	0	0	0	0	0	0	0	0	0	0	0	0	0	0	0	0	0	0	0	0	0	0	0	0	0	0
0	Endothelial_cell	SC557_576125	8	1	11	4	0	0	1	0	0	1	0	0	0	0	0	0	0	0	0	0	0	0	1	0	0	0	0	0	0	0	0	0	0
0	Endothelial_cell	SC557_856278	1	7	7	4	0	0	0	0	0	1	0	0	0	0	0	0	0	0	0	0	0	0	3	0	0	0	0	0	0	0	0	0	0
0	Endothelial_cell	SC557_394431	2	2	5	4	0	0	0	1	0	0	0	0	0	0	0	0	0	0	0	0	0	0	0	0	0	0	0	0	0	0	0	0	0
0	Endothelial_cell	SC557_563410	4	3	9	2	0	0	0	0	0	0	0	0	0	0	0	0	0	0	0	0	0	0	0	0	0	0	0	0	0	0	0	0	0
0	Endothelial_cell	SC557_381072	6	8	15	3	0	0	0	0	0	0	0	0	0	0	0	0	0	0	0	0	0	0	0	0	0	0	0	0	0	0	0	0	0
0	Endothelial_cell	SC557_691704	3	1	9	4	0	0	0	1	1	1	0	0	0	0	0	0	0	0	0	0	0	0	0	0	0	0	0	0	0	0	0	0	0
0	Endothelial_cell	SC557_841841	3	5	7	2	0	0	0	0	0	2	0	0	0	0	0	0	0	0	0	0	0	0	0	0	0	0	0	0	0	0	0	0	0
0	Endothelial_cell	SC557_295312	9	3	6	3	0	0	0	0	0	0	0	0	0	0	0	0	0	0	0	0	0	0	0	0	0	0	0	0	0	0	0	0	0
0	Endothelial_cell	SC557_179456	6	2	7	3	0	0	0	0	0	0	0	0	0	0	0	0	0	0	0	0	0	0	0	0	0	0	0	0	0	0	0	0	0
0	Endothelial_cell	SC557_875648	0	2	3	6	0	0	0	0	0	0	0	0	0	0	0	0	0	0	0	0	0	0	0	0	0	0	0	0	0	0	0	0	0
0	Endothelial_cell	SC557_622417	15	4	6	5	0	1	0	0	0	0	0	0	0	0	0	0	0	0	0	0	0	0	0	0	0	0	0	0	0	0	0	0	0
0	Endothelial_cell	SC557_752162	3	1	3	2	0	0	0	0	0	1	0	0	0	0	0	0	0	0	0	0	0	0	0	0	0	0	0	0	0	0	0	0	0
0	Endothelial_cell	SC557_81583	5	6	9	1	0	0	0	1	0	0	0	0	0	0	0	0	0	0	0	0	0	0	0	0	0	0	0	0	0	0	0	0	0
0	Endothelial_cell	SC557_471961	13	7	5	2	0	0	0	1	1	0	0	0	0	0	0	0	0	0	0	0	0	0	0	0	0	0	0	0	0	0	0	0	0
0	Endothelial_cell	SC557_799615	1	2	9	2	0	0	0	1	0	0	0	0	0	0	0	0	0	0	0	0	0	0	0	0	0	0	0	0	0	0	0	0	0
0	Endothelial_cell	SC557_737331	3	2	5	4	0	0	0	0	0	0	0	0	0	0	0	0	0	0	0	0	0	0	1	0	0	0	0	0	0	0	0	0	0
0	Endothelial_cell	SC557_869013	0	3	8	1	0	0	0	0	0	0	0	0	0	0	0	0	0	0	0	0	0	0	0	0	0	0	0	0	0	0	0	0	0
0	Endothelial_cell	SC557_617421	1	3	8	3	0	0	0	0	0	0	0	0	0	0	0	0	0	0	0	0	0	0	0	0	0	0	0	0	0	0	0	0	0
0	Endothelial_cell	SC557_33453	0	3	5	1	1	0	0	0	0	0	0	0	0	0	0	0	0	0	0	0	0	0	0	0	0	0	0	0	0	0	0	0	0
0	Endothelial_cell	SC557_648886	3	1	5	1	0	0	0	1	0	0	0	0	0	0	0	0	0	0	0	0	0	0	0	0	0	0	0	0	0	0	0	0	0
0	Endothelial_cell	SC557_61617	1	3	5	2	0	0	0	0	0	1	0	0	0	0	0	0	0	0	0	0	0	0	1	0	0	0	0	0	0	0	0	0	0
0	Endothelial_cell	SC557_840825	10	3	9	2	0	0	0	0	0	0	0	0	0	0	0	0	0	0	0	0	0	0	0	0	0	0	0	0	0	0	0	0	0
0	Endothelial_cell	SC557_129136	3	0	10	6	0	0	0	0	0	0	0	0	0	0	0	0	0	0	0	0	0	0	1	0	0	0	0	0	0	0	0	0	0
0	Endothelial_cell	SC557_544154	1	2	7	5	1	0	0	0	0	0	0	0	0	0	0	0	0	0	0	0	0	0	0	0	0	0	0	0	0	0	0	0	0
0	Endothelial_cell	SC557_45188	5	3	8	3	0	0	0	0	0	0	0	0	0	0	0	0	0	0	0	0	0	0	1	0	0	0	0	0	0	0	0	0	0
0	Endothelial_cell	SC557_46181	1	9	8	5	0	0	0	0	0	0	0	0	0	0	0	0	0	0	0	0	0	0	0	0	0	0	0	0	0	0	0	0	0
0	Endothelial_cell	SC557_670735	0	2	6	2	0	0	0	1	0	1	0	0	0	0	0	0	0	0	0	0	0	0	0	0	0	0	0	0	0	0	0	0	0
0	Endothelial_cell	SC557_98772	2	1	3	7	0	0	0	1	0	0	0	0	0	0	0	0	0	0	0	0	0	0	1	0	0	0	0	0	0	0	0	0	0
0	Endothelial_cell	SC557_868287	2	3	7	1	0	0	0	0	0	1	0	0	0	0	0	0	0	0	0	0	0	0	1	0	0	0	0	0	0	0	0	0	0
0	Endothelial_cell	SC557_599002	9	1	3	4	1	0	0	0	0	1	0	0	0	0	0	0	0	0	0	0	0	0	0	0	0	0	0	0	0	0	0	0	0
0	Endothelial_cell	SC557_87976	1	2	8	6	0	0	0	0	0	0	1	0	0	0	0	0	0	0	0	0	0	0	0	0	0	0	0	0	0	0	0	0	0
0	Endothelial_cell	SC557_387630	0	1	7	2	0	0	0	0	0	0	0	0	0	0	0	0	0	0	0	0	0	0	1	0	0	0	0	0	0	0	0	0	0
0	Endothelial_cell	SC557_169876	7	6	7	4	0	0	0	1	0	0	0	0	0	0	0	0	0	0	0	0	0	0	0	0	0	0	0	0	0	0	0	0	0
0	Endothelial_cell	SC557_598132	5	1	8	4	0	0	0	0	0	0	0	0	0	0	0	0	0	0	0	0	0	0	1	0	0	0	0	0	0	0	0	0	0
0	Endothelial_cell	SC557_172010	0	2	12	2	0	1	0	0	0	0	0	0	0	0	0	0	0	0	0	0	0	0	0	0	0	0	0	0	0	0	0	0	0
0	Endothelial_cell	SC557_12833	4	3	7	1	0	0	0	0	0	0	0	0	0	0	0	0	0	0	0	0	0	0	2	0	0	0	0	0	0	0	0	0	0
0	Endothelial_cell	SC557_762937	0	4	9	4	0	0	0	0	0	0	1	0	0	0	0	0	0	0	0	0	0	0	0	0	0	0	0	0	0	0	0	0	0
0	Endothelial_cell	SC557_50381	0	2	8	6	0	0	1	0	0	0	0	0	0	0	0	0	0	0	0	0	0	0	0	0	0	0	0	0	0	0	0	0	0
0	Endothelial_cell	SC557_481644	2	2	4	2	0	0	0	0	0	0	0	0	0	0	0	0	0	0	0	0	0	0	0	0	0	0	0	0	0	0	0	0	0
0	Endothelial_cell	SC557_80048	2	7	5	3	0	0	0	1	0	1	0	0	0	0	0	0	0	0	0	0	0	0	0	0	0	0	0	0	0	0	0	0	0
0	Endothelial_cell	SC557_592450	1	9	11	3	0	0	0	0	0	0	0	1	0	0	0	0	0	0	0	0	0	0	0	0	0	0	0	0	0	0	0	0	0
0	Endothelial_cell	SC557_210996	10	4	8	2	0	0	0	0	0	1	0	0	0	0	0	0	0	0	0	0	0	0	1	0	0	0	0	0	0	0	0	0	0
0	Endothelial_cell	SC557_689040	0	0	8	8	0	0	0	0	0	0	0	0	0	0	0	0	0	0	0	0	0	0	0	0	0	0	0	0	0	0	0	0	0
0	Endothelial_cell	SC557_563126	0	4	6	2	0	0	0	0	0	0	0	0	0	0	0	0	0	0	0	0	0	0	1	0	0	0	0	0	0	0	0	0	0
0	Endothelial_cell	SC557_178414	1	1	9	0	0	0	0	1	0	0	0	0	0	0	0	0	0	0	0	0	0	0	1	0	0	0	0	0	0	0	0	0	0
0	Endothelial_cell	SC557_112541	1	0	8	1	0	0	0	0	0	0	0	0	0	0	0	0	0	0	0	0	0	0	1	0	0	0	0	0	0	0	0	0	0
0	Endothelial_cell	SC557_15838	0	1	18	1	0	0	0	0	0	0	0	0	0	0	0	0	0	0	0	0	0	0	1	0	0	0	0	0	0	0	0	0	0
0	Endothelial_cell	SC557_337051	6	1	3	2	0	0	0	0	0	0	0	0	0	0	0	0	0	0	0	0	0	0	0	0	0	0	0	0	0	0	0	0	0
0	Endothelial_cell	SC557_24861	6	4	10	3	0	0	0	0	0	1	0	0	0	0	0	0	0	0	0	0	0	0	0	0	0	0	0	0	0	0	0	0	0
0	Endothelial_cell	SC557_613184	0	4	6	1	0	0	0	0	0	0	0	0	0	0	0	0	0	0	0	0	0	0	1	0	0	0	0	0	0	0	0	0	0
0	Endothelial_cell	SC557_865265	0	6	10	2	0	0	0	0	0	1	0	0	0	0	0	0	0	0	0	0	0	0	0	0	0	0	0	0	0	0	0	0	0
0	Endothelial_cell	SC557_714256	1	4	7	0	0	0	0	0	1	1	0	0	0	0	0	0	0	0	0	0	0	0	0	0	0	0	0	0	0	0	0	0	0
0	Endothelial_cell	SC557_543968	0	10	8	1	0	0	0	0	0	1	0	0	0	0	0	0	0	0	0	0	0	0	0	0	0	0	0	0	0	0	0	0	0
0	Endothelial_cell	SC557_775705	8	3	14	3	0	0	0	0	0	0	0	0	0	0	0	0	0	0	0	0	0	0	0	0	0	0	0	0	0	0	0	0	0
0	Endothelial_cell	SC557_714658	6	5	8	5	1	0	0	1	0	0	0	0	0	0	0	0	0	0	0	0	0	0	0	0	0	0	0	0	0	0	0	0	0
0	Endothelial_cell	SC557_370781	0	0	12	2	0	0	0	1	0	1	0	1	0	0	0	0	0	0	0	0	0	0	0	0	0	0	0	0	0	0	0	0	0
0	Endothelial_cell	SC557_27265	0	2	14	3	0	0	0	0	0	0	0	0	0	0	0	0	0	0	0	0	0	0	0	0	0	0	0	0	0	0	0	0	0
0	Endothelial_cell	SC557_819429	0	5	4	4	0	0	0	0	0	2	0	0	0	0	0	0	0	0	0	0	0	0	0	0	0	0	0	0	0	0	0	0	0
0	Endothelial_cell	SC557_223701	0	2	1	5	0	0	0	0	0	1	0	0	0	0	0	0	0	0	0	0	0	0	0	0	0	0	0	0	0	0	0	0	0
0	Endothelial_cell	SC557_529818	6	6	8	4	0	1	0	0	0	0	0	0	0	0	0	0	0	0	0	0	0	0	1	0	0	0	0	0	0	0	0	0	0
0	Endothelial_cell	SC557_345708	6	1	4	9	0	0	0	0	0	0	0	0	0	0	0	0	0	0	0	0	0	0	0	0	0	0	0	0	0	0	0	0	0
0	Endothelial_cell	SC557_630628	0	5	13	8	1	0	0	1	0	0	0	0	0	0	0	0	0	0	0	0	0	0	0	0	0	0	0	0	0	0	0	0	0
0	Endothelial_cell	SC557_703173	0	7	14	2	0	0	0	0	0	0	0	0	0	0	0	0	0	0	0	0	0	0	1	0	0	0	0	0	0	0	0	0	0
0	Endothelial_cell	SC557_692954	5	2	5	3	0	0	0	0	0	0	0	0	0	0	0	0	0	0	0	0	0	0	2	0	0	0	0	0	0	0	0	0	0
0	Endothelial_cell	SC557_873176	0	7	7	2	0	0	0	0	0	0	0	1	0	0	0	0	0	0	0	0	0	0	0	0	0	0	0	0	0	0	0	0	0
0	Endothelial_cell	SC557_90249	0	3	5	4	1	0	0	0	0	0	0	0	0	0	0	0	0	0	0	0	0	0	1	0	0	0	0	0	0	0	0	0	1
0	Endothelial_cell	SC557_237591	0	1	3	3	0	0	0	0	0	1	0	0	0	0	0	0	0	0	0	0	0	0	0	0	0	0	0	0	0	0	0	0	0
0	Endothelial_cell	SC557_457073	2	4	6	0	1	0	0	0	0	1	0	0	0	0	0	0	0	0	0	0	0	0	0	0	0	0	0	0	0	0	0	0	0
0	Endothelial_cell	SC557_301444	7	3	9	2	0	0	0	1	0	0	0	0	0	0	0	0	0	0	0	0	0	0	0	0	0	0	0	0	0	0	0	0	0
0	Endothelial_cell	SC557_318344	3	0	21	0	0	0	0	0	0	1	0	0	0	0	0	0	0	0	0	0	0	0	1	0	0	0	0	0	0	0	0	0	0
0	Endothelial_cell	SC557_194134	0	2	7	2	0	0	0	0	0	0	0	0	0	0	0	0	0	0	0	0	0	0	0	0	0	0	0	0	0	0	0	0	0
0	Endothelial_cell	SC557_284480	1	3	12	2	0	1	0	1	0	0	0	0	0	0	0	0	0	0	0	0	0	0	1	0	0	0	0	0	0	0	0	0	0
0	Endothelial_cell	SC557_97438	3	3	10	0	0	0	0	0	0	0	0	0	0	0	0	0	0	0	0	0	0	0	0	0	0	0	0	0	0	0	0	0	0
0	Endothelial_cell	SC557_293390	3	1	12	2	0	0	0	0	0	0	0	0	0	0	0	0	0	0	0	0	0	0	0	0	0	0	0	0	0	0	0	0	0
0	Endothelial_cell	SC557_264174	0	3	7	1	0	0	0	0	0	0	0	0	0	0	0	0	0	0	0	0	0	0	0	0	0	0	0	0	0	0	0	0	0
0	Endothelial_cell	SC557_871362	2	5	10	3	0	0	0	0	0	1	0	0	0	0	0	0	0	0	0	0	0	0	0	0	0	0	0	0	0	0	0	0	0
0	Endothelial_cell	SC557_646580	1	6	10	2	0	0	0	0	0	0	0	0	0	0	0	0	0	0	0	0	0	0	1	0	0	0	0	0	0	0	0	0	0
0	Endothelial_cell	SC557_114582	3	6	6	6	0	0	0	0	0	0	0	0	0	0	0	0	0	1	0	0	0	0	0	0	0	0	0	0	0	0	0	0	0
0	Endothelial_cell	SC557_328187	0	1	8	1	0	1	0	0	0	0	0	0	0	0	0	0	0	0	0	0	0	0	1	0	0	0	0	0	0	0	0	0	0
0	Endothelial_cell	SC557_3835	3	5	5	2	1	0	1	0	0	0	0	0	0	0	0	0	0	0	0	0	0	0	0	0	0	0	0	0	0	0	0	0	0
0	Endothelial_cell	SC557_413638	1	9	4	1	0	0	0	1	0	0	0	0	0	0	0	0	1	0	0	0	0	0	1	0	0	0	0	0	0	0	0	0	0
0	Endothelial_cell	SC557_862368	8	3	1	3	0	1	0	0	0	1	0	0	0	0	0	0	0	0	0	0	0	0	1	0	0	0	0	0	0	0	0	0	0
0	Endothelial_cell	SC557_225011	1	10	7	2	0	0	0	0	0	0	0	0	0	0	0	0	0	0	0	0	0	0	0	0	0	0	0	0	0	0	0	0	0
0	Endothelial_cell	SC557_727707	0	3	17	0	0	2	0	0	0	0	0	0	0	0	0	0	0	0	0	0	0	0	0	0	0	0	0	0	0	0	0	0	0
0	Endothelial_cell	SC557_828779	0	2	10	2	0	0	0	0	0	0	0	0	0	0	0	0	1	0	0	0	0	0	0	0	0	0	0	0	0	0	0	0	0
0	Endothelial_cell	SC557_698015	0	4	6	8	0	0	0	0	0	0	0	0	0	0	0	0	0	0	0	0	0	0	0	0	0	0	0	0	0	0	0	0	0
0	Endothelial_cell	SC557_71959	0	3	8	3	0	0	0	3	0	0	0	0	0	0	0	0	0	0	0	0	0	0	2	0	0	0	0	0	0	0	0	0	0
0	Endothelial_cell	SC557_768558	0	3	5	2	0	0	0	0	0	0	0	0	0	0	0	0	0	0	0	0	0	0	0	0	0	0	0	0	0	0	0	0	0
0	Endothelial_cell	SC557_77619	1	4	11	1	0	0	0	1	0	0	0	0	0	0	0	0	0	0	0	0	0	1	0	0	0	0	0	0	0	0	0	0	0
0	Endothelial_cell	SC557_410817	4	1	8	0	0	0	0	0	0	0	0	1	0	0	0	0	0	0	0	0	0	0	0	0	0	0	0	0	0	0	0	0	0
0	Endothelial_cell	SC557_750019	1	3	10	1	0	0	0	0	0	2	0	0	0	0	0	0	0	0	0	0	0	0	0	0	0	0	0	0	0	0	0	0	0
0	Endothelial_cell	SC557_211276	5	3	2	5	0	0	0	0	0	0	0	0	0	0	0	0	0	0	0	0	0	0	1	0	0	0	0	0	0	0	0	0	0
0	Endothelial_cell	SC557_178898	6	5	6	3	0	0	0	0	0	0	0	0	0	0	0	0	0	0	0	0	0	0	1	0	0	0	0	0	0	0	0	0	0
0	Endothelial_cell	SC557_756777	0	6	20	3	0	0	0	0	0	0	0	0	0	0	0	0	0	0	0	0	0	0	0	0	0	0	0	0	0	0	0	0	0
0	Endothelial_cell	SC557_431883	4	2	10	0	0	0	0	0	0	0	0	0	0	0	0	0	0	0	0	0	0	0	0	0	0	0	0	0	0	0	0	0	0
0	Endothelial_cell	SC557_270696	5	4	5	2	0	0	0	0	0	0	0	2	0	0	0	0	0	0	0	0	0	0	2	0	0	0	0	0	0	0	0	0	0
0	Endothelial_cell	SC557_74708	2	2	3	1	0	0	0	0	0	0	0	0	0	0	0	0	0	0	0	0	0	0	1	0	0	0	0	0	0	0	0	0	0
0	Endothelial_cell	SC557_368987	1	7	9	2	0	0	0	1	0	2	0	0	0	0	0	0	0	0	0	0	0	0	0	0	0	0	0	0	0	0	0	0	0
0	Endothelial_cell	SC557_838189	1	2	10	5	0	0	0	2	0	0	0	0	0	0	0	0	0	0	0	0	0	0	0	0	0	0	0	0	0	0	0	0	0
0	Endothelial_cell	SC557_574283	0	3	9	5	0	0	0	0	0	0	0	0	0	0	0	0	0	0	0	0	0	0	0	0	0	0	0	0	0	0	0	0	0
0	Endothelial_cell	SC557_652179	5	5	10	1	0	0	0	1	0	0	0	0	0	0	0	0	0	0	0	0	0	0	0	0	0	0	0	0	0	0	0	0	0
0	Endothelial_cell	SC557_709797	0	2	5	4	0	0	0	0	0	0	0	0	0	0	0	0	0	0	0	0	0	0	2	0	0	0	0	0	0	0	0	0	0
0	Endothelial_cell	SC557_483624	6	1	10	1	1	0	0	1	0	1	0	0	0	0	0	0	0	0	0	0	0	0	0	0	0	0	0	0	0	0	0	0	0
0	Endothelial_cell	SC557_428592	0	3	9	9	0	0	0	2	0	2	0	0	0	0	0	0	0	0	0	0	0	0	1	0	0	0	0	0	0	0	0	0	0
0	Endothelial_cell	SC557_556652	3	0	8	2	0	0	0	1	0	0	0	0	0	0	0	0	0	0	0	0	0	0	0	0	0	0	0	0	0	0	0	0	0
0	Endothelial_cell	SC557_280357	7	3	11	4	0	0	0	0	0	0	0	0	0	0	0	0	0	0	0	0	0	0	0	0	0	0	0	0	0	0	0	0	0
0	Endothelial_cell	SC557_16680	0	9	3	6	0	0	0	0	0	0	0	0	0	0	0	0	0	0	0	0	0	0	0	0	0	0	0	0	0	0	0	0	0
0	Endothelial_cell	SC557_348991	10	7	8	1	0	0	0	0	0	0	0	0	0	0	0	0	0	0	0	0	0	0	0	0	0	0	0	0	0	0	0	0	0
0	Endothelial_cell	SC557_817817	9	4	3	0	0	0	0	0	0	0	0	0	0	0	0	0	0	0	0	0	0	0	0	0	0	0	0	0	0	0	0	0	0
0	Endothelial_cell	SC557_496805	0	4	6	2	0	0	1	0	0	0	0	0	0	0	0	0	0	1	0	0	0	0	0	0	0	0	0	0	0	0	0	0	0
0	Endothelial_cell	SC557_140178	1	5	8	4	0	0	0	0	0	0	0	0	0	0	0	0	0	0	0	0	0	0	0	0	0	0	0	0	0	0	0	0	0
0	Endothelial_cell	SC557_853179	0	6	20	3	0	0	0	1	0	0	0	0	0	0	0	0	0	1	0	0	0	0	0	0	0	0	0	0	0	0	0	0	0
0	Endothelial_cell	SC557_371459	0	2	4	2	5	1	3	0	0	0	0	0	0	0	0	0	0	0	0	0	0	0	1	0	0	0	0	0	0	0	0	0	0
0	Endothelial_cell	SC557_879148	0	4	5	3	0	0	0	0	0	0	0	0	0	0	0	0	0	0	0	0	0	0	0	0	0	0	0	0	0	0	0	0	0
0	Endothelial_cell	SC557_811614	4	0	8	1	0	0	0	0	0	0	0	1	0	0	0	0	0	0	0	0	0	0	0	0	0	0	0	0	0	0	0	0	0
0	Endothelial_cell	SC557_181763	1	7	15	4	0	0	0	1	0	1	0	0	0	0	0	0	0	0	0	0	0	0	0	0	0	0	0	0	0	0	0	0	0
0	Endothelial_cell	SC557_547581	4	2	7	1	0	0	0	0	0	0	0	1	0	0	0	0	0	0	0	0	0	0	1	0	0	0	0	0	0	0	0	0	0
0	Endothelial_cell	SC557_348038	1	6	9	3	0	0	0	0	0	0	0	0	0	0	0	0	0	0	0	0	0	0	0	0	0	0	0	0	0	0	0	0	0
0	Endothelial_cell	SC557_128447	5	5	10	3	0	0	1	0	0	0	0	0	0	0	0	0	0	0	0	0	0	0	1	0	0	0	0	0	0	0	0	0	0
0	Endothelial_cell	SC557_869323	5	2	5	1	0	0	0	1	0	0	0	0	0	0	0	0	0	0	0	0	0	0	0	0	0	0	0	0	0	0	0	0	0
0	Endothelial_cell	SC557_265583	0	11	4	3	0	0	0	1	0	1	0	0	0	0	0	0	0	0	0	0	0	0	0	0	0	0	0	0	0	0	0	0	0
0	Endothelial_cell	SC557_711474	2	8	11	4	0	0	0	0	0	0	0	0	0	0	0	0	0	0	0	0	0	0	0	0	0	0	0	0	0	0	0	0	0
0	Endothelial_cell	SC557_145467	0	4	7	0	1	0	0	0	0	0	0	0	0	0	0	0	0	0	0	0	0	0	0	0	0	0	0	0	0	0	0	0	0
0	Endothelial_cell	SC557_80720	1	5	10	3	1	0	0	0	0	0	0	1	0	0	0	0	0	0	0	0	0	0	0	0	0	0	0	0	0	0	0	0	0
0	Endothelial_cell	SC557_882316	0	4	16	9	0	0	0	1	0	0	0	0	0	0	0	0	0	0	0	0	0	0	0	0	0	0	0	0	0	0	0	0	0
0	Endothelial_cell	SC557_792032	1	2	7	2	0	0	0	0	0	0	0	0	0	0	0	0	0	0	0	0	0	0	0	0	0	0	0	0	0	0	0	0	0
0	Endothelial_cell	SC557_231158	1	5	10	4	0	0	0	1	0	0	0	0	0	0	0	0	0	0	0	0	0	0	0	0	0	0	0	0	0	0	0	0	0
0	Endothelial_cell	SC557_104108	0	3	4	1	0	0	0	1	0	1	0	0	0	0	0	0	0	0	0	0	0	0	0	0	0	0	0	0	0	0	0	0	0
0	Endothelial_cell	SC557_530796	0	2	2	2	0	0	0	0	0	0	0	0	0	0	0	0	1	0	0	0	0	0	0	0	0	0	0	0	0	0	0	0	0
0	Endothelial_cell	SC557_159682	2	2	3	2	0	0	0	0	0	0	0	1	0	0	0	0	0	0	0	0	0	0	0	0	0	0	0	0	0	0	0	0	0
0	Endothelial_cell	SC557_476982	0	2	8	3	0	0	0	0	0	1	0	0	0	0	0	0	0	0	0	0	0	0	0	0	0	0	0	0	0	0	0	0	0
0	Endothelial_cell	SC557_738161	17	2	4	6	0	0	0	0	0	0	0	0	0	0	0	0	0	0	0	0	0	0	1	0	0	0	0	0	0	0	0	0	0
0	Endothelial_cell	SC557_568573	0	0	10	1	0	0	0	0	0	0	0	1	0	0	0	0	0	0	0	0	0	0	0	0	0	0	0	0	0	0	0	0	0
0	Endothelial_cell	SC557_724646	0	1	0	4	0	0	0	0	0	0	0	0	0	0	0	0	0	0	0	0	0	0	0	0	0	0	0	0	0	0	0	0	0
0	Endothelial_cell	SC557_867339	1	0	15	0	0	0	0	0	0	0	0	0	0	0	0	0	0	0	0	0	0	0	0	0	0	0	0	0	0	0	0	0	0
0	Endothelial_cell	SC557_496445	1	4	6	2	1	0	0	0	0	0	0	0	0	0	0	0	0	0	0	0	0	1	0	0	1	0	0	0	0	0	0	0	0
0	Endothelial_cell	SC557_1814	10	9	12	1	0	0	0	0	0	0	0	0	0	0	0	0	0	0	0	0	0	0	1	0	0	0	0	0	0	0	0	0	0
0	Endothelial_cell	SC557_795201	5	3	13	4	0	0	0	0	0	0	0	0	0	0	0	0	1	0	0	0	0	0	0	0	0	0	0	0	0	0	0	0	0
0	Endothelial_cell	SC557_762325	0	0	3	2	0	0	0	0	0	0	0	0	0	0	0	0	0	0	0	0	0	0	0	0	0	0	0	0	0	0	0	0	0
0	Endothelial_cell	SC557_318100	4	2	7	2	0	0	0	0	0	0	0	0	0	0	0	0	0	0	0	0	0	0	2	0	0	0	0	0	0	0	0	0	0
0	Endothelial_cell	SC557_422197	0	2	0	4	0	0	0	0	0	0	0	0	0	0	0	0	0	0	0	0	0	0	0	0	0	0	0	0	0	0	0	0	0
0	Endothelial_cell	SC557_370706	1	0	6	2	0	0	0	0	0	0	0	0	0	0	0	0	0	0	0	0	0	0	2	0	0	0	0	0	0	0	0	0	0
0	Endothelial_cell	SC557_752682	14	5	10	0	0	0	0	0	0	0	0	0	0	0	0	0	0	0	0	0	0	0	0	0	0	0	0	0	0	0	0	0	0
0	Endothelial_cell	SC557_342605	0	6	5	5	0	0	0	0	0	0	0	1	0	0	0	0	0	0	0	0	0	0	1	0	0	0	0	0	0	0	0	0	0
0	Endothelial_cell	SC557_104186	0	2	9	3	0	0	0	0	0	0	0	0	0	0	0	0	0	0	0	0	0	0	0	0	0	0	0	0	0	0	0	0	0
0	Endothelial_cell	SC557_513858	9	1	5	4	0	0	0	0	0	1	0	0	0	0	0	0	0	0	0	0	0	0	0	0	0	0	0	0	0	0	0	0	0
0	Endothelial_cell	SC557_501700	8	3	9	4	0	0	0	0	0	0	0	0	0	0	0	0	0	0	0	0	0	0	1	0	0	0	0	0	0	0	0	0	0
0	Endothelial_cell	SC557_855028	0	4	7	2	0	0	0	0	0	1	0	0	0	0	0	0	0	0	0	0	0	0	0	0	0	0	0	0	0	0	0	0	0
0	Endothelial_cell	SC557_814230	0	6	9	1	0	0	0	0	0	0	0	0	0	0	0	0	0	0	0	0	0	0	0	0	0	0	0	0	0	0	0	0	0
0	Endothelial_cell	SC557_273485	2	0	10	1	0	0	0	0	0	0	0	0	0	0	0	0	1	0	0	0	0	0	1	0	0	0	0	0	0	0	0	0	0
0	Endothelial_cell	SC557_345084	2	3	6	3	0	0	0	0	0	0	0	0	0	0	0	0	0	0	0	0	0	0	0	0	0	0	0	0	0	0	0	0	0
0	Endothelial_cell	SC557_51630	3	5	9	3	0	0	0	0	0	0	0	0	0	0	0	0	0	0	0	0	0	0	0	0	0	0	0	0	0	0	0	0	0
0	Endothelial_cell	SC557_97181	2	7	10	4	0	0	0	0	0	1	0	0	0	0	0	0	0	0	0	0	0	0	0	0	0	0	0	0	0	0	0	0	0
0	Endothelial_cell	SC557_306169	0	3	5	1	0	0	0	0	0	0	0	1	0	0	0	0	0	0	0	0	0	0	1	0	0	0	0	0	0	0	0	0	0
0	Endothelial_cell	SC557_28756	10	1	8	1	0	0	0	1	0	0	0	0	0	0	0	0	0	0	0	0	0	0	1	0	0	0	0	0	0	0	0	0	0
0	Endothelial_cell	SC557_464470	1	2	1	1	0	0	0	0	0	0	0	0	0	0	0	0	0	0	0	0	0	0	0	0	0	0	0	0	0	0	0	0	0
0	Endothelial_cell	SC557_538552	0	2	4	2	0	0	0	0	0	0	0	0	0	0	0	0	0	0	0	0	0	0	2	0	0	0	0	0	0	0	0	0	0
0	Endothelial_cell	SC557_802314	8	3	17	7	3	0	0	0	0	0	0	0	0	0	0	0	0	0	0	0	0	0	0	0	0	0	0	0	0	0	0	0	0
0	Endothelial_cell	SC557_677761	0	0	6	1	0	0	0	1	0	1	0	0	0	0	0	0	0	0	0	0	0	0	2	0	0	0	0	0	0	0	0	0	0
0	Endothelial_cell	SC557_152103	4	0	17	1	0	0	0	0	0	2	0	0	0	0	0	0	0	0	0	0	0	0	1	0	0	0	0	0	0	0	0	0	0
0	Endothelial_cell	SC557_482326	2	2	3	4	0	0	0	0	0	0	0	0	0	0	0	0	0	0	0	0	0	0	0	0	0	0	0	0	0	0	0	0	0
0	Endothelial_cell	SC557_512552	2	1	10	1	0	0	0	0	0	0	0	0	0	0	0	0	0	0	0	0	0	0	0	0	0	0	0	0	0	0	0	0	0
0	Endothelial_cell	SC557_41122	1	2	6	2	0	0	0	0	0	1	0	0	0	0	0	0	0	0	0	0	0	0	0	0	0	0	0	0	0	0	0	1	0
0	Endothelial_cell	SC557_543688	0	1	6	4	0	0	0	0	0	0	0	0	0	0	0	0	0	0	0	0	0	0	1	0	0	0	0	0	0	0	0	0	0
0	Endothelial_cell	SC557_167699	21	3	9	3	0	0	0	0	0	0	0	0	0	0	0	0	0	0	0	0	0	0	0	0	0	0	0	0	0	0	0	0	0
0	Endothelial_cell	SC557_531357	4	2	4	5	0	0	0	1	0	1	0	0	0	0	0	0	0	0	0	0	0	0	0	0	0	0	0	0	0	0	0	0	0
0	Endothelial_cell	SC557_525539	4	0	10	1	0	0	1	0	0	0	0	0	0	0	0	0	0	0	0	0	0	0	0	0	0	0	0	0	0	0	0	0	0
0	Endothelial_cell	SC557_175533	11	3	8	1	2	0	0	0	0	0	0	0	0	0	0	0	2	0	0	0	0	0	1	0	0	0	0	0	0	0	0	0	0
0	Endothelial_cell	SC557_197043	1	3	4	1	0	1	0	0	0	0	0	0	0	0	0	0	0	0	0	0	0	0	0	0	0	0	0	0	0	0	0	0	0
0	Endothelial_cell	SC557_183286	6	1	8	5	1	0	0	0	0	0	0	0	0	0	0	0	0	0	0	0	0	0	1	0	0	0	0	0	0	0	0	0	0
0	Endothelial_cell	SC557_415846	0	0	12	1	0	0	0	0	0	1	0	0	0	0	1	1	0	0	0	0	0	0	0	0	0	0	0	0	0	0	0	0	0
0	Endothelial_cell	SC557_196282	1	5	10	3	0	0	0	0	0	0	0	0	0	0	0	0	0	0	0	0	0	0	0	0	0	0	0	0	0	0	0	0	0
0	Endothelial_cell	SC557_779615	2	3	9	2	0	0	0	0	0	0	0	0	0	0	0	0	0	0	0	0	0	0	0	0	0	0	0	0	0	0	0	0	0
0	Endothelial_cell	SC557_591413	0	4	7	2	0	0	0	0	0	1	0	0	0	0	0	0	0	0	0	0	0	0	0	0	0	0	0	0	0	0	0	0	0
0	Endothelial_cell	SC557_379385	0	3	6	2	0	0	1	0	0	0	0	0	0	0	0	0	0	0	0	0	0	0	0	0	0	0	0	0	0	0	0	0	0
0	Endothelial_cell	SC557_808608	0	2	11	2	0	0	0	0	0	0	0	0	0	0	0	0	0	0	0	0	0	0	1	0	0	0	0	0	0	0	0	0	0
0	Endothelial_cell	SC557_711889	3	1	6	0	0	0	0	1	0	1	0	1	0	0	0	0	0	0	0	0	0	0	0	0	0	0	0	0	0	0	0	0	0
0	Endothelial_cell	SC557_757070	2	3	5	4	0	0	0	2	0	0	0	0	0	0	0	0	0	0	0	0	0	0	0	0	0	0	0	0	0	0	0	0	0
0	Endothelial_cell	SC557_679394	0	5	0	7	0	0	0	0	0	0	0	0	0	0	0	0	0	0	0	0	0	0	0	0	0	0	0	0	0	0	0	0	0
0	Endothelial_cell	SC557_273772	0	2	3	0	0	0	1	0	0	0	0	0	0	0	0	0	0	0	0	0	0	0	0	0	0	0	0	0	0	0	0	0	0
0	Endothelial_cell	SC557_775049	2	5	8	6	1	0	0	0	0	0	0	0	0	0	0	0	0	0	0	0	0	0	0	0	0	0	0	0	0	0	0	0	0
0	Endothelial_cell	SC557_863133	3	3	3	4	0	0	0	0	0	0	0	0	0	0	0	0	0	0	0	0	0	0	0	0	0	0	0	0	0	0	0	0	0
0	Endothelial_cell	SC557_413737	1	7	4	2	0	0	0	0	0	0	0	0	0	0	0	0	0	0	0	0	0	0	0	0	0	0	0	0	0	0	0	0	0
0	Endothelial_cell	SC557_695578	0	4	6	4	0	1	0	0	0	0	0	0	0	0	0	0	0	0	0	0	0	0	1	0	0	0	0	0	0	0	0	0	0
0	Endothelial_cell	SC557_514931	4	2	8	2	0	0	0	0	0	0	0	1	0	0	0	0	0	0	0	0	0	0	0	0	0	0	0	0	0	0	0	0	0
0	Endothelial_cell	SC557_206245	0	4	15	3	0	0	0	0	0	1	0	0	0	0	0	0	0	0	0	0	0	0	0	0	0	0	0	0	0	0	0	0	0
0	Endothelial_cell	SC557_36095	6	6	5	2	0	0	0	0	0	0	0	0	0	0	0	0	0	0	0	0	0	0	0	0	0	0	0	0	0	0	0	0	0
0	Endothelial_cell	SC557_578783	0	4	9	4	0	0	0	0	0	0	0	1	0	0	0	0	0	1	0	0	0	0	0	0	0	0	0	0	0	0	0	0	0
0	Endothelial_cell	SC557_219303	0	3	11	8	0	0	0	0	0	2	0	0	0	0	0	0	0	0	0	1	0	0	0	0	0	0	0	0	0	0	0	0	0
0	Endothelial_cell	SC557_753199	5	0	6	0	0	0	0	0	0	0	0	0	0	0	0	0	0	0	0	0	0	0	0	0	0	0	0	0	0	0	0	0	0
0	Endothelial_cell	SC557_411090	1	1	6	2	0	0	1	0	0	2	0	0	0	0	0	0	0	0	0	0	0	0	0	0	0	0	0	0	0	0	0	0	0
0	Endothelial_cell	SC557_422303	0	5	8	1	0	0	0	0	0	0	0	0	0	0	0	0	0	0	0	0	0	0	1	0	0	0	0	0	0	0	0	0	0
0	Endothelial_cell	SC557_133063	1	4	6	1	0	0	0	0	0	0	0	0	0	0	0	0	0	0	0	0	0	0	0	0	0	0	0	0	0	0	0	0	0
0	Endothelial_cell	SC557_780465	0	3	10	1	0	0	0	0	0	0	0	0	0	0	0	0	0	0	0	0	0	0	2	0	0	0	0	0	0	0	0	0	0
0	Endothelial_cell	SC557_397324	1	3	8	4	0	0	0	1	0	0	0	0	0	0	0	0	0	0	0	0	0	0	0	0	0	0	0	0	0	0	0	0	0
0	Endothelial_cell	SC557_769743	0	3	1	1	0	0	0	0	0	0	0	0	0	0	0	0	0	0	0	0	0	0	3	0	0	0	0	0	0	0	0	0	0
0	Endothelial_cell	SC557_154616	2	0	8	2	0	0	0	0	0	1	0	0	0	0	0	0	0	0	0	0	0	0	0	0	0	0	0	0	0	0	0	0	0
0	Endothelial_cell	SC557_837265	0	4	3	4	0	0	0	1	0	0	0	0	0	0	0	0	0	0	0	0	0	0	1	0	0	0	0	0	0	0	0	0	0
0	Endothelial_cell	SC557_313569	0	2	7	2	0	0	0	0	0	0	0	0	0	0	0	0	0	0	0	0	0	0	0	0	0	0	0	0	0	0	0	0	0
0	Endothelial_cell	SC557_564447	2	0	7	2	0	0	0	0	0	0	0	0	0	0	0	0	0	0	0	0	0	0	0	0	0	0	0	0	0	0	0	0	0
0	Endothelial_cell	SC557_195978	1	2	4	3	0	1	0	0	0	0	0	0	0	0	0	0	0	0	0	0	0	0	0	0	0	0	0	0	0	0	0	0	0
0	Endothelial_cell	SC557_659755	2	3	7	0	1	0	0	0	0	0	0	0	0	0	0	0	0	0	0	0	0	0	0	0	0	0	0	0	0	0	0	0	0
0	Endothelial_cell	SC557_739125	0	2	14	1	1	0	0	5	0	2	0	1	0	0	0	0	0	0	0	0	0	0	2	0	0	0	0	0	0	0	0	0	0
0	Endothelial_cell	SC557_795377	10	3	7	4	0	0	0	1	0	0	0	0	0	0	0	0	0	0	0	0	0	0	0	0	0	0	0	0	0	0	0	0	0
0	Endothelial_cell	SC557_348906	0	4	3	3	0	0	0	0	0	0	0	0	0	0	0	0	0	0	0	0	0	0	0	0	0	0	0	0	0	0	0	0	0
0	Endothelial_cell	SC557_668403	4	9	6	0	0	0	0	0	0	0	0	0	0	0	0	0	0	0	0	0	0	0	0	0	0	0	0	0	0	0	0	0	0
0	Endothelial_cell	SC557_690625	2	0	9	2	0	0	0	0	0	0	0	0	0	0	0	0	0	0	0	0	0	0	0	0	0	0	0	0	0	0	0	0	0
0	Endothelial_cell	SC557_142435	5	3	4	2	0	0	0	0	0	0	0	0	0	0	0	0	0	0	0	0	0	0	0	0	0	0	0	0	0	0	0	0	0
0	Endothelial_cell	SC557_42552	12	6	6	2	0	0	0	0	0	0	0	0	0	0	0	0	0	0	0	0	0	0	0	0	0	0	0	0	0	0	0	0	0
0	Endothelial_cell	SC557_174509	0	3	4	3	0	0	0	0	0	0	0	0	0	0	0	0	0	0	0	0	0	0	1	0	0	0	0	0	0	0	0	0	0
0	Endothelial_cell	SC557_291617	6	3	5	5	0	0	0	0	0	0	0	0	0	0	0	0	0	0	0	0	0	0	0	0	0	0	0	0	0	0	0	0	0
0	Endothelial_cell	SC557_33326	11	2	5	6	0	0	0	0	0	0	0	0	0	0	0	0	0	0	0	0	0	0	0	0	0	0	0	0	0	0	0	0	0
0	Endothelial_cell	SC557_705804	0	3	21	4	0	0	0	0	0	0	0	0	0	0	0	0	0	0	0	0	0	0	1	0	0	0	0	0	0	0	0	0	0
0	Endothelial_cell	SC557_339903	0	8	10	2	0	0	0	1	0	0	0	0	0	0	0	0	0	0	0	0	0	0	0	0	0	0	0	0	0	0	0	0	0
0	Endothelial_cell	SC557_65288	1	1	6	5	0	0	0	0	0	0	0	0	0	0	0	0	0	0	0	0	0	0	1	0	0	0	0	0	0	0	0	0	0
0	Endothelial_cell	SC557_333795	0	4	9	6	1	0	0	0	0	0	0	1	0	0	0	0	0	0	0	0	0	0	0	0	0	0	0	0	0	0	0	0	0
0	Endothelial_cell	SC557_219365	0	3	8	2	0	0	0	0	0	0	0	0	0	0	0	0	0	0	0	0	0	0	0	0	0	0	0	0	0	0	0	0	0
0	Endothelial_cell	SC557_786637	1	4	10	7	0	1	0	0	0	1	0	0	0	0	0	0	0	0	0	0	0	0	0	0	0	0	0	0	0	0	0	0	0
0	Endothelial_cell	SC557_546086	3	3	4	1	0	0	0	1	0	0	0	0	0	0	0	0	0	0	0	0	0	0	0	0	0	0	0	0	0	0	0	0	0
0	Endothelial_cell	SC557_77930	1	3	14	4	0	0	0	0	0	0	0	0	0	0	0	0	0	0	0	0	0	0	1	1	0	0	0	0	0	0	0	0	0
0	Endothelial_cell	SC557_201803	0	2	2	8	0	0	0	0	0	1	0	0	0	0	0	0	0	0	0	0	0	0	0	0	0	0	0	0	0	0	0	0	0
0	Endothelial_cell	SC557_144816	0	3	6	0	0	0	0	0	0	0	0	1	0	0	0	0	0	0	0	0	0	0	0	0	0	0	0	0	0	0	0	0	0
0	Endothelial_cell	SC557_534881	1	3	6	3	0	0	0	0	0	0	0	0	0	0	0	0	0	0	0	0	0	0	0	0	0	0	0	0	0	0	0	0	0
0	Endothelial_cell	SC557_332380	0	6	10	2	0	0	0	0	0	0	0	0	0	0	0	0	0	0	0	0	0	0	0	0	0	0	0	0	0	0	0	0	0
0	Endothelial_cell	SC557_364230	9	3	2	1	0	0	0	0	0	0	0	0	0	0	0	0	0	0	0	0	0	0	0	0	0	0	0	0	0	0	0	0	0
0	Endothelial_cell	SC557_170282	0	2	3	3	0	0	0	0	0	0	0	1	0	0	0	0	0	0	0	0	0	0	1	0	0	0	0	0	0	0	0	0	0
0	Endothelial_cell	SC557_742875	4	2	4	1	0	0	0	1	0	1	0	0	0	0	0	0	0	0	0	0	0	0	0	0	0	0	0	0	0	0	0	0	0
0	Endothelial_cell	SC557_873793	16	1	6	4	0	0	0	3	0	0	0	0	0	0	0	0	0	0	0	0	0	0	0	0	0	0	0	0	0	0	0	0	0
0	Endothelial_cell	SC557_543031	1	2	5	3	0	0	0	1	0	0	0	0	0	0	0	0	0	0	0	0	0	0	0	0	0	0	0	0	0	0	0	0	0
0	Endothelial_cell	SC557_505041	3	5	6	0	0	1	0	0	0	0	0	0	0	0	0	0	0	1	0	0	0	0	0	0	0	0	0	0	0	0	0	0	0
0	Endothelial_cell	SC557_343682	2	1	9	2	0	0	0	0	0	0	0	0	0	0	0	0	0	0	0	0	0	0	0	0	0	0	0	0	0	0	0	0	0
0	Endothelial_cell	SC557_574714	0	7	5	5	0	0	0	0	0	0	0	1	0	0	0	0	0	0	0	0	0	0	0	0	0	0	0	0	0	0	0	0	0
0	Endothelial_cell	SC557_651205	3	1	8	2	0	0	0	0	0	1	0	0	0	0	0	0	0	0	0	0	0	0	0	0	0	0	0	0	0	0	0	0	0
0	Endothelial_cell	SC557_52415	0	7	4	5	0	0	0	0	0	0	0	0	0	0	0	0	0	0	0	0	0	0	1	0	0	0	0	0	0	0	0	0	0
0	Endothelial_cell	SC557_77356	0	1	10	0	0	0	0	1	0	0	0	0	0	0	0	0	0	0	0	0	0	0	1	0	0	0	0	0	0	0	0	0	0
0	Endothelial_cell	SC557_700942	0	3	6	4	0	0	0	0	0	0	0	0	0	0	0	0	0	0	0	0	0	0	2	0	0	0	0	0	0	0	0	0	0
0	Endothelial_cell	SC557_320354	2	1	4	2	0	0	0	0	0	0	0	0	0	0	0	0	0	1	0	0	0	0	0	0	0	0	0	0	0	0	0	0	0
0	Endothelial_cell	SC557_407506	10	3	8	4	0	0	0	0	0	1	0	1	0	0	0	0	0	0	0	0	0	0	3	0	0	0	0	0	0	0	0	0	0
0	Endothelial_cell	SC557_31296	4	4	3	2	0	0	0	0	0	0	1	1	0	0	0	0	0	0	0	0	0	0	2	0	0	0	0	0	0	0	0	0	0
0	Endothelial_cell	SC557_376429	0	5	3	5	0	0	0	0	0	0	0	0	0	0	0	0	0	0	0	0	0	0	0	0	0	0	0	0	0	0	0	0	0
0	Endothelial_cell	SC557_102650	0	4	11	5	0	0	0	0	0	0	0	0	0	0	0	0	0	0	0	0	0	0	0	0	0	0	0	0	0	0	0	0	0
0	Endothelial_cell	SC557_679522	3	2	10	3	0	0	0	0	0	0	0	1	0	0	0	0	0	0	0	0	0	0	0	0	0	0	0	0	0	0	0	0	0
0	Endothelial_cell	SC557_228961	0	7	7	3	0	0	0	0	0	0	0	0	0	0	0	0	0	0	0	0	0	0	0	0	0	0	0	0	0	0	0	0	0
0	Endothelial_cell	SC557_869312	1	3	3	1	0	0	0	0	0	0	0	0	0	0	0	0	0	0	0	0	0	0	0	0	0	0	0	0	0	0	0	0	0
0	Endothelial_cell	SC557_871498	6	5	10	2	0	0	0	0	0	0	0	0	0	0	0	0	0	0	0	0	0	0	1	0	0	0	0	0	0	0	0	0	0
0	Endothelial_cell	SC557_457929	2	4	10	4	0	0	0	0	0	0	0	0	0	0	0	0	0	0	0	0	0	0	1	0	0	0	0	0	0	0	0	0	0
0	Endothelial_cell	SC557_500005	1	5	5	3	0	0	0	1	0	0	0	0	0	0	0	0	0	0	0	0	0	0	1	0	0	0	0	0	0	0	0	0	0
0	Endothelial_cell	SC557_192465	2	8	9	3	0	0	0	0	0	0	0	0	0	0	0	0	0	0	0	1	0	0	0	0	0	0	0	0	0	0	0	0	0
0	Endothelial_cell	SC557_376690	0	3	10	1	0	0	0	0	0	0	0	0	0	0	0	0	0	0	0	0	0	0	0	0	0	0	0	0	0	0	0	1	0
0	Endothelial_cell	SC557_552472	4	2	6	1	0	0	0	0	0	0	0	0	0	0	0	0	0	0	0	0	0	0	0	0	0	0	0	0	0	0	0	0	0
0	Endothelial_cell	SC557_461425	3	8	12	2	0	1	0	0	0	0	0	0	0	0	0	0	0	0	0	0	0	0	2	0	0	0	0	0	0	0	0	0	0
0	Endothelial_cell	SC557_459110	3	2	5	0	0	0	0	7	0	0	0	0	0	0	0	0	0	0	0	0	0	0	0	0	0	0	0	0	0	0	0	0	0
0	Endothelial_cell	SC557_762928	6	3	5	3	0	0	0	0	0	1	0	0	0	0	0	0	0	0	0	0	0	0	0	0	0	0	0	0	0	0	0	0	0
0	Endothelial_cell	SC557_548844	4	2	6	1	0	0	0	1	0	0	0	0	0	0	0	0	0	0	0	0	0	0	0	0	0	0	0	0	0	0	0	0	0
0	Endothelial_cell	SC557_390155	1	1	6	2	0	0	0	0	0	0	0	0	0	0	0	0	0	0	0	0	0	0	0	0	0	0	0	0	0	0	0	0	0
0	Endothelial_cell	SC557_675139	0	8	11	1	0	0	0	1	0	0	0	0	0	0	0	0	0	1	0	0	0	0	1	0	0	0	0	0	0	0	0	0	0
0	Endothelial_cell	SC557_651062	3	1	9	0	0	0	0	0	0	0	0	0	0	0	0	0	0	0	0	0	0	0	0	0	0	0	0	0	0	0	0	0	0
0	Endothelial_cell	SC557_608822	0	5	5	2	0	0	0	1	0	0	0	0	0	0	0	0	0	0	0	0	0	0	1	0	0	0	0	0	0	0	0	0	0
0	Endothelial_cell	SC557_539356	1	2	5	5	0	0	0	1	0	0	0	1	0	0	0	0	0	0	0	0	0	0	0	0	0	0	0	0	0	0	0	0	0
0	Endothelial_cell	SC557_490191	1	3	10	2	0	0	0	0	0	0	0	0	0	0	0	0	0	1	0	0	0	0	0	0	0	0	0	0	0	0	0	0	0
0	Endothelial_cell	SC557_241246	3	2	9	2	0	0	0	0	0	0	0	0	0	0	0	0	0	0	0	0	0	0	0	0	0	0	0	0	0	0	0	0	0
0	Endothelial_cell	SC557_153125	0	2	13	2	0	0	0	0	0	0	0	0	0	0	0	0	0	0	0	0	0	0	0	0	0	0	0	0	0	0	0	0	0
0	Endothelial_cell	SC557_304048	2	1	5	4	0	0	0	1	0	0	0	0	0	0	0	0	0	0	0	0	0	0	0	0	0	0	0	0	0	0	0	0	0
0	Endothelial_cell	SC557_252336	0	4	11	3	0	0	1	0	0	0	0	0	0	0	0	0	0	0	0	0	0	0	3	0	0	0	0	0	0	0	0	0	0
0	Endothelial_cell	SC557_309406	4	3	3	6	0	0	0	0	0	0	0	1	0	0	0	0	0	0	0	0	0	0	0	0	0	0	0	0	0	0	0	0	0
0	Endothelial_cell	SC557_59481	0	5	11	2	0	0	0	0	0	1	0	0	0	0	0	0	0	0	0	0	0	0	1	0	0	0	0	0	0	0	0	0	0
0	Endothelial_cell	SC557_609687	4	2	2	2	0	0	0	0	0	0	0	0	0	0	0	0	0	0	0	0	0	0	0	0	0	0	0	0	0	0	0	0	0
0	Endothelial_cell	SC557_103223	4	13	8	10	0	0	0	0	0	0	0	0	0	0	0	0	0	0	0	0	0	1	1	0	0	0	0	0	0	0	0	0	0
0	Endothelial_cell	SC557_701167	0	0	1	3	0	0	0	1	0	1	0	2	0	0	0	0	0	0	0	0	0	0	0	0	0	0	0	0	0	0	0	0	0
0	Endothelial_cell	SC557_394963	3	1	8	3	0	0	0	0	0	0	0	0	0	0	0	0	0	0	0	0	0	0	0	0	0	0	0	0	0	0	0	0	0
0	Endothelial_cell	SC557_624400	0	3	8	0	0	0	0	0	0	0	0	0	0	0	0	0	0	0	0	0	0	0	1	0	0	0	0	0	0	0	0	0	0
0	Endothelial_cell	SC557_85620	1	1	6	5	0	0	0	0	0	0	0	1	0	0	0	0	0	0	0	0	0	0	0	0	0	0	0	0	0	0	0	0	0
0	Endothelial_cell	SC557_178339	2	0	5	2	0	0	0	0	0	0	0	0	0	0	0	0	0	0	0	0	0	0	1	0	0	0	0	0	0	0	0	0	0
0	Endothelial_cell	SC557_758540	10	2	11	1	0	0	0	0	0	0	0	0	0	0	0	0	0	0	0	0	0	0	0	0	0	0	0	0	0	0	0	0	0
0	Endothelial_cell	SC557_272270	4	0	5	2	0	0	0	2	0	0	0	0	0	0	0	0	0	0	0	0	0	0	0	0	0	0	0	0	0	0	0	0	0
0	Endothelial_cell	SC557_47562	2	1	8	3	0	0	0	0	0	0	0	0	0	0	0	0	0	0	0	0	0	0	0	0	0	0	0	0	0	0	0	0	0
0	Endothelial_cell	SC557_320803	3	2	7	1	0	0	0	0	0	0	0	0	0	0	0	0	0	0	0	0	0	0	0	0	0	0	0	0	0	0	0	0	0
0	Endothelial_cell	SC557_542873	7	6	7	3	0	0	0	0	0	1	0	1	0	0	0	0	0	0	0	0	0	0	3	0	0	0	0	0	0	0	0	0	0
0	Endothelial_cell	SC557_366357	2	4	6	2	0	0	0	0	0	0	1	0	0	0	0	0	0	0	0	0	0	0	0	0	0	0	0	0	0	0	0	0	0
0	Endothelial_cell	SC557_290445	7	2	8	3	0	0	0	0	0	0	0	0	0	0	0	0	0	0	0	0	0	0	1	0	0	0	0	0	0	0	0	0	0
0	Endothelial_cell	SC557_801905	0	8	7	3	0	0	0	1	0	0	0	0	0	0	0	0	0	0	0	0	0	0	0	0	0	0	0	0	0	0	0	0	0
0	Endothelial_cell	SC557_656315	1	3	7	6	0	1	0	0	0	0	0	1	0	0	0	0	0	0	0	0	0	0	0	0	0	0	0	0	0	0	0	0	0
0	Endothelial_cell	SC557_67319	0	1	11	0	0	0	0	0	0	0	0	0	0	0	0	0	0	0	0	0	0	0	0	0	0	0	0	0	0	0	0	0	0
0	Endothelial_cell	SC557_105684	2	3	6	2	0	0	0	0	0	0	0	0	0	0	0	0	0	0	0	0	0	0	0	0	0	0	0	0	0	0	0	0	0
0	Endothelial_cell	SC557_657672	0	0	6	5	0	0	1	0	0	0	0	0	0	0	0	0	0	0	0	0	0	0	1	0	0	0	0	0	0	0	0	0	0
0	Endothelial_cell	SC557_17109	0	0	9	2	0	0	0	0	0	0	0	0	0	0	0	0	0	0	0	0	0	0	0	0	0	0	0	0	0	0	0	0	0
0	Endothelial_cell	SC557_204296	0	4	6	11	0	0	0	0	0	0	1	1	0	0	0	0	0	0	0	0	0	0	0	0	0	0	0	0	0	0	0	0	0
0	Endothelial_cell	SC557_171498	0	0	9	3	0	0	0	0	0	1	0	0	0	0	0	0	0	0	0	0	0	0	0	0	0	0	0	0	0	0	0	0	0
0	Endothelial_cell	SC557_255778	0	3	6	1	1	0	0	0	0	0	0	0	0	0	0	0	0	0	0	0	0	0	0	0	0	0	0	0	0	0	0	0	0
0	Endothelial_cell	SC557_864280	1	2	8	0	0	0	0	0	0	0	0	0	0	0	0	0	0	0	0	0	0	0	1	0	0	0	0	0	0	0	0	0	0
0	Endothelial_cell	SC557_795558	3	2	4	1	0	1	0	0	0	1	0	0	0	0	0	0	0	0	0	0	0	0	0	0	0	0	0	0	0	0	0	0	0
0	Endothelial_cell	SC557_380267	0	2	6	2	0	0	0	2	0	0	0	0	0	0	0	0	0	0	0	0	0	0	0	0	0	0	0	0	0	0	0	0	0
0	Endothelial_cell	SC557_250001	0	7	10	2	0	0	0	0	0	0	0	0	0	0	0	0	0	0	0	0	0	0	0	0	0	0	0	0	0	0	0	0	0
0	Endothelial_cell	SC557_187275	3	1	9	5	0	0	1	0	0	0	0	0	0	0	0	0	0	0	0	0	0	0	2	0	0	0	0	0	0	0	0	0	0
0	Endothelial_cell	SC557_654253	15	1	9	1	0	0	0	0	0	0	0	1	0	0	0	0	0	0	0	0	0	0	3	0	0	0	0	0	0	0	0	0	0
0	Endothelial_cell	SC557_313127	0	3	8	5	0	0	0	1	0	0	0	0	0	0	0	0	0	0	0	0	0	0	0	0	0	0	0	0	0	0	0	0	0
0	Endothelial_cell	SC557_856026	2	0	12	0	0	0	0	0	0	0	0	0	0	0	0	0	0	0	0	0	0	0	0	0	0	0	0	0	0	0	0	0	0
0	Endothelial_cell	SC557_450686	7	6	3	2	0	0	0	0	0	0	0	1	0	0	0	0	0	0	0	0	0	0	0	0	0	0	0	0	0	0	0	0	0
0	Endothelial_cell	SC557_311229	0	4	3	2	0	0	0	0	0	0	0	0	0	0	0	0	0	0	0	0	0	0	0	0	0	0	0	0	0	0	0	0	0
0	Endothelial_cell	SC557_723322	1	0	8	3	0	0	0	0	0	0	0	0	0	0	0	0	0	0	0	0	0	0	0	0	0	0	0	0	0	0	0	0	0
0	Endothelial_cell	SC557_608021	0	7	9	4	0	0	0	0	0	0	0	0	0	0	0	0	0	0	0	0	0	0	0	0	0	0	0	0	0	0	0	0	0
0	Endothelial_cell	SC557_95827	2	3	3	1	0	0	0	0	0	0	0	1	0	0	0	0	0	0	0	0	0	0	0	0	0	0	0	0	0	0	0	0	0
0	Endothelial_cell	SC557_612729	5	4	7	3	0	0	0	0	0	1	0	0	0	0	0	0	0	0	0	0	0	0	0	0	0	0	0	0	0	0	0	0	0
0	Endothelial_cell	SC557_686511	0	1	5	5	0	0	0	0	0	1	0	0	0	0	0	0	0	0	0	0	0	0	1	0	0	0	0	0	0	0	0	0	0
0	Endothelial_cell	SC557_211449	2	2	5	3	1	0	0	2	0	0	0	0	0	0	0	0	0	0	0	0	0	0	0	0	0	0	0	0	0	0	0	0	0
0	Endothelial_cell	SC557_298020	1	3	9	2	0	0	0	0	0	0	0	0	0	0	0	0	0	0	0	0	0	0	4	0	0	0	0	0	0	0	0	0	0
0	Endothelial_cell	SC557_64459	1	0	4	2	0	0	1	0	0	0	0	1	0	0	0	0	0	0	0	0	0	0	1	0	0	0	0	0	0	0	0	0	0
0	Endothelial_cell	SC557_380788	10	2	11	1	0	0	1	0	0	0	0	0	0	0	0	0	0	0	0	0	0	0	0	0	0	0	0	0	0	0	0	0	0
0	Endothelial_cell	SC557_688545	2	2	7	4	0	0	1	1	0	0	0	1	0	0	0	0	0	0	0	0	0	0	0	0	0	0	0	0	0	0	0	0	0
0	Endothelial_cell	SC557_754995	2	3	7	1	0	0	0	1	0	0	0	0	0	0	0	0	0	0	0	0	0	0	1	0	0	0	0	0	0	0	0	0	0
0	Endothelial_cell	SC557_861425	0	3	2	7	0	0	0	0	0	0	0	1	0	0	0	0	0	0	0	0	0	0	1	0	0	0	0	0	0	0	0	0	0
0	Endothelial_cell	SC557_840741	5	5	6	1	0	0	0	0	0	1	0	0	0	0	0	0	0	0	0	0	0	0	0	0	0	0	0	0	0	0	0	0	0
0	Endothelial_cell	SC557_4577	5	2	8	1	0	0	0	0	0	0	0	1	0	0	0	0	0	0	0	0	0	0	0	0	0	0	0	0	0	0	0	0	0
0	Endothelial_cell	SC557_865585	3	2	7	2	0	0	0	0	0	0	0	0	0	0	0	0	0	0	0	0	0	0	0	0	0	0	0	0	0	0	0	0	0
0	Endothelial_cell	SC557_596245	6	1	5	2	0	0	0	0	0	0	0	0	0	0	0	0	0	0	0	0	0	0	0	0	0	0	0	0	0	0	0	0	0
0	Endothelial_cell	SC557_272256	0	1	6	3	0	0	0	0	0	0	0	0	0	0	0	0	0	0	0	0	0	0	0	0	0	0	0	0	0	0	0	0	0
0	Endothelial_cell	SC557_30666	0	4	12	5	0	0	0	0	0	0	0	0	0	0	0	0	0	0	0	0	0	0	0	0	0	0	0	0	0	0	0	0	0
0	Endothelial_cell	SC557_405265	5	2	7	1	0	0	0	1	0	0	0	0	0	0	0	0	0	0	0	0	0	0	0	0	0	0	0	0	0	0	0	0	0
0	Endothelial_cell	SC557_1707	0	5	11	0	0	0	0	2	0	0	0	0	0	0	0	0	0	0	0	0	0	0	0	0	0	0	0	0	0	0	0	0	0
0	Endothelial_cell	SC557_496095	1	4	4	3	1	0	0	0	0	0	0	0	0	0	0	0	0	0	0	0	0	0	0	0	0	0	0	0	0	0	0	0	0
0	Endothelial_cell	SC557_41829	0	8	7	3	0	0	0	0	0	1	0	0	0	0	0	0	0	0	0	0	0	0	0	0	0	0	0	0	0	0	0	0	0
0	Endothelial_cell	SC557_644342	0	1	7	1	0	0	0	0	0	0	0	0	0	0	0	0	0	0	0	0	0	0	0	0	0	0	0	0	0	0	0	0	0
0	Endothelial_cell	SC557_163138	12	3	10	0	2	0	1	0	0	1	0	0	0	0	0	0	0	0	0	0	0	0	0	0	0	0	0	0	0	0	0	0	0
0	Endothelial_cell	SC557_864693	20	2	6	9	0	1	0	0	0	0	0	0	0	0	0	0	0	0	0	0	0	0	0	0	0	0	0	0	0	0	0	0	0
0	Endothelial_cell	SC557_643820	1	5	8	2	1	0	0	0	0	0	0	0	0	0	0	0	0	0	0	0	0	0	0	0	0	0	0	0	0	0	0	0	0
0	Endothelial_cell	SC557_421235	0	5	7	4	0	0	0	0	0	0	0	0	0	0	0	0	0	0	0	0	0	0	0	0	0	0	0	0	0	0	0	0	0
0	Endothelial_cell	SC557_110376	12	1	4	6	0	0	0	0	0	0	0	0	0	0	0	0	0	0	0	0	0	0	0	0	0	0	0	0	0	0	0	0	0
0	Endothelial_cell	SC557_735832	0	5	14	3	0	0	0	0	0	0	0	2	0	0	0	0	0	0	0	0	0	0	1	0	0	0	0	0	0	0	0	0	0
0	Endothelial_cell	SC557_350201	0	3	5	1	0	0	0	0	0	0	0	0	0	0	0	0	0	0	0	0	0	0	1	0	0	0	0	0	0	0	0	0	0
0	Endothelial_cell	SC557_512174	3	4	9	5	0	0	0	0	0	0	0	0	0	0	0	0	0	0	0	0	0	0	0	0	0	0	0	0	0	0	0	0	0
0	Endothelial_cell	SC557_294067	0	3	7	0	0	0	0	2	1	1	0	0	0	0	0	0	0	0	0	0	0	0	0	0	0	0	0	0	0	0	0	0	0
0	Endothelial_cell	SC557_250885	2	3	12	1	0	0	0	0	0	0	0	0	0	0	0	0	0	0	0	0	0	0	0	0	0	0	0	0	0	0	0	0	0
0	Endothelial_cell	SC557_428304	4	3	4	1	0	0	0	0	0	0	0	0	0	0	0	0	0	0	0	0	0	0	1	0	0	0	0	0	0	0	0	0	0
0	Endothelial_cell	SC557_174712	3	3	7	6	0	0	0	0	0	0	0	0	0	0	0	0	0	0	0	0	0	0	0	0	0	0	0	0	0	0	0	0	0
0	Endothelial_cell	SC557_677728	10	5	5	3	0	0	0	1	0	0	0	0	0	0	0	0	0	0	0	0	0	0	1	0	0	0	0	0	0	0	0	0	0
0	Endothelial_cell	SC557_737567	0	3	7	3	0	0	0	0	0	0	0	0	0	0	0	0	0	0	0	0	0	0	0	0	0	0	0	0	0	0	0	0	0
0	Endothelial_cell	SC557_717431	0	0	10	1	0	0	0	0	0	0	0	1	0	0	0	0	0	0	0	0	0	0	2	0	0	0	0	0	0	0	0	0	0
0	Endothelial_cell	SC557_292954	0	2	5	2	0	0	0	0	0	0	0	0	0	0	0	0	0	0	0	0	0	0	1	0	0	0	0	0	0	0	0	0	0
0	Endothelial_cell	SC557_501568	0	4	7	3	0	0	0	0	0	1	0	0	0	0	0	0	0	0	0	0	0	0	2	0	0	0	0	0	0	0	0	0	0
0	Endothelial_cell	SC557_608265	0	4	3	3	0	0	0	0	0	0	0	0	0	0	0	0	0	0	0	0	0	0	0	0	0	0	0	0	0	0	0	0	0
0	Endothelial_cell	SC557_412704	15	5	4	0	0	0	0	0	0	1	0	0	0	0	0	0	0	0	0	0	0	0	0	0	0	0	0	0	0	0	0	0	0
0	Endothelial_cell	SC557_121104	4	6	3	1	0	0	0	1	0	0	0	0	0	0	0	0	0	0	0	0	0	0	1	0	0	0	0	0	0	0	0	0	0
0	Endothelial_cell	SC557_599302	2	1	8	1	0	0	0	0	0	0	0	0	0	0	0	0	0	0	0	0	0	0	0	0	0	0	0	0	0	0	0	0	0
0	Endothelial_cell	SC557_322657	8	2	11	3	0	0	0	0	0	0	0	0	0	0	0	0	0	0	0	0	0	0	0	0	0	0	0	0	0	0	0	0	0
0	Endothelial_cell	SC557_818052	0	5	8	0	0	0	0	0	0	0	0	0	0	0	0	0	0	0	0	0	0	0	1	0	0	0	0	0	0	0	0	0	0
0	Endothelial_cell	SC557_485031	1	2	3	2	0	0	0	0	0	0	0	0	0	0	0	0	0	0	0	0	0	0	0	0	0	0	0	0	0	0	0	0	0
0	Endothelial_cell	SC557_364829	1	3	2	2	0	0	0	0	0	0	0	0	0	0	0	0	0	0	0	0	0	0	0	0	0	0	0	0	0	0	0	0	0
0	Endothelial_cell	SC557_683569	6	3	6	3	0	0	0	0	0	0	0	0	0	0	0	0	0	0	0	0	0	0	1	0	0	0	0	0	0	0	0	0	0
0	Endothelial_cell	SC557_844267	1	6	3	0	0	0	0	0	0	0	0	0	0	0	0	0	0	0	0	0	0	0	0	0	0	0	0	0	0	0	0	0	0
0	Endothelial_cell	SC557_393693	4	3	5	2	0	0	0	0	0	0	0	0	0	0	0	0	0	0	0	0	0	0	0	0	0	0	0	0	0	0	0	0	0
0	Endothelial_cell	SC557_279541	0	4	6	3	0	0	0	0	0	1	0	0	0	0	0	0	0	0	0	0	0	0	1	0	0	0	0	0	0	0	0	0	0
0	Endothelial_cell	SC557_110785	4	3	6	2	0	0	0	2	0	0	0	4	0	0	0	0	0	0	0	0	0	0	0	0	0	0	0	0	0	0	0	0	0
0	Endothelial_cell	SC557_437402	0	5	4	2	0	0	0	0	0	0	0	0	0	0	0	0	0	0	0	0	0	0	1	0	0	0	0	0	0	0	0	0	0
0	Endothelial_cell	SC557_486692	3	1	3	2	0	0	0	0	0	1	0	0	0	0	0	0	0	0	0	0	0	0	1	0	0	0	0	0	0	0	0	0	0
0	Endothelial_cell	SC557_89592	11	2	5	0	0	0	0	0	0	0	0	0	0	0	0	0	0	0	0	0	0	0	0	0	0	0	0	0	0	0	0	0	0
0	Endothelial_cell	SC557_252482	3	0	4	1	0	0	0	0	0	0	0	0	0	0	0	0	0	0	0	0	0	0	0	0	0	0	0	0	0	0	0	0	0
0	Endothelial_cell	SC557_516225	0	1	6	2	0	0	0	0	0	0	0	1	0	0	0	0	0	0	0	0	0	0	0	0	0	0	0	0	0	0	0	0	0
0	Endothelial_cell	SC557_525815	3	5	15	3	0	0	0	2	0	0	0	0	0	0	0	0	0	0	0	0	0	0	0	0	0	0	0	0	0	0	0	0	0
0	Endothelial_cell	SC557_40478	1	4	3	3	0	0	0	0	1	0	0	0	0	0	0	0	0	0	0	0	0	0	0	0	0	0	0	0	0	0	0	0	0
0	Endothelial_cell	SC557_685713	1	4	10	2	0	1	0	0	0	1	0	0	0	0	0	0	0	0	0	0	0	0	2	0	0	0	0	0	0	0	0	0	0
0	Endothelial_cell	SC557_4570	2	1	4	3	0	0	0	0	0	0	0	0	0	0	0	0	0	0	0	0	0	0	1	0	0	0	0	0	0	0	0	0	0
0	Endothelial_cell	SC557_706761	0	4	5	1	0	0	0	1	0	0	0	0	0	0	0	0	0	0	0	0	0	0	0	0	0	0	0	0	0	0	0	0	0
0	Endothelial_cell	SC557_53400	2	1	0	2	0	0	0	0	0	0	0	0	0	0	0	0	0	0	0	0	0	0	2	0	0	0	0	0	0	0	0	0	0
0	Endothelial_cell	SC557_709818	0	2	8	3	0	0	0	0	0	0	0	0	0	0	0	0	0	0	0	0	0	0	0	0	0	0	0	0	0	0	0	0	0
0	Endothelial_cell	SC557_331792	3	1	6	0	0	0	0	0	0	0	0	0	0	0	0	0	0	0	0	0	0	0	0	0	0	0	0	0	0	0	0	0	0
0	Endothelial_cell	SC557_870881	9	2	7	0	0	0	0	0	0	0	0	0	0	0	0	0	0	0	0	0	0	0	0	0	0	0	0	0	0	0	0	0	0
0	Endothelial_cell	SC557_257291	2	3	5	3	0	0	0	0	0	0	0	0	0	0	0	0	0	0	0	0	0	0	0	0	0	0	0	0	0	0	0	0	0
0	Endothelial_cell	SC557_733342	0	1	7	4	0	0	0	0	0	0	0	0	0	0	0	0	0	0	0	0	0	0	1	0	0	0	0	0	0	0	0	0	0
0	Endothelial_cell	SC557_286812	8	4	5	8	0	0	0	0	0	0	0	0	0	0	0	0	0	0	0	0	0	0	0	0	0	0	0	0	0	0	0	0	0
0	Endothelial_cell	SC557_178827	1	1	5	2	0	0	0	0	0	0	0	0	0	0	0	0	0	0	0	0	0	0	0	0	0	0	0	0	0	0	0	0	0
0	Endothelial_cell	SC557_448967	0	4	7	3	0	0	0	0	0	0	0	0	0	0	0	0	0	0	0	0	0	0	1	0	0	0	0	0	0	0	0	0	0
0	Endothelial_cell	SC557_746630	0	1	4	3	0	0	0	0	0	0	0	0	0	0	0	0	0	0	0	0	0	0	0	0	0	0	0	0	0	0	0	0	0
0	Endothelial_cell	SC557_293542	0	9	8	8	0	0	0	0	0	0	0	0	0	0	0	0	0	0	0	0	0	0	1	0	0	0	0	0	0	0	0	0	0
0	Endothelial_cell	SC557_472601	0	3	4	6	0	0	0	0	0	0	0	1	0	0	0	0	0	0	0	0	0	0	0	0	0	0	0	0	0	0	0	0	0
0	Endothelial_cell	SC557_583218	0	1	8	1	0	0	0	0	0	1	0	0	0	0	0	0	0	0	0	0	0	0	1	0	0	0	0	0	0	0	0	0	0
0	Endothelial_cell	SC557_139832	0	4	13	0	0	0	0	1	0	0	0	0	0	0	0	0	0	0	0	0	0	0	0	0	0	0	0	0	0	0	0	0	0
0	Endothelial_cell	SC557_443912	3	1	5	0	0	0	0	0	0	0	0	0	0	0	0	0	0	0	0	0	0	0	0	0	0	0	0	0	0	0	0	0	1
0	Endothelial_cell	SC557_396386	6	2	8	8	0	0	0	0	0	0	0	0	0	0	0	0	0	0	0	0	0	0	1	0	0	0	0	0	0	0	0	0	0
0	Endothelial_cell	SC557_627231	1	5	7	3	0	0	0	0	0	0	0	0	0	0	0	0	0	0	0	0	0	0	2	0	0	0	0	0	0	0	0	0	0
0	Endothelial_cell	SC557_37680	0	0	3	2	0	0	0	0	0	0	0	0	0	0	0	0	0	0	0	0	0	0	0	0	0	0	0	0	0	0	0	0	0
0	Endothelial_cell	SC557_109712	5	3	7	0	0	1	0	1	0	1	0	0	0	0	0	0	0	0	0	0	0	0	0	0	0	0	0	0	0	0	0	0	0
0	Endothelial_cell	SC557_651603	0	5	8	1	0	0	0	0	0	1	0	0	0	0	0	0	0	0	0	0	0	0	0	0	0	0	0	0	0	0	0	0	0
0	Endothelial_cell	SC557_446864	0	1	1	4	0	0	0	0	0	0	0	0	0	0	0	0	0	0	0	0	0	0	0	0	0	0	0	0	0	0	0	0	0
0	Endothelial_cell	SC557_713471	0	3	5	1	0	0	0	0	0	0	0	0	0	0	0	0	0	0	0	0	0	0	2	0	0	0	0	0	0	0	0	0	0
0	Endothelial_cell	SC557_249715	1	3	8	2	0	0	0	0	0	1	0	0	0	0	0	0	0	0	0	0	0	0	0	0	0	0	0	0	0	0	0	0	0
0	Endothelial_cell	SC557_817360	4	1	6	3	0	0	0	0	0	0	0	0	0	0	0	0	0	0	0	0	0	0	0	0	0	0	0	0	0	0	0	0	0
0	Endothelial_cell	SC557_406407	6	7	7	6	0	0	0	0	0	0	0	0	0	0	0	0	0	0	0	0	0	0	0	0	0	0	0	0	0	0	0	0	0
0	Endothelial_cell	SC557_286513	7	1	5	7	0	0	0	0	1	0	0	0	0	0	0	0	0	0	0	0	0	0	0	0	0	0	0	0	0	0	0	0	0
0	Endothelial_cell	SC557_437874	0	6	1	3	0	0	0	0	0	0	0	0	0	0	0	0	0	0	0	0	0	0	0	0	0	0	0	0	0	0	0	0	0
0	Endothelial_cell	SC557_57766	5	2	7	1	0	0	0	0	0	0	0	0	0	0	0	0	0	0	0	0	0	0	1	0	0	0	0	0	0	0	0	0	0
0	Endothelial_cell	SC557_473265	0	2	4	3	0	0	0	0	0	0	0	0	0	0	0	0	0	0	0	0	0	0	1	0	0	0	0	0	0	0	0	0	0
0	Endothelial_cell	SC557_249349	4	3	7	1	0	0	0	1	0	1	0	0	0	0	0	0	0	0	0	0	0	0	0	0	0	0	0	0	0	0	0	0	0
0	Endothelial_cell	SC557_185389	6	2	6	1	0	0	0	0	0	0	0	0	0	0	0	0	0	0	0	0	0	0	0	0	0	0	0	0	0	0	0	0	0
0	Endothelial_cell	SC557_386931	0	2	6	4	0	0	0	0	0	0	0	1	0	0	0	0	0	0	0	0	0	0	0	0	0	0	0	0	0	0	0	0	0
0	Endothelial_cell	SC557_503185	0	1	4	3	0	0	0	0	0	1	0	0	0	0	0	0	0	0	0	0	0	0	0	0	0	0	0	0	0	0	0	0	0
0	Endothelial_cell	SC557_295797	3	4	10	1	0	0	0	0	0	0	0	0	0	0	0	0	0	0	0	0	0	0	1	0	0	0	0	0	0	0	0	0	0
0	Endothelial_cell	SC557_697721	2	7	4	2	0	0	0	0	0	0	0	0	0	0	0	0	0	0	2	0	0	0	0	0	0	0	0	0	0	0	1	0	0
0	Endothelial_cell	SC557_115696	0	2	2	5	0	0	0	0	0	0	0	0	0	0	0	0	0	0	0	0	0	0	0	0	0	0	0	0	0	0	0	0	0
0	Endothelial_cell	SC557_300386	0	4	10	3	0	0	0	0	0	0	0	1	0	0	0	0	0	0	0	0	0	0	0	0	0	0	0	0	0	0	0	0	0
0	Endothelial_cell	SC557_494859	11	4	8	2	0	0	0	0	0	0	0	0	0	0	0	0	0	0	0	0	0	0	0	0	0	0	0	0	0	0	0	0	0
0	Endothelial_cell	SC557_220364	19	1	8	4	0	0	0	0	0	1	0	0	0	0	0	0	1	0	0	0	0	0	0	0	0	0	0	0	0	0	0	0	0
0	Endothelial_cell	SC557_97690	3	1	3	2	0	0	0	0	0	1	0	0	0	0	0	0	0	0	0	0	0	0	0	0	0	0	0	0	0	0	0	0	0
0	Endothelial_cell	SC557_436786	4	3	10	0	0	0	0	1	0	0	0	0	0	0	0	0	0	0	0	0	0	0	0	0	0	0	0	0	0	0	0	0	0
0	Endothelial_cell	SC557_381787	3	5	5	0	0	0	0	0	0	0	1	0	0	0	0	0	0	0	0	0	0	0	0	0	0	0	0	0	0	0	0	0	0
0	Endothelial_cell	SC557_651628	1	4	10	5	0	0	0	0	0	0	0	1	0	0	0	0	0	0	0	0	0	0	0	0	0	0	0	0	0	0	0	0	0
0	Endothelial_cell	SC557_246570	1	2	13	2	0	0	0	0	0	0	0	0	0	0	0	0	0	0	0	0	0	0	0	0	0	0	0	0	0	0	0	0	0
0	Endothelial_cell	SC557_861838	0	1	6	0	0	0	0	0	0	0	0	0	0	0	0	0	0	0	0	0	0	0	0	0	0	0	0	0	0	0	0	0	0
0	Endothelial_cell	SC557_825422	1	4	6	3	0	0	0	0	0	0	0	0	0	0	0	0	0	0	0	0	0	0	0	0	0	0	0	0	0	0	0	0	0
0	Endothelial_cell	SC557_637517	5	2	9	2	0	0	0	0	0	0	0	0	0	0	0	0	0	0	0	0	0	0	0	0	0	0	0	0	0	0	0	0	0
0	Endothelial_cell	SC557_222525	0	2	11	1	0	0	0	0	0	0	0	0	0	0	0	0	0	0	0	0	0	0	1	0	0	0	0	0	0	0	0	0	0
0	Endothelial_cell	SC557_834310	0	4	9	2	0	0	0	0	0	0	0	0	0	0	0	0	0	0	0	0	0	0	1	0	0	0	0	0	0	0	0	0	0
0	Endothelial_cell	SC557_23249	0	6	4	6	0	0	0	0	0	0	0	0	0	0	0	0	0	0	0	0	0	0	0	0	0	0	0	0	0	0	0	0	0
0	Endothelial_cell	SC557_346147	2	2	9	2	0	1	0	0	0	0	0	0	0	0	0	0	0	0	0	0	0	0	1	0	0	0	0	0	0	0	0	0	0
0	Endothelial_cell	SC557_655201	0	4	7	5	0	1	0	0	0	0	0	0	0	0	0	0	0	0	0	0	0	0	1	0	0	0	0	0	0	0	0	0	0
0	Endothelial_cell	SC557_420388	0	6	0	6	0	0	0	0	0	1	0	0	0	0	0	0	0	0	0	0	0	0	0	0	0	0	0	0	0	0	0	0	0
0	Endothelial_cell	SC557_113313	4	1	13	1	0	0	0	0	0	0	0	0	0	0	0	0	0	0	0	0	0	0	0	0	0	0	0	0	0	0	0	0	0
0	Endothelial_cell	SC557_350751	0	1	8	1	1	0	0	0	0	0	0	1	0	0	0	0	0	0	0	0	0	0	1	0	0	0	0	0	0	0	0	0	0
0	Endothelial_cell	SC557_54413	2	2	16	1	0	0	1	1	0	0	0	0	0	0	0	0	0	0	0	0	0	0	0	0	0	0	0	0	0	0	0	0	0
0	Endothelial_cell	SC557_14058	6	3	5	2	0	0	0	0	0	1	0	0	0	0	0	0	0	0	0	0	0	0	0	0	0	0	0	0	0	0	0	0	0
0	Endothelial_cell	SC557_464138	12	2	7	4	1	0	0	0	0	0	0	0	0	0	0	0	0	0	0	0	0	0	0	0	0	0	0	0	0	0	0	0	0
0	Endothelial_cell	SC557_722581	1	3	2	5	0	0	0	0	0	0	0	0	0	0	0	0	0	0	0	0	0	0	1	0	0	0	0	0	0	0	0	0	0
0	Endothelial_cell	SC557_272634	4	6	13	3	0	0	0	0	0	0	0	0	0	0	0	0	0	0	0	0	0	0	0	0	0	0	0	0	0	0	0	0	0
0	Endothelial_cell	SC557_543853	10	2	4	5	0	0	0	0	0	0	0	0	0	0	0	0	0	0	0	0	0	0	0	0	0	0	0	0	0	0	0	0	0
0	Endothelial_cell	SC557_195393	0	1	5	0	0	0	0	0	0	0	0	0	0	0	0	0	0	0	0	0	0	0	1	0	0	0	0	0	0	0	0	0	0
0	Endothelial_cell	SC557_415826	2	4	5	3	0	1	0	1	0	0	0	0	0	0	0	0	0	0	0	0	0	0	0	0	0	0	0	0	0	0	0	0	0
0	Endothelial_cell	SC557_369102	0	0	4	3	0	0	0	0	0	0	0	0	0	0	0	0	0	0	0	0	0	0	0	0	0	0	0	0	0	0	0	0	0
0	Endothelial_cell	SC557_419593	0	8	8	2	0	0	0	0	0	0	0	1	0	0	0	0	0	0	0	0	0	0	0	0	0	0	0	0	0	0	0	0	0
0	Endothelial_cell	SC557_127353	0	1	2	3	0	0	0	1	0	0	0	0	0	0	0	0	0	0	0	0	0	0	0	0	0	0	0	0	0	0	0	0	0
0	Endothelial_cell	SC557_164469	0	1	3	3	0	0	0	0	0	0	0	0	0	0	0	0	0	0	0	0	0	0	0	0	0	0	0	0	0	0	0	0	0
0	Endothelial_cell	SC557_574049	1	4	5	4	1	0	0	0	0	0	0	1	0	0	0	0	0	0	0	0	0	0	0	0	0	0	0	0	0	0	0	0	0
0	Endothelial_cell	SC557_599275	1	4	1	1	0	0	0	1	0	2	0	0	0	0	0	0	0	0	0	0	0	0	0	0	0	0	0	0	0	0	0	0	0
0	Endothelial_cell	SC557_135187	0	0	5	3	0	0	0	0	0	1	0	0	0	0	0	0	0	0	0	0	0	0	1	0	0	0	0	0	0	0	0	0	0
0	Endothelial_cell	SC557_760949	0	1	6	0	0	0	0	0	0	1	0	0	0	0	0	0	0	0	0	0	0	0	0	0	0	0	0	0	0	0	0	0	0
0	Endothelial_cell	SC557_592854	0	2	3	3	0	0	0	0	0	0	0	0	0	0	0	0	0	0	0	0	0	0	1	0	0	0	0	0	0	0	0	0	0
0	Endothelial_cell	SC557_702239	0	3	7	5	0	1	0	2	0	0	0	0	0	0	0	0	0	0	0	0	0	0	1	0	0	0	0	0	0	0	0	0	0
0	Endothelial_cell	SC557_130234	0	1	6	0	0	0	0	0	0	0	0	0	0	0	0	0	0	0	0	0	0	0	1	0	0	0	0	0	0	0	0	0	0
0	Endothelial_cell	SC557_732297	0	2	1	0	0	0	0	0	0	0	0	0	0	0	0	0	0	0	0	0	0	0	1	0	0	0	0	0	0	0	0	0	0
0	Endothelial_cell	SC557_448770	1	0	7	0	0	1	0	1	0	0	0	0	0	0	0	0	0	0	0	0	0	0	0	0	0	0	0	0	0	0	0	0	0
0	Endothelial_cell	SC557_464213	3	5	12	3	0	0	1	0	0	0	0	0	0	0	0	0	0	0	0	0	0	0	0	0	0	0	0	0	0	0	0	0	0
0	Endothelial_cell	SC557_149909	2	3	8	3	0	0	0	0	0	0	0	0	0	0	0	0	0	0	0	0	0	0	1	0	0	0	0	0	0	0	0	0	0
0	Endothelial_cell	SC557_469629	0	0	5	0	0	0	0	0	0	0	0	0	0	0	0	0	0	0	0	0	0	0	2	0	0	0	0	0	0	0	0	0	0
0	Endothelial_cell	SC557_813184	1	3	9	0	0	0	0	2	0	1	0	0	0	0	0	0	0	0	0	0	0	0	1	0	0	0	0	0	0	0	0	0	0
0	Endothelial_cell	SC557_39353	2	2	3	2	0	0	0	0	0	0	0	0	0	0	0	0	0	0	0	0	0	0	0	0	0	0	0	0	0	0	0	0	0
0	Endothelial_cell	SC557_305856	3	3	11	5	0	0	0	0	0	0	0	0	0	0	0	0	0	0	0	0	0	0	0	0	0	0	0	0	0	0	0	0	0
0	Endothelial_cell	SC557_475676	0	1	11	2	0	0	0	0	0	1	0	0	0	0	0	0	0	0	0	0	0	0	0	0	0	0	0	0	0	0	0	0	0
0	Endothelial_cell	SC557_86264	0	2	6	1	0	0	0	0	0	0	0	0	0	0	0	0	0	0	0	0	0	0	0	0	0	0	0	0	0	0	0	0	0
0	Endothelial_cell	SC557_611673	5	2	10	1	0	0	0	0	0	0	0	0	0	0	0	0	0	0	0	0	0	0	0	0	0	0	0	0	0	0	0	0	0
0	Endothelial_cell	SC557_566961	6	0	11	3	0	0	0	0	0	0	0	0	0	0	0	0	0	0	0	0	0	0	0	0	0	0	0	0	0	0	0	0	0
0	Endothelial_cell	SC557_414170	7	4	3	2	0	0	0	0	0	0	0	2	0	0	0	0	0	0	0	0	0	0	2	0	0	0	0	0	0	0	0	0	0
0	Endothelial_cell	SC557_618821	0	2	14	0	1	0	0	0	0	0	0	0	0	0	0	0	0	0	0	0	0	0	0	0	0	0	0	0	0	0	0	0	0
0	Endothelial_cell	SC557_653035	5	4	13	3	0	0	0	0	0	0	0	1	0	0	0	0	0	0	0	0	0	0	0	0	0	0	0	0	0	0	0	0	0
0	Endothelial_cell	SC557_739928	4	2	8	4	0	0	0	0	0	0	0	0	0	0	0	0	1	0	0	0	0	0	0	0	0	0	0	0	0	0	0	0	0
0	Endothelial_cell	SC557_174375	0	4	10	0	0	0	0	0	0	0	0	0	0	0	0	0	0	0	0	0	0	0	0	0	0	0	0	0	0	0	0	0	0
0	Endothelial_cell	SC557_805008	8	0	2	2	0	0	0	0	0	1	0	0	0	0	0	0	0	0	0	1	0	0	0	0	0	0	0	0	0	0	0	0	0
0	Endothelial_cell	SC557_15742	0	3	4	0	0	0	0	0	0	0	0	0	0	0	0	0	0	0	0	0	0	0	0	0	0	0	0	0	0	0	0	0	0
0	Endothelial_cell	SC557_336007	6	5	7	1	1	0	0	0	0	1	0	0	0	0	0	0	0	0	0	0	0	0	1	0	0	0	0	0	0	0	0	0	0
0	Endothelial_cell	SC557_266042	5	2	12	0	0	0	0	0	0	0	0	1	0	0	0	0	0	0	0	0	2	0	0	0	0	0	0	0	0	0	0	0	0
0	Endothelial_cell	SC557_296270	3	5	0	4	0	0	0	1	0	0	0	0	0	0	0	0	0	0	0	0	0	0	0	0	0	0	0	0	0	0	0	0	0
0	Endothelial_cell	SC557_555483	3	3	9	5	0	0	0	0	0	2	0	0	0	0	0	0	0	0	0	0	0	0	1	0	0	0	0	0	0	0	0	0	0
0	Endothelial_cell	SC557_249152	0	6	4	3	0	0	0	0	0	0	0	0	0	0	0	0	0	0	0	0	0	0	0	0	0	0	0	0	0	0	0	0	0
0	Endothelial_cell	SC557_500373	1	2	5	3	0	0	0	0	0	0	0	0	0	0	0	0	0	0	0	0	0	0	1	0	0	0	0	0	0	0	0	0	0
0	Endothelial_cell	SC557_424827	0	1	10	2	0	0	0	0	0	1	0	0	0	0	0	0	0	0	0	0	0	0	0	0	0	0	0	0	0	0	0	0	0
0	Endothelial_cell	SC557_868233	0	2	3	6	0	0	0	0	0	1	0	0	0	0	0	0	0	0	0	0	0	0	0	0	0	0	0	0	0	0	0	0	0
0	Endothelial_cell	SC557_874676	2	5	12	4	0	0	0	0	0	0	0	0	0	0	0	0	0	0	0	0	0	0	0	0	0	0	0	0	0	0	0	0	0
0	Endothelial_cell	SC557_554015	4	6	1	3	0	0	0	0	0	0	0	0	0	0	0	0	0	0	0	0	0	0	1	0	0	0	0	0	0	0	0	0	0
0	Endothelial_cell	SC557_72723	0	3	9	3	0	0	0	0	1	0	0	1	0	0	0	0	0	0	0	0	0	0	4	0	0	0	0	0	0	0	0	0	0
0	Endothelial_cell	SC557_810450	0	3	10	1	0	0	1	1	0	0	0	0	0	0	0	0	0	0	0	0	0	0	0	0	0	0	0	0	0	0	0	0	0
0	Endothelial_cell	SC557_745635	0	1	10	3	0	0	0	0	0	1	0	1	0	0	0	0	0	0	0	0	0	0	1	0	0	0	0	0	0	0	0	0	0
0	Endothelial_cell	SC557_363664	0	6	3	3	0	0	0	1	0	0	0	0	0	0	0	0	0	0	0	0	0	0	0	0	0	0	0	0	0	0	0	0	0
0	Endothelial_cell	SC557_295519	0	2	10	2	0	1	0	0	0	0	0	0	0	0	0	0	0	0	0	0	0	0	2	0	0	0	0	0	0	0	0	0	0
0	Endothelial_cell	SC557_700738	0	7	5	1	0	0	0	0	0	1	0	0	0	0	0	0	0	0	0	0	0	0	0	0	0	0	0	0	0	0	0	0	0
0	Endothelial_cell	SC557_694983	2	1	14	2	0	0	0	0	0	0	0	0	0	0	0	0	0	0	0	0	0	0	0	0	0	0	0	0	0	0	0	0	0
0	Endothelial_cell	SC557_630234	0	0	3	6	0	0	0	1	0	1	0	0	0	0	0	0	0	0	0	0	0	0	0	0	0	0	0	0	0	0	0	0	0
0	Endothelial_cell	SC557_277054	1	6	3	4	0	0	0	0	0	0	0	0	0	0	0	0	0	0	1	0	0	0	0	0	0	0	0	0	0	0	0	0	0
0	Endothelial_cell	SC557_341286	0	6	5	0	0	0	0	0	0	0	0	0	0	0	0	0	0	0	0	0	0	0	0	0	0	0	0	0	0	0	0	0	0
0	Endothelial_cell	SC557_566094	5	2	4	4	0	0	0	0	0	0	0	0	0	0	0	0	0	0	0	0	0	0	1	0	0	0	0	0	0	0	0	0	0
0	Endothelial_cell	SC557_780388	0	5	3	4	0	0	0	0	0	1	0	0	0	0	0	0	0	0	0	0	0	0	0	0	0	0	0	0	0	0	0	0	0
0	Endothelial_cell	SC557_83626	0	3	4	0	0	0	0	0	0	0	0	0	0	0	0	0	0	0	0	0	0	0	0	0	0	0	0	0	0	0	0	0	0
0	Endothelial_cell	SC557_688105	4	3	11	0	0	0	0	0	0	0	0	0	0	0	0	0	0	0	0	0	0	0	3	0	0	0	0	0	0	0	0	0	0
0	Endothelial_cell	SC557_332750	5	1	5	4	0	0	0	1	0	1	0	0	0	0	0	0	0	0	0	0	0	0	0	0	0	0	0	0	0	0	0	0	0
0	Endothelial_cell	SC557_536572	0	3	3	3	0	0	0	0	0	0	0	0	0	0	0	0	0	0	0	0	0	0	0	0	0	0	0	0	0	0	0	0	0
0	Endothelial_cell	SC557_765979	10	7	4	4	0	0	0	1	1	0	0	0	0	0	0	0	0	0	0	0	0	0	0	0	0	0	0	0	0	0	0	0	0
0	Endothelial_cell	SC557_47902	0	4	5	3	0	0	1	0	0	1	0	1	0	0	0	0	0	0	0	0	0	0	0	0	0	0	0	0	0	0	0	0	0
0	Endothelial_cell	SC557_215142	10	1	9	1	0	0	0	0	0	0	0	0	0	0	0	0	0	0	0	0	0	0	1	0	0	0	0	0	0	0	0	0	0
0	Endothelial_cell	SC557_14865	1	8	8	2	0	0	0	1	0	0	0	0	0	0	0	0	0	0	0	0	0	0	0	0	0	0	0	0	0	0	0	0	0
0	Endothelial_cell	SC557_845536	2	3	5	2	0	0	0	1	0	0	0	0	0	0	0	0	0	0	0	0	0	0	0	0	0	0	0	0	0	0	0	0	0
0	Endothelial_cell	SC557_640967	2	1	2	1	0	0	0	0	0	0	0	0	0	0	0	0	0	0	0	0	0	0	1	0	0	0	0	0	0	0	0	0	0
0	Endothelial_cell	SC557_747783	0	1	6	1	0	0	0	0	0	1	0	0	0	0	0	0	0	0	0	0	0	0	2	0	0	0	0	0	0	0	0	0	0
0	Endothelial_cell	SC557_722776	0	3	4	2	0	0	0	0	0	0	0	0	0	0	0	0	0	0	0	0	0	0	0	0	0	0	0	0	0	0	0	0	0
0	Endothelial_cell	SC557_231899	0	1	9	4	3	0	0	1	0	0	0	0	0	0	0	0	0	0	0	0	0	0	0	0	0	0	0	0	0	0	0	0	0
0	Endothelial_cell	SC557_696672	0	2	6	3	0	0	0	1	0	0	0	0	0	0	0	0	0	0	0	0	0	0	0	0	0	0	0	0	0	0	0	0	0
0	Endothelial_cell	SC557_376215	0	2	1	6	0	1	0	1	0	0	1	1	0	0	0	0	0	0	0	0	0	0	1	0	0	0	0	0	0	0	0	0	0
0	Endothelial_cell	SC557_336466	1	1	6	1	0	0	0	0	0	0	0	0	0	0	0	0	0	0	0	0	0	0	0	0	0	0	0	0	0	0	0	0	0
0	Endothelial_cell	SC557_865196	3	2	14	1	0	0	0	2	0	0	0	0	0	0	0	0	0	0	0	0	0	0	0	0	0	0	0	0	0	0	0	0	0
0	Endothelial_cell	SC557_705395	0	0	5	0	0	0	0	0	0	1	0	0	0	0	0	0	0	0	0	0	0	0	1	0	0	0	0	0	0	0	0	0	0
0	Endothelial_cell	SC557_256651	0	0	7	8	0	0	0	1	0	0	1	0	0	0	0	0	0	0	0	0	0	0	0	0	0	0	0	0	0	0	0	0	0
0	Endothelial_cell	SC557_440767	1	1	6	2	0	0	0	0	0	0	0	0	0	0	0	0	0	0	0	0	0	0	0	0	0	0	0	0	0	0	0	0	0
0	Endothelial_cell	SC557_445267	6	6	2	3	0	0	0	0	0	0	0	0	0	0	0	0	0	0	0	0	0	0	1	0	0	0	0	0	0	0	0	0	0
0	Endothelial_cell	SC557_223496	0	2	8	4	0	0	0	0	0	0	0	0	0	0	0	0	0	0	0	0	0	0	0	0	0	0	0	0	0	0	0	0	0
0	Endothelial_cell	SC557_859401	0	7	5	2	0	0	0	0	0	0	0	0	0	0	0	0	0	0	0	0	0	0	0	0	0	0	0	0	0	0	0	0	0
0	Endothelial_cell	SC557_532729	0	5	4	2	0	0	0	0	0	0	0	1	0	0	0	0	0	0	0	0	0	0	0	0	0	0	0	0	0	0	0	0	0
0	Endothelial_cell	SC557_661079	1	2	5	1	0	0	0	0	0	2	0	0	0	0	0	0	0	0	0	0	0	0	2	0	0	0	0	0	0	0	0	0	0
0	Endothelial_cell	SC557_483397	5	4	2	1	0	0	0	0	0	0	0	0	0	0	0	0	0	0	0	0	0	0	0	0	0	0	0	0	0	0	0	0	0
0	Endothelial_cell	SC557_274170	11	2	10	5	0	0	0	0	0	0	0	0	0	0	0	0	0	0	0	0	0	0	0	0	0	0	0	0	0	0	0	0	0
0	Endothelial_cell	SC557_482662	3	1	4	1	0	0	0	0	0	0	0	0	0	0	0	0	0	0	0	0	0	0	0	0	0	0	0	0	0	0	0	0	0
0	Endothelial_cell	SC557_118481	0	2	4	1	0	0	0	1	0	0	0	0	0	0	0	0	0	0	0	0	0	0	0	0	0	0	0	0	0	0	0	0	0
0	Endothelial_cell	SC557_53836	22	6	5	4	0	0	0	0	0	0	0	0	0	0	0	0	0	0	0	0	0	0	0	0	0	0	0	0	0	0	0	0	0
0	Endothelial_cell	SC557_713248	0	2	11	2	0	0	0	0	0	0	0	0	0	0	0	0	0	0	0	0	0	0	0	0	0	0	0	0	0	0	0	0	0
0	Endothelial_cell	SC557_481962	9	1	11	6	0	0	0	1	0	0	0	0	0	0	0	0	0	0	0	0	0	0	0	0	0	0	0	0	0	0	0	0	0
0	Endothelial_cell	SC557_332726	0	2	3	1	0	0	0	0	0	0	0	0	0	0	0	0	0	0	0	0	0	0	0	0	0	0	0	0	0	0	0	0	0
0	Endothelial_cell	SC557_141371	1	4	4	1	0	0	0	0	0	0	0	0	0	0	0	0	0	0	0	0	0	0	0	0	0	0	0	0	0	0	0	0	0
0	Endothelial_cell	SC557_788671	2	1	5	2	0	0	0	0	0	0	0	0	0	0	0	0	0	0	0	0	0	0	0	0	0	0	0	0	0	0	0	0	0
0	Endothelial_cell	SC557_647069	0	2	4	1	0	0	0	0	0	0	0	0	0	0	0	0	0	0	0	0	0	0	0	0	0	0	0	0	0	0	0	0	0
0	Endothelial_cell	SC557_382065	4	0	6	2	0	0	0	0	0	0	0	0	0	0	0	0	0	0	0	0	0	0	0	0	0	0	0	0	0	0	0	0	0
0	Endothelial_cell	SC557_190425	1	3	11	0	0	0	0	0	0	1	0	0	0	0	0	0	0	0	0	0	0	0	0	0	0	0	0	0	0	0	0	0	0
0	Endothelial_cell	SC557_43315	0	6	13	1	0	0	0	0	0	1	0	0	0	0	0	0	0	0	0	0	0	0	0	0	0	0	0	0	0	0	0	0	0
0	Endothelial_cell	SC557_602031	3	4	7	1	0	0	0	0	0	0	0	0	0	0	0	0	0	0	0	0	0	0	0	0	0	0	0	0	0	0	0	0	0
0	Endothelial_cell	SC557_694869	1	0	11	0	0	0	0	0	0	0	0	0	0	0	0	0	0	0	0	0	0	0	0	0	0	0	0	0	0	0	0	0	0
0	Endothelial_cell	SC557_613602	0	3	4	0	0	0	0	0	0	1	0	0	0	0	0	0	0	0	0	0	0	0	1	0	0	0	0	0	0	0	0	0	0
0	Endothelial_cell	SC557_28725	1	4	3	3	0	0	0	0	0	0	0	0	0	0	0	0	0	0	0	0	0	0	1	0	0	0	0	0	0	0	0	0	0
0	Endothelial_cell	SC557_445098	0	0	5	3	0	0	0	0	0	0	0	0	0	0	0	0	0	0	0	0	0	0	0	0	0	0	0	0	0	0	0	0	0
0	Endothelial_cell	SC557_147554	5	0	5	2	0	0	0	0	0	0	0	0	0	0	0	0	0	0	0	0	0	0	0	0	0	0	0	0	0	0	0	0	0
0	Endothelial_cell	SC557_665075	5	3	18	2	0	0	0	1	0	0	0	0	0	0	0	0	0	0	0	0	0	0	2	0	0	0	0	0	0	0	0	0	0
0	Endothelial_cell	SC557_472830	6	3	4	1	0	1	0	0	0	0	0	1	0	1	0	0	0	0	0	0	0	0	1	0	0	0	0	0	0	0	0	0	0
0	Endothelial_cell	SC557_269667	0	2	4	7	0	0	0	1	0	0	0	0	0	0	0	0	0	0	0	0	0	0	0	0	0	0	0	0	0	0	0	0	0
0	Endothelial_cell	SC557_786365	0	4	6	8	0	0	0	0	0	0	0	1	0	0	0	0	0	0	0	0	0	0	1	0	0	0	0	0	0	0	0	0	0
0	Endothelial_cell	SC557_279602	2	3	6	3	0	0	0	1	0	0	0	0	0	0	0	0	0	0	0	0	0	0	0	0	0	0	0	0	0	0	0	0	0
0	Endothelial_cell	SC557_374883	0	2	5	3	0	0	0	0	0	0	0	0	0	0	0	0	0	0	0	0	0	0	0	0	0	0	0	0	0	0	0	0	0
0	Endothelial_cell	SC557_450038	2	3	5	5	0	0	0	0	0	0	0	0	0	0	0	0	0	0	0	0	0	0	1	0	0	0	0	0	0	0	0	0	0
0	Endothelial_cell	SC557_825405	3	2	14	4	0	0	0	0	0	0	0	0	0	0	0	0	0	0	0	0	0	0	0	0	0	0	0	0	0	0	0	0	0
0	Endothelial_cell	SC557_359912	2	3	2	4	0	0	0	2	0	0	0	0	0	0	0	0	0	0	0	0	0	0	5	0	0	0	0	0	0	0	0	0	0
0	Endothelial_cell	SC557_789380	0	7	12	3	0	0	0	1	0	0	0	0	0	0	0	0	0	0	0	0	0	0	0	0	0	0	0	0	0	0	0	0	0
0	Endothelial_cell	SC557_12115	0	3	5	2	0	0	0	1	0	0	0	0	0	0	0	0	0	0	0	0	0	0	0	0	0	0	0	0	0	0	0	0	0
0	Endothelial_cell	SC557_651661	0	2	3	1	0	0	0	0	0	0	0	0	0	0	0	0	0	0	0	0	0	0	1	0	0	0	0	0	0	0	0	0	0
0	Endothelial_cell	SC557_788987	2	1	8	4	0	0	0	0	0	0	0	0	0	0	0	0	0	0	0	0	0	0	1	0	0	0	0	0	0	0	0	0	0
0	Endothelial_cell	SC557_13137	1	1	6	3	0	0	1	0	0	0	0	0	0	0	0	0	0	0	0	0	0	0	0	0	0	0	0	0	0	0	0	0	0
0	Endothelial_cell	SC557_621681	0	2	6	3	0	0	1	0	0	0	0	1	0	0	0	0	0	0	0	0	0	0	6	0	0	0	0	0	0	0	0	0	0
0	Endothelial_cell	SC557_510312	3	0	7	1	0	0	0	0	0	0	0	0	0	0	0	0	0	0	0	0	0	0	0	0	0	0	0	0	0	0	0	0	0
0	Endothelial_cell	SC557_659846	0	7	9	0	0	0	0	0	0	1	0	0	0	0	0	0	0	0	0	0	0	0	0	0	0	0	0	0	0	0	0	0	0
0	Endothelial_cell	SC557_372389	0	2	12	1	0	0	0	0	0	0	0	1	1	1	0	0	0	0	0	0	0	0	0	0	0	0	0	0	0	0	0	0	0
0	Endothelial_cell	SC557_469746	2	4	7	3	0	0	0	2	0	0	0	0	0	0	0	0	0	0	0	0	0	0	0	0	0	0	0	0	0	0	0	0	0
0	Endothelial_cell	SC557_870489	7	0	11	4	0	0	0	1	0	1	0	0	0	0	0	0	0	0	0	0	0	0	0	0	0	0	0	0	0	0	0	0	0
0	Endothelial_cell	SC557_768898	2	1	2	3	0	0	0	0	0	1	0	1	0	0	0	0	0	0	0	0	0	0	0	0	0	0	0	0	0	0	0	0	0
0	Endothelial_cell	SC557_130897	14	0	3	1	0	0	0	0	0	0	0	1	0	0	0	0	0	0	0	0	0	0	0	0	0	0	0	0	0	0	0	0	0
0	Endothelial_cell	SC557_710084	0	4	6	4	0	0	0	0	0	0	0	0	0	0	0	0	0	0	0	0	0	0	3	0	0	0	0	0	0	0	0	0	0
0	Endothelial_cell	SC557_439542	1	3	5	2	0	0	0	0	0	0	0	0	0	0	0	0	0	0	0	0	0	0	0	0	0	0	0	0	0	0	0	0	0
0	Endothelial_cell	SC557_185417	0	1	2	4	0	1	0	0	0	0	0	0	0	0	0	0	0	0	0	0	0	0	0	0	0	0	0	0	0	0	0	0	0
0	Endothelial_cell	SC557_641940	1	2	3	7	0	0	0	1	0	0	0	0	0	0	0	0	0	0	0	0	0	0	0	0	0	0	0	0	0	0	0	0	0
0	Endothelial_cell	SC557_381505	7	1	6	6	0	0	0	0	0	0	0	0	0	0	0	0	0	1	0	0	0	0	0	0	0	0	0	0	0	0	0	0	0
0	Endothelial_cell	SC557_120552	0	1	11	2	0	0	0	1	0	0	0	0	0	0	0	0	0	0	0	0	0	0	2	0	0	0	0	0	0	0	0	0	0
0	Endothelial_cell	SC557_161163	0	5	7	1	0	0	0	0	0	0	0	0	0	0	0	0	0	0	0	0	0	0	2	0	0	0	0	0	0	0	0	0	0
0	Endothelial_cell	SC557_371677	1	1	5	1	0	0	0	0	0	0	0	0	0	0	0	0	0	0	0	0	0	0	1	0	0	0	0	0	0	0	0	0	0
0	Endothelial_cell	SC557_56714	0	0	3	4	0	0	0	1	0	0	0	0	0	0	0	0	0	0	0	0	0	0	1	0	0	0	0	0	0	0	0	0	0
0	Endothelial_cell	SC557_240898	9	1	6	1	0	0	0	1	0	0	0	0	0	0	0	0	0	0	0	0	0	0	1	0	0	0	0	0	0	0	0	0	0
0	Endothelial_cell	SC557_450773	0	1	7	2	0	1	0	0	0	0	0	0	0	0	0	0	0	0	0	0	0	0	0	0	1	0	0	0	0	0	0	0	0
0	Endothelial_cell	SC557_406354	9	5	9	1	0	0	0	1	0	0	0	0	0	0	0	0	0	0	0	0	0	0	0	0	0	0	0	0	0	0	0	0	0
0	Endothelial_cell	SC557_325617	0	1	8	8	1	0	0	0	0	0	0	0	0	0	0	0	0	0	0	0	0	0	0	0	0	0	0	0	0	0	0	0	0
0	Endothelial_cell	SC557_554557	0	5	7	3	0	0	0	0	0	0	0	0	0	0	0	0	0	0	0	0	0	0	1	0	0	0	0	0	0	0	0	0	0
0	Endothelial_cell	SC557_262285	8	5	4	6	0	0	0	0	0	0	0	0	0	0	0	0	0	0	0	0	0	0	0	0	0	0	0	0	0	0	0	0	0
0	Endothelial_cell	SC557_497672	1	3	6	2	0	0	0	1	0	0	0	0	0	0	0	0	0	0	0	0	0	0	1	0	0	0	0	0	0	0	0	0	0
0	Endothelial_cell	SC557_340563	5	0	4	6	0	0	0	0	0	0	0	0	0	0	0	0	0	0	0	0	0	0	0	0	0	0	0	0	0	0	0	0	0
0	Endothelial_cell	SC557_254159	1	1	4	5	0	0	0	0	0	0	0	0	0	0	0	0	0	0	0	0	0	0	0	0	0	0	0	0	0	0	0	0	0
0	Endothelial_cell	SC557_137802	5	4	8	3	0	0	0	0	0	1	0	0	0	0	0	0	0	0	0	0	0	0	1	0	0	0	0	0	0	0	0	0	0
0	Endothelial_cell	SC557_778186	5	2	6	2	0	0	0	0	0	1	0	0	0	0	0	0	0	0	0	0	0	0	0	0	0	0	0	0	0	0	0	0	0
0	Endothelial_cell	SC557_822804	0	4	11	2	0	0	0	0	0	0	0	0	0	0	0	0	0	0	0	0	0	0	1	0	0	0	0	0	0	0	0	0	0
0	Endothelial_cell	SC557_224620	2	5	5	1	0	0	0	0	0	0	0	0	0	0	0	0	0	0	0	0	0	0	0	0	0	0	0	0	0	0	0	0	0
0	Endothelial_cell	SC557_397531	2	6	4	5	0	0	0	0	0	0	0	0	0	0	0	0	0	0	0	0	0	0	1	0	0	0	0	0	0	0	0	0	0
0	Endothelial_cell	SC557_175652	3	2	9	1	0	0	0	0	0	0	0	0	0	0	0	0	0	0	0	0	0	0	0	0	0	0	0	0	0	0	0	0	0
0	Endothelial_cell	SC557_603871	0	5	6	0	0	0	0	0	0	0	0	0	0	0	0	0	0	0	0	0	0	0	0	0	0	0	0	0	0	0	0	0	0
0	Endothelial_cell	SC557_695878	0	4	6	0	0	0	0	0	0	0	0	0	0	0	0	0	0	0	0	0	0	0	0	0	0	0	0	0	0	0	0	0	0
0	Endothelial_cell	SC557_570064	0	1	8	1	0	0	0	1	0	0	0	0	0	0	0	0	0	0	0	0	0	0	1	0	0	0	0	0	0	0	0	0	0
0	Endothelial_cell	SC557_489535	0	3	6	2	0	0	0	0	0	0	0	0	0	0	0	0	0	0	0	0	0	0	1	0	0	0	0	0	0	0	0	0	0
0	Endothelial_cell	SC557_683881	0	0	5	2	0	0	0	2	0	0	0	0	0	0	0	0	0	0	0	0	0	0	1	0	0	0	0	0	0	0	0	0	0
0	Endothelial_cell	SC557_310429	0	4	10	0	0	0	0	0	0	0	0	0	0	0	0	0	0	0	0	0	0	0	0	0	0	0	0	0	0	0	0	0	0
0	Endothelial_cell	SC557_639949	7	1	3	4	0	0	0	0	0	0	1	0	0	0	0	0	0	0	0	0	0	0	0	0	0	0	0	0	0	0	0	0	0
0	Endothelial_cell	SC557_617243	4	1	3	3	0	0	0	1	0	1	0	0	0	0	0	0	0	0	0	0	0	0	1	0	0	0	0	0	0	0	0	0	0
0	Endothelial_cell	SC557_474279	2	3	9	5	0	0	0	0	0	0	0	0	0	0	0	0	0	0	0	0	0	0	0	0	0	0	0	0	0	0	0	0	0
0	Endothelial_cell	SC557_166168	3	1	3	2	0	0	0	0	0	1	0	0	0	0	0	0	0	0	0	0	0	0	0	0	0	0	0	0	0	0	0	0	0
0	Endothelial_cell	SC557_278446	0	3	2	2	0	0	0	1	0	0	0	0	0	0	0	0	0	0	0	0	0	0	0	0	0	0	0	0	0	0	0	0	0
0	Endothelial_cell	SC557_630800	2	3	0	2	0	0	0	0	0	0	0	0	0	0	0	0	0	0	0	0	0	0	0	0	0	0	0	0	0	0	0	0	0
0	Endothelial_cell	SC557_42986	0	2	9	0	0	0	0	0	0	0	0	0	0	0	0	0	0	0	0	0	0	0	0	0	0	0	0	0	0	0	0	0	0
0	Endothelial_cell	SC557_668956	5	3	9	3	0	0	0	0	0	0	0	0	0	0	0	0	0	0	0	0	0	0	0	0	0	0	0	0	0	0	0	0	0
0	Endothelial_cell	SC557_838775	10	2	9	1	0	0	0	1	0	0	0	0	0	0	0	0	0	0	0	0	0	0	1	0	0	0	0	0	0	0	0	0	0
0	Endothelial_cell	SC557_691967	0	2	6	4	0	0	0	0	0	1	0	0	0	0	0	0	0	0	0	0	0	0	1	0	0	0	0	0	0	0	0	0	0
0	Endothelial_cell	SC557_106291	8	3	4	1	0	0	0	0	0	0	0	0	0	0	0	0	0	0	0	0	0	0	0	0	0	0	0	0	0	0	0	0	0
0	Endothelial_cell	SC557_672249	0	5	11	3	0	0	0	0	0	0	0	0	0	0	0	0	0	0	0	0	0	0	0	0	0	0	0	0	0	0	0	0	0
0	Endothelial_cell	SC557_838056	9	2	8	4	0	0	0	0	0	0	0	0	0	0	0	0	0	0	0	0	0	0	0	0	0	0	0	0	0	0	0	0	0
0	Endothelial_cell	SC557_240198	2	1	4	2	0	0	0	0	0	0	0	0	0	0	0	0	0	1	0	0	0	0	0	0	0	0	0	0	0	0	0	0	0
0	Endothelial_cell	SC557_873713	8	2	11	2	0	0	0	0	0	0	0	0	0	0	0	0	0	0	0	0	0	0	0	0	0	0	0	0	0	0	0	0	0
0	Endothelial_cell	SC557_204973	0	2	6	0	0	0	0	0	0	0	0	0	0	0	0	0	0	0	0	0	0	0	0	0	0	0	0	0	0	0	0	0	0
0	Endothelial_cell	SC557_268335	0	1	4	2	0	0	0	0	0	1	0	0	0	0	0	0	0	0	0	0	0	0	1	0	0	0	0	0	0	0	0	0	0
0	Endothelial_cell	SC557_172851	1	3	7	0	0	0	0	0	0	0	0	0	0	0	0	0	0	0	0	0	0	0	0	0	0	0	0	0	0	0	0	0	0
0	Endothelial_cell	SC557_173025	0	1	5	2	0	2	0	0	0	0	0	0	0	0	0	0	0	0	0	0	0	0	0	0	0	0	0	0	0	0	0	0	0
0	Endothelial_cell	SC557_710360	1	2	8	0	0	0	0	0	0	0	0	0	0	0	0	0	0	0	0	0	0	0	0	0	0	0	0	0	0	0	0	0	0
0	Endothelial_cell	SC557_651680	7	2	4	2	0	0	0	0	0	0	0	0	0	0	0	0	0	0	0	0	0	0	0	0	0	0	0	0	0	0	0	0	0
0	Endothelial_cell	SC557_709555	0	6	6	1	0	0	0	0	0	0	0	2	0	0	0	0	0	0	0	0	0	0	0	0	0	0	0	0	0	0	0	0	0
0	Endothelial_cell	SC557_198482	0	4	14	2	0	0	0	0	0	1	0	1	0	0	0	0	0	0	0	0	0	0	0	0	0	0	0	0	0	0	0	0	0
0	Endothelial_cell	SC557_491106	0	6	5	2	0	0	0	0	0	0	0	0	0	0	0	0	0	0	0	0	0	0	1	0	0	0	0	0	0	0	0	0	0
0	Endothelial_cell	SC557_717562	0	2	9	3	0	1	0	0	0	1	0	0	0	0	0	0	0	0	0	0	0	0	0	0	0	0	0	0	0	0	0	0	0
0	Endothelial_cell	SC557_879652	0	6	4	2	0	0	0	1	0	0	0	0	0	0	0	0	0	0	0	0	0	0	1	0	0	0	0	0	0	0	0	0	0
0	Endothelial_cell	SC557_526766	4	4	8	8	0	0	0	0	0	0	0	0	0	0	0	0	0	0	0	0	0	0	0	0	0	0	0	0	0	0	0	0	0
0	Endothelial_cell	SC557_730239	0	2	5	2	0	0	0	0	0	0	0	0	0	0	0	0	0	0	0	0	0	0	0	0	0	0	0	0	0	0	0	0	0
0	Endothelial_cell	SC557_238853	9	4	1	2	0	0	0	0	0	0	0	0	0	0	0	0	0	0	0	0	0	0	0	0	0	0	0	0	0	0	0	0	0
0	Endothelial_cell	SC557_827688	3	5	5	2	0	0	0	0	0	0	0	0	0	0	0	0	0	0	0	0	0	0	0	0	0	0	0	0	0	0	0	0	0
0	Endothelial_cell	SC557_710244	6	0	7	2	0	0	0	0	0	0	0	0	0	0	0	0	1	0	0	0	0	0	0	0	0	0	0	0	0	0	0	0	0
0	Endothelial_cell	SC557_822033	0	5	4	1	0	0	0	0	0	0	0	0	0	0	0	0	0	0	0	0	0	0	0	0	0	0	0	0	0	0	0	0	0
0	Endothelial_cell	SC557_410580	1	1	5	3	0	0	0	1	0	0	0	0	0	0	0	0	0	0	0	0	0	0	0	0	0	0	0	0	0	0	0	0	0
0	Endothelial_cell	SC557_856592	5	3	7	1	0	0	0	0	0	1	0	1	0	0	0	0	0	0	0	0	0	0	2	0	0	0	0	0	0	0	0	0	0
0	Endothelial_cell	SC557_76369	4	0	13	0	0	0	0	0	0	0	0	0	0	0	0	0	0	0	0	0	0	0	0	0	0	0	0	0	0	0	0	0	0
0	Endothelial_cell	SC557_349459	7	3	15	2	0	0	1	0	0	0	0	0	0	0	0	0	0	0	0	0	0	0	0	0	0	0	0	0	0	0	0	0	0
0	Endothelial_cell	SC557_643129	1	1	4	3	0	0	0	0	0	0	0	0	0	0	0	0	0	0	0	0	0	0	0	0	0	0	0	0	0	0	0	0	0
0	Endothelial_cell	SC557_659626	1	5	7	4	0	0	0	0	0	1	0	0	0	0	0	0	1	0	0	0	0	0	0	0	0	0	0	0	0	0	0	0	0
0	Endothelial_cell	SC557_259253	3	0	17	3	0	0	0	0	0	0	0	0	0	0	0	0	0	0	0	0	0	0	1	0	0	0	0	0	0	0	0	0	0
0	Endothelial_cell	SC557_847437	0	1	7	3	0	0	0	0	0	0	1	0	0	0	0	0	0	0	0	0	0	0	0	0	0	0	0	0	0	0	0	0	0
0	Endothelial_cell	SC557_384152	0	4	8	0	0	0	0	0	0	0	0	0	0	0	0	0	0	1	0	0	0	0	0	0	0	0	0	0	0	0	0	0	0
0	Endothelial_cell	SC557_304184	2	1	4	6	0	0	0	0	0	1	0	0	0	0	0	0	0	0	0	0	0	0	1	0	0	0	0	0	0	0	0	0	0
0	Endothelial_cell	SC557_750655	2	4	2	2	0	0	0	0	0	0	0	0	0	0	0	0	0	0	0	0	0	0	0	0	0	0	0	0	0	0	0	0	0
0	Endothelial_cell	SC557_874948	6	2	8	1	0	0	0	0	0	0	0	0	0	0	0	0	0	0	0	0	0	0	2	0	0	0	0	0	0	0	0	0	0
0	Endothelial_cell	SC557_738763	0	4	6	3	0	0	0	0	0	0	0	0	0	0	0	0	0	0	0	0	0	1	0	0	0	0	0	0	0	0	0	0	0
0	Endothelial_cell	SC557_814641	0	3	7	1	0	0	0	0	0	0	0	0	0	0	0	0	0	0	0	0	0	0	0	0	0	0	0	0	0	0	0	0	0
0	Endothelial_cell	SC557_602836	0	1	3	2	0	0	0	0	0	0	0	0	0	0	0	0	0	0	0	0	0	0	0	0	0	0	0	0	0	0	0	0	0
0	Endothelial_cell	SC557_692006	6	1	2	0	0	0	0	0	0	0	0	0	0	0	0	0	0	0	0	0	0	0	0	0	0	0	0	0	0	0	0	0	0
0	Endothelial_cell	SC557_305051	0	8	2	4	0	0	0	0	0	0	0	0	0	0	0	0	0	0	0	0	0	0	0	0	0	0	0	0	0	0	0	0	0
0	Endothelial_cell	SC557_368117	7	1	2	3	0	0	0	0	0	1	0	0	0	0	0	0	0	0	0	0	0	0	0	0	0	0	0	0	0	0	0	0	0
0	Endothelial_cell	SC557_560563	7	2	6	3	0	0	0	0	0	0	0	0	0	0	0	0	0	0	0	0	0	0	0	0	0	0	0	0	0	0	0	0	0
0	Endothelial_cell	SC557_727091	1	1	9	3	0	0	0	0	1	0	0	0	0	0	0	0	0	0	0	0	0	0	0	0	0	0	0	0	0	0	0	0	0
0	Endothelial_cell	SC557_61712	0	2	1	3	0	0	0	0	0	1	0	1	0	0	0	0	0	0	0	0	0	0	0	0	0	0	0	0	0	0	0	0	0
0	Endothelial_cell	SC557_831086	0	2	6	2	0	0	0	1	0	0	0	0	0	0	0	0	0	0	0	1	2	4	1	0	0	0	0	0	0	0	0	0	0
0	Endothelial_cell	SC557_871883	0	1	2	1	0	1	0	0	0	0	0	0	0	0	0	0	0	0	0	0	0	0	0	0	0	0	0	0	0	0	0	0	0
0	Endothelial_cell	SC557_300475	0	0	6	5	0	0	0	0	0	0	0	0	0	0	0	0	0	0	0	0	0	0	0	0	0	0	0	0	0	0	0	0	0
0	Endothelial_cell	SC557_405678	5	1	7	3	0	0	0	0	0	0	0	0	0	0	0	0	0	0	0	0	0	0	0	0	0	0	0	0	0	0	0	0	0
0	Endothelial_cell	SC557_844721	0	2	2	0	0	0	0	1	0	0	0	0	0	0	0	0	0	0	0	0	0	0	0	0	0	0	0	0	0	0	0	0	0
0	Endothelial_cell	SC557_244781	0	2	7	1	0	0	0	0	0	0	0	1	0	0	0	0	0	0	0	0	0	0	0	0	0	0	0	0	0	0	0	0	0
0	Endothelial_cell	SC557_298822	0	6	13	4	0	0	0	0	0	1	0	0	0	0	0	0	0	0	0	0	0	0	0	0	0	0	0	0	0	0	0	0	0
0	Endothelial_cell	SC557_822516	0	0	1	4	0	1	0	2	0	0	0	0	0	0	0	0	0	0	0	0	0	0	0	0	0	0	0	0	0	0	0	0	0
0	Endothelial_cell	SC557_651433	0	3	13	2	0	0	0	0	0	0	0	0	0	0	0	0	0	0	0	0	0	0	0	0	0	0	0	0	0	0	0	0	0
0	Endothelial_cell	SC557_420367	3	1	9	3	0	0	0	0	0	0	0	0	0	0	0	0	0	0	0	0	0	0	0	0	0	0	0	0	0	0	0	0	0
0	Endothelial_cell	SC557_209863	19	4	13	3	0	0	0	0	0	0	0	0	0	0	0	0	0	0	0	0	0	0	0	0	0	0	0	0	0	0	0	0	0
0	Endothelial_cell	SC557_349808	7	2	5	0	0	0	0	0	0	0	0	0	0	0	0	0	0	0	0	0	0	0	0	0	0	0	0	0	0	0	0	0	0
0	Endothelial_cell	SC557_166466	0	0	6	2	0	0	0	0	0	0	0	0	0	0	0	0	0	0	0	0	0	0	0	0	0	0	0	0	0	0	0	0	0
0	Endothelial_cell	SC557_466316	0	3	8	3	0	0	0	0	0	0	0	0	0	0	0	0	0	0	0	0	0	0	0	0	0	0	0	0	0	0	0	0	0
0	Endothelial_cell	SC557_100791	0	1	6	1	0	0	0	0	0	0	0	1	0	0	0	0	0	0	0	1	0	0	0	0	0	0	0	0	0	0	0	0	0
0	Endothelial_cell	SC557_625467	1	5	6	3	0	0	0	0	0	0	0	0	0	0	0	0	0	0	0	0	0	0	0	0	0	0	0	0	0	0	0	0	0
0	Endothelial_cell	SC557_250873	0	2	8	1	0	0	0	0	0	0	0	0	0	0	0	0	0	0	0	0	0	0	0	0	0	0	0	0	0	0	0	0	0
0	Endothelial_cell	SC557_85368	0	3	4	0	0	0	0	0	0	0	0	0	0	0	0	0	0	0	0	0	0	0	0	0	0	0	0	0	0	0	0	0	0
0	Endothelial_cell	SC557_12793	0	3	8	2	0	0	0	0	0	0	0	1	0	0	0	0	0	0	0	0	0	0	1	0	0	0	0	0	0	0	0	0	0
0	Endothelial_cell	SC557_570443	1	1	5	0	0	0	0	1	0	0	0	0	0	0	0	0	0	0	0	0	0	0	0	0	0	0	0	0	0	0	0	0	0
0	Endothelial_cell	SC557_64628	0	1	5	1	0	0	0	1	0	0	0	1	0	0	0	0	0	0	0	0	0	0	0	0	0	0	0	0	0	0	0	0	0
0	Endothelial_cell	SC557_628828	1	2	2	3	0	1	0	0	0	0	0	0	0	0	0	0	0	0	0	0	0	0	1	0	0	0	0	0	0	0	0	0	0
0	Endothelial_cell	SC557_718119	0	2	5	1	0	0	2	0	0	0	0	0	0	0	0	0	0	0	0	0	0	0	0	0	0	0	0	0	0	0	0	0	0
0	Endothelial_cell	SC557_549447	0	5	4	4	0	0	0	1	0	0	0	0	0	0	0	0	0	0	0	0	0	0	0	0	0	0	0	0	0	0	0	0	0
0	Endothelial_cell	SC557_30576	5	3	13	2	0	0	0	0	0	0	0	0	0	0	0	0	0	0	0	0	0	0	0	0	0	0	0	0	0	0	0	0	0
0	Endothelial_cell	SC557_448629	1	4	4	5	0	0	0	0	0	0	0	0	0	0	0	0	0	0	0	0	0	0	2	0	0	0	0	0	0	0	0	0	0
0	Endothelial_cell	SC557_402367	1	3	12	1	0	0	0	0	0	0	0	0	0	0	0	0	0	0	0	0	0	0	0	0	0	0	0	0	0	0	0	0	0
0	Endothelial_cell	SC557_357767	0	2	8	2	0	0	0	1	0	0	0	0	0	0	0	0	0	0	0	0	0	0	1	0	0	0	0	0	0	0	0	0	0
0	Endothelial_cell	SC557_589559	1	3	1	0	0	0	0	0	0	1	0	0	0	0	0	0	0	0	0	0	0	0	0	0	0	0	0	0	0	0	0	0	0
0	Endothelial_cell	SC557_843354	0	1	1	2	0	0	0	0	0	0	0	0	0	0	0	0	0	0	0	0	0	0	1	0	0	0	0	0	0	0	0	0	0
0	Endothelial_cell	SC557_63420	0	7	2	0	0	0	0	0	0	0	0	0	0	0	0	0	0	0	0	0	0	0	0	0	0	0	0	0	0	0	0	0	0
0	Endothelial_cell	SC557_304399	1	0	8	0	0	0	0	1	0	0	0	0	0	0	0	0	0	0	0	0	0	0	0	0	0	0	0	0	0	0	0	0	0
0	Endothelial_cell	SC557_544281	0	2	5	3	0	0	0	0	0	0	0	1	0	0	0	0	0	0	0	0	0	0	0	0	0	0	0	0	0	0	0	0	0
0	Endothelial_cell	SC557_120830	0	3	6	2	0	0	0	0	0	0	0	0	0	0	0	0	0	0	0	0	0	0	0	0	0	0	0	0	0	0	0	0	0
0	Endothelial_cell	SC557_230083	1	5	8	2	0	0	0	0	0	0	0	0	0	0	0	0	0	0	0	0	0	0	0	0	0	0	0	0	0	0	0	0	0
0	Endothelial_cell	SC557_144958	0	4	5	4	1	0	0	0	0	0	0	0	0	0	0	0	0	0	0	0	0	0	0	0	0	0	0	0	0	0	0	0	0
0	Endothelial_cell	SC557_117327	6	2	3	3	0	0	1	0	0	0	0	0	0	0	0	0	0	0	0	0	0	0	1	0	0	0	0	0	0	0	0	0	0
0	Endothelial_cell	SC557_269761	0	1	4	5	1	0	0	0	0	0	0	0	0	0	0	0	0	0	0	0	0	0	0	0	0	0	0	0	0	0	0	0	0
0	Endothelial_cell	SC557_84849	0	3	7	4	0	0	0	0	0	1	1	0	0	0	0	0	0	0	0	0	0	0	0	0	0	0	0	0	0	0	0	0	0
0	Endothelial_cell	SC557_331043	6	0	5	3	0	0	0	0	0	0	0	0	0	0	0	0	0	0	0	0	0	0	0	0	0	0	0	0	0	0	0	0	0
0	Endothelial_cell	SC557_687639	4	0	7	0	0	0	0	0	0	0	0	0	0	0	0	0	0	0	0	0	0	0	0	0	0	0	0	0	0	0	0	0	0
0	Endothelial_cell	SC557_522885	1	1	6	8	0	0	0	0	0	0	0	0	0	0	0	0	0	0	0	0	0	0	0	0	0	0	0	0	0	0	0	0	0
0	Endothelial_cell	SC557_360686	2	1	9	4	0	0	0	0	0	1	0	0	0	0	0	0	0	0	0	0	0	0	0	0	0	0	0	0	0	0	0	0	0
0	Endothelial_cell	SC557_274554	0	3	11	2	0	0	0	0	0	0	0	0	0	0	0	0	0	0	0	0	0	0	1	0	0	0	0	0	0	0	0	0	0
0	Endothelial_cell	SC557_540180	0	4	1	1	0	0	0	0	0	0	0	0	0	0	0	0	0	0	0	0	0	0	0	0	0	0	0	0	0	0	0	0	0
0	Endothelial_cell	SC557_69621	0	2	1	4	0	0	0	0	0	1	0	0	0	0	1	0	0	0	0	0	0	0	0	0	0	0	0	0	0	0	0	0	0
0	Endothelial_cell	SC557_271374	0	0	7	5	1	0	0	0	0	0	0	0	0	0	0	0	0	0	0	0	0	0	0	0	0	0	0	0	0	0	0	0	0
0	Endothelial_cell	SC557_583086	5	2	11	0	0	0	0	0	0	0	0	0	0	0	0	0	0	0	0	0	0	0	0	0	0	0	0	0	0	0	0	0	0
0	Endothelial_cell	SC557_693559	3	3	7	2	0	0	0	0	0	1	0	0	0	0	0	0	0	0	0	0	0	0	0	0	0	0	0	0	0	0	0	0	0
0	Endothelial_cell	SC557_267651	2	2	12	3	0	1	0	0	0	0	0	0	0	0	0	0	0	0	0	0	0	0	0	0	0	0	0	0	0	0	0	0	0
0	Endothelial_cell	SC557_711711	0	1	4	2	0	0	0	1	0	0	0	0	0	0	0	0	0	0	0	0	0	0	0	0	0	0	0	0	0	0	0	0	0
0	Endothelial_cell	SC557_346641	0	0	8	4	0	0	0	1	0	0	0	0	0	0	0	0	0	0	0	0	0	0	0	0	0	0	0	0	0	0	0	0	0
0	Endothelial_cell	SC557_535042	0	0	11	1	0	0	0	0	1	0	0	0	0	0	0	0	0	0	0	0	0	0	0	0	0	0	0	0	0	0	0	0	0
0	Endothelial_cell	SC557_463894	2	4	5	0	0	0	0	0	0	0	0	0	0	0	0	0	0	0	0	0	0	0	1	0	0	0	0	0	0	0	0	0	0
0	Endothelial_cell	SC557_764043	3	2	4	1	0	0	0	0	0	0	0	0	0	0	0	0	0	0	0	0	0	0	0	0	0	0	0	0	0	0	0	0	0
0	Endothelial_cell	SC557_574556	1	1	9	6	0	0	0	0	0	0	0	0	0	0	0	0	0	0	0	0	0	0	2	0	0	0	0	0	0	0	0	0	0
0	Endothelial_cell	SC557_530111	1	2	4	2	0	0	0	0	0	1	0	1	0	0	0	0	0	0	0	0	0	0	0	0	0	0	0	0	1	0	0	1	0
0	Endothelial_cell	SC557_238504	0	4	3	0	0	0	0	1	0	0	0	0	0	0	0	0	0	0	0	0	0	0	1	0	0	0	0	0	0	0	0	0	0
0	Endothelial_cell	SC557_220014	0	2	11	2	0	0	0	0	0	0	0	0	0	0	0	0	0	0	0	0	0	0	0	0	0	0	0	0	0	0	0	0	0
0	Endothelial_cell	SC557_191381	12	1	6	3	0	0	0	0	0	0	0	0	0	0	0	0	0	0	0	0	0	0	0	0	0	0	0	0	0	0	0	0	0
0	Endothelial_cell	SC557_186340	0	3	4	0	0	0	0	0	0	0	0	0	0	0	0	0	0	0	0	0	0	0	0	0	0	0	0	0	0	0	0	0	0
0	Endothelial_cell	SC557_687977	0	4	1	0	0	0	0	1	0	0	0	0	0	0	0	0	0	0	0	0	0	0	0	0	0	0	0	0	0	0	0	0	0
0	Endothelial_cell	SC557_147158	6	3	4	3	0	0	0	0	0	1	0	0	0	0	0	0	0	0	0	0	0	0	3	0	0	0	0	0	0	0	0	0	0
0	Endothelial_cell	SC557_217799	3	6	6	2	0	0	0	0	0	0	0	0	0	0	0	0	0	0	0	0	0	0	0	0	0	0	0	0	0	0	0	0	0
0	Endothelial_cell	SC557_310596	1	4	5	3	0	0	0	0	0	0	0	0	0	0	0	0	0	0	0	0	0	0	0	0	0	0	0	0	0	0	0	0	0
0	Endothelial_cell	SC557_242071	0	2	8	4	0	0	0	0	0	0	0	0	0	0	0	0	0	0	0	0	0	0	3	0	0	0	0	0	0	0	0	0	0
0	Endothelial_cell	SC557_173077	3	0	12	0	0	0	0	1	0	0	0	0	0	0	0	0	0	0	0	0	0	0	2	0	0	0	0	0	0	0	0	0	0
0	Endothelial_cell	SC557_512134	0	1	7	4	0	0	0	0	0	0	0	0	0	0	0	0	0	0	0	0	0	0	0	0	0	0	0	0	0	0	0	0	0
0	Endothelial_cell	SC557_12149	1	3	6	3	0	0	0	1	0	0	0	0	0	0	0	0	0	0	0	0	0	0	0	0	0	0	0	0	0	0	0	0	0
0	Endothelial_cell	SC557_395826	0	2	7	0	0	0	0	0	0	1	0	0	0	0	0	0	0	0	0	0	0	0	0	0	0	0	0	0	0	0	0	0	0
0	Endothelial_cell	SC557_140125	1	2	5	7	0	0	0	0	0	1	0	0	0	0	0	0	0	0	0	0	0	0	0	0	0	0	0	0	0	0	0	0	0
0	Endothelial_cell	SC557_599199	3	2	4	3	0	0	0	0	0	0	0	0	0	0	0	0	0	0	0	0	0	0	0	0	0	0	0	0	0	0	0	0	0
0	Endothelial_cell	SC557_145748	0	3	2	9	0	0	0	0	0	0	0	0	0	0	0	0	0	0	0	0	0	0	0	0	0	0	0	0	0	0	0	0	0
0	Endothelial_cell	SC557_448286	0	1	8	3	0	0	0	1	0	0	0	1	0	0	0	0	0	0	0	0	0	0	0	0	0	0	0	0	0	0	0	0	0
0	Endothelial_cell	SC557_351478	0	2	5	7	0	0	0	0	0	0	0	0	0	0	0	0	0	0	0	0	0	0	0	0	0	0	0	0	0	0	0	0	0
0	Endothelial_cell	SC557_872750	0	5	3	2	0	0	0	0	0	1	0	0	0	0	0	0	0	0	0	0	0	0	0	0	0	0	0	0	0	0	0	0	0
0	Endothelial_cell	SC557_14321	0	9	2	5	0	0	0	1	0	0	0	1	0	0	0	0	0	0	0	0	0	0	1	0	0	0	0	0	0	0	0	0	0
0	Endothelial_cell	SC557_287140	8	5	5	2	1	0	0	0	0	0	0	0	0	0	0	0	0	0	0	0	0	0	0	0	0	0	0	0	0	0	0	0	0
0	Endothelial_cell	SC557_368992	0	4	5	1	0	0	0	0	0	0	0	0	0	0	0	0	0	0	0	0	0	0	0	0	0	0	0	0	0	0	0	0	0
0	Endothelial_cell	SC557_181774	4	3	10	4	0	0	0	0	0	0	0	0	0	0	0	0	0	0	0	0	0	0	0	0	0	0	0	0	0	0	0	0	0
0	Endothelial_cell	SC557_701418	0	3	6	3	0	0	0	0	0	1	0	0	0	0	0	0	0	0	0	0	0	0	0	0	0	0	0	0	0	0	0	0	0
0	Endothelial_cell	SC557_718311	0	4	4	0	0	0	0	0	0	0	0	0	0	0	0	0	0	0	0	0	0	0	0	0	0	0	0	0	0	0	0	0	0
0	Endothelial_cell	SC557_825667	0	5	4	5	1	0	0	0	0	1	0	0	0	0	0	0	0	0	0	0	0	0	0	0	0	0	0	0	0	0	0	0	0
0	Endothelial_cell	SC557_61181	7	5	2	0	0	0	0	0	0	0	0	0	0	0	0	0	0	0	0	0	0	0	0	0	0	0	0	0	0	0	0	0	0
0	Endothelial_cell	SC557_775500	1	2	8	1	0	0	0	0	0	0	0	0	0	0	0	0	0	0	0	0	0	0	0	0	0	0	0	0	0	0	0	0	0
0	Endothelial_cell	SC557_420659	0	5	5	1	0	0	0	0	0	0	0	0	0	0	0	0	0	0	0	0	0	1	0	0	0	0	0	0	0	0	0	0	0
0	Endothelial_cell	SC557_9517	1	5	7	2	0	0	0	0	0	0	0	0	0	0	0	0	0	0	0	0	0	0	0	0	0	0	0	0	0	0	0	0	0
0	Endothelial_cell	SC557_585070	3	3	5	2	0	0	0	0	0	0	0	0	0	0	0	0	0	0	0	0	0	0	0	0	0	0	0	0	0	0	0	0	0
0	Endothelial_cell	SC557_393950	0	1	3	3	0	0	0	0	0	0	0	0	0	0	0	0	0	0	0	0	0	0	1	0	0	0	0	0	0	0	0	0	0
0	Endothelial_cell	SC557_666574	0	0	11	8	0	0	0	0	0	0	0	1	0	0	0	0	0	0	0	0	0	0	0	0	0	0	0	0	0	0	0	0	0
0	Endothelial_cell	SC557_649252	0	0	3	2	0	0	0	0	0	0	0	0	0	0	0	0	0	0	0	0	0	0	0	0	0	0	0	0	0	0	0	0	0
0	Endothelial_cell	SC557_260360	2	3	6	1	0	0	0	0	0	0	0	0	0	0	0	0	0	0	0	0	0	0	0	0	0	0	0	0	0	0	0	0	0
0	Endothelial_cell	SC557_574838	1	3	7	3	0	0	0	0	0	0	0	1	0	0	0	0	0	0	0	0	0	0	0	0	0	0	0	0	0	0	0	0	0
0	Endothelial_cell	SC557_604135	1	7	3	1	0	0	0	0	0	0	0	0	0	0	0	0	0	0	0	0	0	0	0	0	0	0	0	0	0	0	0	0	0
0	Endothelial_cell	SC557_161826	0	6	7	4	0	1	0	0	0	0	0	0	0	0	0	0	0	0	0	0	0	0	0	0	0	0	0	0	0	0	0	0	0
0	Endothelial_cell	SC557_718179	0	5	5	3	0	0	0	0	0	0	0	0	0	0	0	0	0	0	0	0	0	0	0	0	0	0	0	0	0	0	0	0	0
0	Endothelial_cell	SC557_466459	0	3	12	3	0	0	0	1	0	0	0	0	0	0	0	0	0	0	0	0	0	0	0	0	0	0	0	0	0	0	0	0	0
0	Endothelial_cell	SC557_58635	0	2	6	2	0	0	0	0	0	0	0	0	0	0	0	0	0	0	0	0	0	0	0	0	0	0	0	0	0	0	0	0	0
0	Endothelial_cell	SC557_626883	0	2	5	1	0	0	1	0	0	0	0	0	0	0	0	0	0	0	0	0	0	0	0	0	0	0	0	0	0	0	0	0	0
0	Endothelial_cell	SC557_564483	0	2	17	3	0	1	0	0	0	0	0	0	0	0	0	0	0	0	0	0	0	0	0	0	0	0	0	0	0	0	0	0	0
0	Endothelial_cell	SC557_349886	0	1	3	4	0	0	0	0	0	1	0	0	0	0	0	0	0	0	0	0	0	0	0	0	0	0	0	0	0	0	0	0	0
0	Endothelial_cell	SC557_527768	0	3	2	8	1	0	0	0	0	0	0	0	0	0	0	0	0	0	0	0	0	0	0	0	0	0	0	0	0	0	0	0	0
0	Endothelial_cell	SC557_868739	0	3	3	2	0	0	0	0	0	0	0	0	0	0	0	0	0	0	0	0	0	0	1	0	0	0	0	0	0	0	0	0	0
0	Endothelial_cell	SC557_785158	0	1	11	4	0	0	0	0	0	0	0	0	0	0	0	0	0	0	0	0	0	0	0	0	0	0	0	0	0	0	0	0	0
0	Endothelial_cell	SC557_7472	0	1	9	2	0	0	0	1	0	0	0	0	0	0	0	0	0	0	0	0	0	0	0	0	0	0	0	0	0	0	0	0	0
0	Endothelial_cell	SC557_128736	5	2	10	1	0	0	0	0	0	0	0	0	0	0	0	0	0	0	0	0	0	0	0	0	0	0	0	0	0	0	0	0	0
0	Endothelial_cell	SC557_825060	7	9	3	3	0	0	0	0	0	0	0	0	0	0	0	0	0	0	0	0	0	0	0	0	0	0	0	0	0	0	0	0	0
0	Endothelial_cell	SC557_60191	0	4	4	1	0	0	0	0	0	0	0	0	0	0	0	0	0	0	0	0	0	0	1	0	0	0	0	0	0	0	0	0	0
0	Endothelial_cell	SC557_302422	8	2	2	3	0	0	0	1	0	0	0	1	0	0	0	0	0	0	0	0	0	0	1	0	0	0	0	0	0	0	0	0	0
0	Endothelial_cell	SC557_733531	0	5	12	2	0	0	0	0	0	1	0	0	0	0	0	0	0	0	0	0	0	0	0	0	0	0	0	0	0	0	0	0	0
0	Endothelial_cell	SC557_98372	0	3	13	2	0	0	0	0	0	0	0	1	0	0	0	0	0	0	0	0	0	0	0	0	0	0	0	0	0	0	0	0	0
0	Endothelial_cell	SC557_410097	8	3	1	2	0	0	0	0	0	0	0	0	0	0	0	0	1	0	0	0	0	0	1	0	0	0	0	0	0	0	0	0	0
0	Endothelial_cell	SC557_394170	7	2	4	3	0	0	0	0	0	0	0	0	0	0	0	0	0	0	0	0	0	0	0	0	0	0	0	0	0	0	0	0	0
0	Endothelial_cell	SC557_189895	3	0	3	1	0	0	0	0	0	0	0	1	0	0	0	0	0	0	0	0	0	0	0	0	0	0	0	0	0	0	0	0	0
0	Endothelial_cell	SC557_246891	2	5	5	2	0	0	0	0	0	0	0	0	0	0	0	0	0	0	0	0	0	0	1	0	0	0	0	0	0	0	0	0	0
0	Endothelial_cell	SC557_572856	1	4	5	2	0	0	0	0	0	0	0	0	0	0	0	0	0	0	0	0	0	0	0	0	0	0	0	0	0	0	0	0	0
0	Endothelial_cell	SC557_58381	0	2	12	0	0	0	0	0	0	1	0	0	0	0	0	0	0	0	0	0	0	0	0	0	0	0	0	0	0	0	0	0	0
0	Endothelial_cell	SC557_868987	0	4	2	2	0	0	0	0	0	0	0	0	0	0	0	0	0	0	0	0	0	0	1	0	0	0	0	0	0	0	0	0	0
0	Endothelial_cell	SC557_310537	8	2	3	2	0	0	0	1	0	0	0	0	0	0	0	0	0	0	0	0	0	0	0	0	0	0	0	0	0	0	0	0	0
0	Endothelial_cell	SC557_414958	1	3	8	1	0	0	0	0	0	0	0	0	0	0	0	0	0	0	0	0	0	0	0	0	0	0	0	0	0	0	0	0	0
0	Endothelial_cell	SC557_245944	0	1	13	2	0	0	0	0	0	0	0	0	0	0	0	0	0	0	0	0	0	0	0	0	0	0	0	0	0	0	0	0	0
0	Endothelial_cell	SC557_294190	1	2	9	2	0	0	0	0	0	0	0	0	0	0	0	0	0	0	0	0	0	0	0	0	0	0	0	0	0	0	0	0	0
0	Endothelial_cell	SC557_254299	10	2	3	1	0	1	0	0	0	0	0	0	0	0	0	0	0	0	0	0	0	0	0	0	0	0	0	0	0	0	0	0	0
0	Endothelial_cell	SC557_680568	0	2	4	3	0	0	0	0	0	0	0	0	0	0	0	0	0	0	0	0	0	0	0	0	0	0	0	0	0	0	0	0	0
0	Endothelial_cell	SC557_823880	0	5	6	2	0	0	0	0	0	0	0	0	0	0	0	0	0	0	0	0	0	0	0	0	0	0	0	0	0	0	0	0	0
0	Endothelial_cell	SC557_622514	2	4	5	3	0	0	0	0	0	0	0	0	0	0	0	0	0	0	0	0	0	0	0	1	0	0	0	0	0	0	0	0	0
0	Endothelial_cell	SC557_361666	8	4	2	2	0	0	0	1	0	0	0	0	0	0	0	0	0	0	0	0	0	0	0	0	0	0	0	0	0	0	0	0	0
0	Endothelial_cell	SC557_254803	0	4	5	3	0	0	0	0	0	0	0	0	0	0	0	0	0	0	0	0	0	0	0	0	0	0	0	0	0	0	0	0	0
0	Endothelial_cell	SC557_238301	4	1	12	5	0	0	0	0	0	0	0	0	0	0	0	0	0	0	0	0	0	0	0	0	0	0	0	0	0	0	0	0	0
0	Endothelial_cell	SC557_776688	0	4	14	3	0	0	0	0	0	0	0	0	0	0	0	0	0	0	0	0	0	0	0	0	0	0	0	0	0	0	0	0	0
0	Endothelial_cell	SC557_734000	8	0	9	5	0	0	0	0	0	0	0	3	0	0	0	0	0	0	0	0	0	0	0	0	0	0	0	0	0	0	0	0	0
0	Endothelial_cell	SC557_47845	4	4	5	1	0	1	0	0	0	0	0	0	0	0	0	0	0	0	0	0	0	0	0	0	0	0	0	0	0	0	0	0	0
0	Endothelial_cell	SC557_278467	0	4	3	3	0	0	0	0	0	1	0	0	0	0	0	0	0	0	0	0	0	0	0	0	0	0	0	0	0	0	0	0	0
0	Endothelial_cell	SC557_673317	0	2	5	1	0	0	0	0	1	0	0	0	0	0	0	0	0	0	0	0	0	0	0	0	0	0	0	0	0	0	0	0	0
0	Endothelial_cell	SC557_794547	0	1	8	3	0	0	0	0	0	0	0	0	0	0	0	0	0	0	0	0	0	0	1	0	0	0	0	0	0	0	0	0	0
0	Endothelial_cell	SC557_802989	0	3	5	3	0	0	0	2	0	1	0	0	0	0	0	0	0	0	0	0	0	0	0	0	0	0	0	0	0	0	0	0	0
0	Endothelial_cell	SC557_213505	0	1	6	1	0	1	0	0	0	0	0	1	0	0	0	0	0	0	0	0	0	0	0	0	0	0	0	0	0	0	0	0	0
0	Endothelial_cell	SC557_706293	6	4	7	3	0	0	0	0	0	0	0	0	0	0	0	0	0	0	0	0	0	0	0	0	0	0	0	0	0	0	0	0	0
0	Endothelial_cell	SC557_407545	8	3	10	2	0	0	0	0	0	0	0	0	0	0	0	0	0	0	0	0	0	0	0	0	0	0	0	0	0	0	0	0	0
0	Endothelial_cell	SC557_395717	5	2	7	1	0	0	0	0	0	0	0	0	0	0	0	0	0	0	0	0	0	0	0	0	0	0	0	0	0	0	0	0	0
0	Endothelial_cell	SC557_378668	0	8	3	5	0	0	0	1	0	1	0	0	0	0	0	0	0	0	0	0	0	0	0	0	0	0	0	0	0	0	0	0	0
0	Endothelial_cell	SC557_604675	1	3	5	9	1	0	0	0	0	0	0	0	0	0	0	0	0	0	0	0	0	0	1	0	0	0	0	0	0	0	0	0	0
0	Endothelial_cell	SC557_854344	0	1	5	3	0	0	0	0	0	0	0	0	0	0	0	0	0	0	0	0	0	0	0	0	0	0	0	0	0	0	0	0	0
0	Endothelial_cell	SC557_415585	3	1	4	1	0	1	0	0	0	0	0	0	0	0	0	0	0	0	0	0	0	0	0	0	0	0	0	0	0	0	0	0	0
0	Endothelial_cell	SC557_546756	2	4	3	1	0	0	0	0	0	0	0	0	0	0	0	0	0	0	0	0	0	0	0	0	0	0	0	0	0	0	0	0	0
0	Endothelial_cell	SC557_178307	5	0	13	1	0	0	0	0	0	0	0	0	0	0	0	0	0	0	0	0	0	0	0	0	0	0	0	0	0	0	0	0	0
0	Endothelial_cell	SC557_681336	0	4	7	5	0	0	0	0	0	0	0	0	0	0	0	0	0	0	0	0	0	0	0	0	0	0	0	0	0	0	0	0	0
0	Endothelial_cell	SC557_863830	0	5	11	0	0	0	0	0	0	0	0	0	0	0	0	0	0	0	0	0	0	0	0	0	0	0	0	0	0	0	0	0	0
0	Endothelial_cell	SC557_601042	1	1	5	6	0	0	0	0	0	1	0	0	0	0	0	0	0	0	0	0	0	0	1	0	0	0	0	0	0	0	0	0	0
0	Endothelial_cell	SC557_32132	0	4	1	0	0	0	0	0	0	0	0	0	0	0	0	0	0	0	0	0	0	0	0	0	0	0	0	0	0	0	0	0	0
0	Endothelial_cell	SC557_34489	1	4	13	1	0	0	0	1	0	0	0	0	0	0	0	0	0	0	0	0	0	0	0	1	0	0	0	0	0	0	0	0	0
0	Endothelial_cell	SC557_193911	0	0	12	3	0	0	0	0	0	0	0	0	0	0	0	0	0	0	0	0	0	0	0	0	0	0	0	0	0	0	0	0	0
0	Endothelial_cell	SC557_586133	0	0	4	9	1	0	0	0	0	0	0	0	0	0	0	0	0	0	0	0	0	0	0	0	0	0	0	0	0	0	0	0	0
0	Endothelial_cell	SC557_751848	1	5	9	2	0	1	0	0	0	0	0	4	0	0	0	0	0	0	0	0	0	0	0	0	0	0	0	0	0	0	0	0	0
0	Endothelial_cell	SC557_794493	0	2	9	3	0	0	0	0	0	0	0	0	0	0	0	0	0	0	0	0	0	0	0	0	0	0	0	0	0	0	0	0	0
0	Endothelial_cell	SC557_118960	0	5	4	0	0	0	0	0	0	0	0	0	0	0	0	0	0	0	0	0	0	0	0	0	0	0	0	0	0	0	0	0	0
0	Endothelial_cell	SC557_847993	3	3	11	2	1	0	0	0	0	0	0	0	0	0	0	0	0	0	0	0	0	0	1	0	0	0	0	0	0	0	0	0	0
0	Endothelial_cell	SC557_68737	6	0	6	2	0	0	0	0	0	0	0	0	0	0	0	0	0	0	0	0	0	0	0	0	0	0	0	0	0	0	0	0	0
0	Endothelial_cell	SC557_654865	0	6	7	4	0	0	0	0	0	0	0	0	0	0	0	0	0	0	0	0	0	0	0	0	0	0	0	0	0	0	0	0	0
0	Endothelial_cell	SC557_799920	0	3	1	5	0	0	0	0	0	0	0	0	0	0	0	0	0	1	0	0	0	0	1	0	0	0	0	0	0	0	0	0	0
0	Endothelial_cell	SC557_295491	0	0	14	2	0	0	0	0	0	0	0	0	0	0	0	0	0	0	0	0	0	0	0	0	0	0	0	0	0	0	0	0	0
0	Endothelial_cell	SC557_196250	0	8	12	2	0	0	0	0	0	0	1	0	0	0	0	0	0	0	0	0	0	0	1	0	0	0	0	0	0	0	0	0	0
0	Endothelial_cell	SC557_690303	1	4	4	1	0	0	0	1	0	0	0	0	0	0	0	0	0	0	0	0	0	0	0	0	0	0	0	0	0	0	0	0	0
0	Endothelial_cell	SC557_771174	4	2	5	1	0	0	0	0	0	0	0	0	0	0	0	0	0	0	0	0	0	0	1	0	0	0	0	0	0	0	0	0	0
0	Endothelial_cell	SC557_838713	4	1	11	4	0	0	0	1	0	0	0	0	0	0	0	0	0	0	0	0	0	0	0	0	0	0	0	0	0	0	0	0	0
0	Endothelial_cell	SC557_90125	3	5	4	1	0	0	0	0	0	0	0	0	0	0	0	0	1	0	0	0	0	0	0	0	0	0	0	0	0	0	0	0	0
0	Endothelial_cell	SC557_149770	1	3	2	0	0	0	0	0	0	0	0	0	0	0	0	0	0	0	0	0	0	0	0	0	2	0	0	0	0	0	0	0	0
0	Endothelial_cell	SC557_506333	1	3	6	2	0	0	0	0	0	1	0	0	0	0	0	0	0	0	0	0	0	0	0	0	0	0	0	0	0	0	0	0	0
0	Endothelial_cell	SC557_860283	0	3	12	1	0	0	0	1	0	0	0	0	0	0	0	0	0	0	0	0	0	0	0	0	0	0	0	0	0	0	0	0	0
0	Endothelial_cell	SC557_508184	1	3	4	3	0	0	0	0	0	0	0	0	0	0	0	0	0	0	0	0	0	0	0	0	0	0	0	0	0	0	0	0	0
0	Endothelial_cell	SC557_320369	2	0	11	1	0	0	0	0	0	1	0	0	0	0	0	0	9	4	0	0	0	0	2	0	0	0	0	0	0	0	0	0	0
0	Endothelial_cell	SC557_807202	3	0	6	1	0	0	0	0	0	0	0	0	0	0	0	0	0	0	0	0	0	0	0	0	0	0	0	0	0	0	0	0	0
0	Endothelial_cell	SC557_659930	0	5	8	3	0	0	0	1	0	1	0	0	0	0	0	0	0	0	0	0	0	1	0	0	0	0	0	0	0	0	0	0	0
0	Endothelial_cell	SC557_640880	0	1	9	0	0	0	0	1	1	0	0	0	0	0	0	0	0	0	0	0	0	0	3	0	0	0	0	0	0	0	0	0	0
0	Endothelial_cell	SC557_173569	0	3	6	6	0	0	0	0	0	0	0	0	0	0	0	0	0	0	0	0	0	0	0	0	0	0	0	0	0	0	0	0	0
0	Endothelial_cell	SC557_570150	3	2	4	3	0	0	0	1	0	0	0	0	0	0	0	0	0	0	0	0	0	0	0	0	0	0	0	0	0	0	0	0	0
0	Endothelial_cell	SC557_83947	0	1	7	2	0	0	0	0	0	0	0	0	0	0	0	0	0	0	0	0	0	0	1	0	0	0	0	0	0	0	0	0	0
0	Endothelial_cell	SC557_707134	13	2	5	2	0	1	0	0	0	0	0	0	0	0	0	0	0	0	0	0	0	0	0	0	0	0	0	0	0	0	0	0	0
0	Endothelial_cell	SC557_112391	0	5	6	4	0	0	0	0	0	0	0	0	0	0	0	0	0	0	0	0	0	0	0	0	0	0	0	0	0	0	0	0	0
0	Endothelial_cell	SC557_419555	0	3	5	3	1	0	0	1	0	0	0	0	0	0	0	0	0	0	0	0	0	0	0	0	0	0	0	0	0	0	0	0	0
0	Endothelial_cell	SC557_772665	0	6	2	2	0	0	0	0	0	1	0	1	0	0	0	0	0	0	0	0	0	0	0	0	0	0	0	0	0	0	0	0	0
0	Endothelial_cell	SC557_493160	0	2	8	3	0	0	0	1	0	0	0	0	0	0	0	0	0	0	0	0	0	0	0	0	0	0	0	0	0	0	0	0	0
0	Endothelial_cell	SC557_28805	0	2	7	2	1	0	0	0	0	0	0	0	0	0	0	0	0	0	0	0	0	0	0	0	0	0	0	0	0	0	0	0	0
0	Endothelial_cell	SC557_300149	9	2	5	8	0	0	0	0	0	0	0	0	0	0	0	0	0	0	0	0	0	0	0	0	0	0	0	0	0	0	0	0	0
0	Endothelial_cell	SC557_220065	0	3	7	4	0	0	0	0	0	0	0	0	0	0	0	0	0	0	0	0	0	0	0	0	0	0	0	0	0	0	0	0	0
0	Endothelial_cell	SC557_307645	4	1	14	0	0	0	0	1	0	0	0	0	0	0	0	0	0	0	0	0	0	0	0	0	0	0	0	0	0	0	0	0	0
0	Endothelial_cell	SC557_303876	2	3	5	1	0	0	0	0	0	0	0	0	0	0	0	0	0	0	0	0	0	0	0	0	0	0	0	0	0	0	0	0	0
0	Endothelial_cell	SC557_203262	0	7	8	0	0	0	0	0	0	1	0	0	0	0	0	0	0	0	0	0	0	0	0	0	0	0	0	0	0	0	0	0	0
0	Endothelial_cell	SC557_191889	0	5	9	3	0	0	0	0	0	0	0	0	0	0	0	0	0	0	0	0	0	0	0	0	0	0	0	0	0	0	0	0	0
0	Endothelial_cell	SC557_854873	1	2	3	0	0	0	0	0	0	0	0	0	0	0	0	0	0	0	0	0	0	0	0	0	0	0	0	0	0	0	0	0	0
0	Endothelial_cell	SC557_882483	0	1	8	0	0	0	0	0	0	1	1	1	0	0	0	0	0	0	0	0	0	0	0	0	2	0	0	0	0	0	0	0	0
0	Endothelial_cell	SC557_592964	0	2	1	1	0	0	0	0	0	0	0	0	0	0	0	0	0	0	0	0	0	0	0	0	0	0	0	0	0	0	0	0	0
0	Endothelial_cell	SC557_251358	4	2	10	0	1	0	0	0	0	1	0	0	0	0	0	0	0	0	0	0	0	0	1	0	0	0	0	0	0	0	0	0	0
0	Endothelial_cell	SC557_591335	1	5	8	1	0	0	0	0	0	0	0	0	0	0	0	0	0	0	0	0	0	0	0	0	0	0	0	0	0	0	0	0	0
0	Endothelial_cell	SC557_677613	8	2	4	1	0	0	0	0	0	0	0	0	0	0	0	0	0	0	0	0	0	0	0	0	0	0	0	0	0	0	0	0	0
0	Endothelial_cell	SC557_163337	0	3	4	1	0	0	0	0	0	0	0	0	0	0	0	0	0	0	0	0	0	0	0	0	0	0	0	0	0	0	0	0	0
0	Endothelial_cell	SC557_244079	0	2	5	0	0	0	0	0	0	0	0	0	0	0	0	0	0	0	0	0	0	0	0	0	0	0	0	0	0	0	0	0	0
0	Endothelial_cell	SC557_433785	2	1	6	1	0	0	0	0	0	0	0	0	0	0	0	0	0	0	0	0	0	0	0	0	0	0	0	0	0	0	0	0	0
0	Endothelial_cell	SC557_397523	0	7	9	2	0	0	0	0	0	0	0	0	0	0	0	0	0	0	0	0	0	0	1	0	0	0	0	0	0	0	0	0	0
0	Endothelial_cell	SC557_750190	5	2	7	4	0	0	0	0	0	0	0	0	0	0	0	0	0	0	0	0	0	0	0	0	0	0	0	0	0	0	0	0	0
0	Endothelial_cell	SC557_323951	1	4	9	2	1	0	0	0	0	0	0	0	0	0	0	0	0	0	0	0	0	0	1	0	0	0	0	0	0	0	0	0	0
0	Endothelial_cell	SC557_47196	5	6	6	1	0	1	0	0	0	1	0	0	0	0	0	0	0	0	0	0	0	0	0	0	0	0	0	0	0	0	0	0	0
0	Endothelial_cell	SC557_119789	1	2	9	1	0	0	0	0	0	0	0	0	0	0	0	0	0	0	0	0	0	0	0	0	0	0	0	0	0	0	0	0	0
0	Endothelial_cell	SC557_246043	0	1	7	4	0	0	0	0	0	0	0	0	0	0	0	0	0	0	0	0	0	0	1	0	0	0	0	0	0	0	0	0	0
0	Endothelial_cell	SC557_817440	2	1	13	3	0	0	0	0	0	0	0	0	0	0	0	0	0	0	0	0	0	0	0	0	0	0	0	0	0	0	0	0	0
0	Endothelial_cell	SC557_615388	2	1	6	1	0	0	0	1	0	0	0	0	0	0	0	0	0	0	0	0	0	0	0	0	0	0	0	0	0	0	0	0	0
0	Endothelial_cell	SC557_404462	6	2	8	5	0	1	0	0	1	0	0	0	0	0	0	0	0	0	0	0	0	0	0	0	0	0	0	0	0	0	0	0	0
0	Endothelial_cell	SC557_147590	3	4	13	3	0	0	0	0	0	0	0	0	0	0	0	0	0	0	0	0	0	0	0	0	0	0	0	0	0	0	0	0	0
0	Endothelial_cell	SC557_110841	0	3	12	4	0	0	0	0	1	0	0	0	0	0	0	0	0	0	0	0	0	0	0	0	0	0	0	0	1	0	0	0	0
0	Endothelial_cell	SC557_815833	4	1	3	0	0	0	0	0	0	1	0	1	0	0	0	0	0	0	0	0	0	0	0	0	0	0	0	0	0	0	0	0	0
0	Endothelial_cell	SC557_277854	1	2	6	2	0	0	0	1	0	0	0	0	0	0	0	0	0	0	0	0	0	0	1	0	0	0	0	0	0	0	0	0	0
0	Endothelial_cell	SC557_144055	0	2	3	0	0	0	0	0	0	0	0	0	0	0	0	0	0	0	0	0	0	0	0	0	0	0	0	0	0	0	0	0	0
0	Endothelial_cell	SC557_871336	5	5	10	4	0	0	0	0	0	0	0	0	0	0	0	0	0	0	0	0	0	0	0	0	0	0	0	0	0	0	0	0	0
0	Endothelial_cell	SC557_465642	1	2	14	1	0	0	0	1	0	0	0	0	0	0	0	0	0	0	0	0	0	0	0	0	0	0	0	0	0	0	0	0	0
0	Endothelial_cell	SC557_712305	0	1	1	3	0	0	1	0	0	0	0	1	0	0	0	0	0	0	0	0	0	0	0	0	0	0	0	0	0	0	0	0	0
0	Endothelial_cell	SC557_355268	0	6	6	3	0	0	0	0	0	0	0	0	0	0	0	0	0	0	0	0	0	0	0	0	0	0	0	0	0	0	0	0	0
0	Endothelial_cell	SC557_520177	1	1	3	3	0	0	0	0	0	0	0	0	0	0	0	0	0	0	0	0	0	0	0	0	0	0	0	0	0	0	0	0	0
0	Endothelial_cell	SC557_561218	0	3	0	5	0	0	0	0	0	0	0	0	0	0	0	0	0	0	0	0	0	0	1	0	0	0	0	0	0	0	0	0	0
0	Endothelial_cell	SC557_464979	2	9	8	2	0	0	0	1	0	0	0	0	0	0	0	0	0	0	0	0	0	0	0	0	0	0	0	0	0	0	0	1	0
0	Endothelial_cell	SC557_10101	0	0	8	4	0	0	0	0	0	0	0	0	0	0	0	0	0	0	0	0	0	0	6	0	0	0	0	0	0	0	0	0	0
0	Endothelial_cell	SC557_132334	3	4	3	1	0	0	0	0	0	0	0	0	0	0	0	0	0	0	0	0	0	0	0	0	0	0	0	0	0	0	0	0	0
0	Endothelial_cell	SC557_617348	3	1	9	3	0	0	0	0	0	1	0	0	0	0	0	0	0	0	0	0	0	0	0	0	0	0	0	0	0	0	0	0	0
0	Endothelial_cell	SC557_53198	0	3	8	1	0	0	0	1	0	0	0	0	0	0	0	0	0	0	0	0	0	0	0	0	0	0	0	0	0	0	0	0	0
0	Endothelial_cell	SC557_577926	1	2	11	3	0	0	0	0	0	0	0	1	0	0	0	0	0	0	0	0	0	0	1	0	0	0	0	0	0	0	0	0	0
0	Endothelial_cell	SC557_278623	0	7	6	5	0	0	1	0	0	0	0	0	0	0	0	0	0	0	0	0	0	0	0	0	0	0	0	0	0	0	0	0	0
0	Endothelial_cell	SC557_487050	7	0	13	1	0	0	0	0	0	0	0	0	0	0	0	0	0	0	0	0	0	0	1	0	0	0	0	0	0	0	0	0	0
0	Endothelial_cell	SC557_790805	1	2	2	1	0	0	0	0	0	0	0	0	0	0	0	0	0	0	0	0	0	0	0	0	0	0	0	0	0	0	0	0	0
0	Endothelial_cell	SC557_223010	11	3	2	5	0	0	0	1	0	1	0	0	0	0	0	0	0	0	0	0	0	0	1	0	0	0	0	0	0	0	0	0	0
0	Endothelial_cell	SC557_101391	2	7	6	9	0	0	0	1	0	0	0	0	0	0	0	0	0	0	0	0	0	0	0	0	0	0	0	0	0	0	0	0	0
0	Endothelial_cell	SC557_718540	0	4	2	1	0	0	0	0	1	0	0	0	0	0	0	0	0	0	0	0	0	0	3	0	0	0	0	0	0	0	0	1	0
0	Endothelial_cell	SC557_429685	0	1	3	3	0	0	0	0	0	0	0	0	0	0	0	0	0	0	0	0	0	0	1	0	0	0	0	0	0	0	0	0	0
0	Endothelial_cell	SC557_866027	4	2	2	0	0	0	0	0	0	0	0	0	0	0	0	0	0	0	0	0	0	0	0	0	0	0	0	0	0	0	0	1	0
0	Endothelial_cell	SC557_267270	6	1	5	2	0	0	0	0	0	0	0	0	0	0	0	0	0	0	0	0	0	0	1	0	0	0	0	0	0	0	0	0	0
0	Endothelial_cell	SC557_48399	10	0	7	10	0	0	0	0	0	1	0	1	0	0	0	0	0	0	0	0	0	0	1	0	0	0	0	0	0	0	0	0	0
0	Endothelial_cell	SC557_803081	4	1	7	3	0	0	0	1	0	1	0	1	0	0	0	0	0	0	0	0	0	0	0	0	0	0	0	0	0	0	0	0	0
0	Endothelial_cell	SC557_862989	0	1	9	7	0	0	0	0	0	0	0	0	0	0	0	0	0	0	0	0	0	0	1	0	0	0	0	0	0	0	0	0	0
0	Endothelial_cell	SC557_398874	5	2	4	3	0	1	0	0	0	0	0	0	0	0	0	0	0	0	0	0	0	0	0	0	0	0	0	0	0	0	0	0	0
0	Endothelial_cell	SC557_218089	0	8	8	0	0	0	0	2	0	0	0	0	0	0	0	0	0	0	0	0	0	0	0	0	0	0	0	0	0	0	0	0	0
0	Endothelial_cell	SC557_440686	0	5	6	3	0	0	0	0	0	0	0	0	0	0	0	0	0	0	0	0	0	0	0	0	0	0	0	0	0	0	0	0	0
0	Endothelial_cell	SC557_448832	5	1	13	1	0	0	0	0	0	0	0	0	0	0	0	0	0	0	0	0	0	0	0	0	0	0	0	0	0	0	0	0	0
0	Endothelial_cell	SC557_200030	0	4	4	1	1	0	0	0	0	0	1	0	0	0	0	0	0	0	0	0	0	0	0	0	0	0	0	0	0	0	0	0	0
0	Endothelial_cell	SC557_171048	1	1	4	0	0	0	0	3	0	1	0	3	0	0	0	0	0	0	0	0	0	0	0	0	0	0	0	0	0	0	0	0	0
0	Endothelial_cell	SC557_757502	4	5	5	1	0	0	0	0	0	0	0	0	0	0	0	0	0	0	0	0	0	0	0	0	0	0	0	0	0	0	0	0	0
0	Endothelial_cell	SC557_77661	0	3	4	1	0	0	0	0	0	0	0	0	0	0	0	0	0	0	0	0	0	0	0	0	0	0	0	0	0	0	0	0	0
0	Endothelial_cell	SC557_714727	0	5	6	0	0	0	0	0	1	0	0	1	0	0	0	0	0	0	0	0	0	0	0	0	0	0	0	0	0	0	0	0	0
0	Endothelial_cell	SC557_23685	4	2	14	0	0	0	0	0	0	0	0	0	0	0	0	0	0	0	0	0	0	0	0	0	0	0	0	0	0	0	0	0	0
0	Endothelial_cell	SC557_685408	1	5	4	1	0	1	0	0	0	0	0	0	0	0	0	0	0	0	0	0	0	0	0	0	0	0	0	0	0	0	0	0	0
0	Endothelial_cell	SC557_623685	13	2	5	2	0	0	0	0	0	0	0	0	0	0	0	0	0	0	0	0	0	0	0	0	0	0	0	0	0	0	0	0	0
0	Endothelial_cell	SC557_194737	1	8	5	2	0	0	0	0	0	0	0	0	0	0	0	0	0	0	0	0	0	0	0	0	0	0	0	0	0	0	0	0	0
0	Endothelial_cell	SC557_435428	0	3	0	2	0	0	0	0	0	1	0	0	0	0	0	0	0	0	0	0	0	0	0	0	0	0	0	0	0	0	0	0	0
0	Endothelial_cell	SC557_599462	0	4	10	4	0	0	0	0	0	0	0	0	0	0	0	0	0	0	0	0	0	0	0	0	0	0	0	0	0	0	0	0	0
0	Endothelial_cell	SC557_211731	7	0	7	3	0	0	0	0	0	0	0	0	0	0	0	0	0	0	0	0	0	0	0	0	0	0	0	0	0	0	0	0	0
0	Endothelial_cell	SC557_438990	0	4	5	1	0	0	0	0	0	0	0	0	0	0	0	0	0	0	0	0	0	0	0	0	0	0	0	0	0	0	0	0	0
0	Endothelial_cell	SC557_291211	0	4	8	4	0	0	0	0	0	0	0	0	0	0	0	0	0	0	0	0	0	0	1	0	0	0	0	0	0	0	0	0	0
0	Endothelial_cell	SC557_736568	0	3	4	3	0	0	0	1	0	0	0	0	0	0	0	0	0	0	0	0	0	0	0	0	0	0	0	0	0	0	0	0	0
0	Endothelial_cell	SC557_366182	0	4	4	6	0	0	0	1	1	0	0	0	0	0	0	0	0	0	0	0	0	0	3	0	0	0	0	0	0	0	0	0	0
0	Endothelial_cell	SC557_474260	7	1	8	0	0	0	0	0	0	0	0	0	0	0	0	0	0	0	0	0	0	0	0	0	0	0	0	0	0	0	0	0	0
0	Endothelial_cell	SC557_271480	6	3	5	1	0	0	0	0	0	0	0	0	0	0	0	0	0	0	0	0	0	0	1	0	0	0	0	0	0	0	0	0	0
0	Endothelial_cell	SC557_684458	9	0	3	0	0	0	0	0	0	0	0	0	0	0	0	0	0	0	0	0	0	0	0	0	0	0	0	0	0	0	0	0	0
0	Endothelial_cell	SC557_531947	8	4	4	0	0	0	0	0	0	1	0	0	0	0	0	0	0	0	0	0	0	0	0	0	0	0	0	0	0	0	0	0	0
0	Endothelial_cell	SC557_76966	0	2	6	3	0	0	0	0	0	0	0	0	0	0	0	0	0	0	0	0	0	0	0	0	0	0	0	0	0	0	0	0	0
0	Endothelial_cell	SC557_49330	3	3	4	5	0	0	0	1	0	0	1	0	0	0	0	0	0	0	0	0	0	0	0	0	0	0	0	0	0	0	0	0	0
0	Endothelial_cell	SC557_777786	0	1	9	1	0	0	0	0	0	0	0	0	0	0	0	0	0	0	0	0	0	0	1	0	0	0	0	0	0	0	0	0	0
0	Endothelial_cell	SC557_878005	12	4	14	1	0	0	0	0	0	0	0	0	0	0	0	0	0	0	0	0	0	0	0	0	0	0	0	0	0	0	0	0	0
0	Endothelial_cell	SC557_543961	0	1	7	1	0	0	0	1	0	0	0	0	0	0	0	0	0	0	0	0	0	0	0	0	0	0	0	0	0	0	0	0	0
0	Endothelial_cell	SC557_171185	0	5	2	2	0	0	0	0	0	0	0	0	0	0	0	0	0	0	0	0	0	0	1	0	0	0	0	0	0	0	0	0	0
0	Endothelial_cell	SC557_93431	15	4	1	0	0	0	0	0	0	0	0	0	0	0	0	0	0	0	0	0	0	0	0	0	0	0	0	0	0	0	0	0	0
0	Endothelial_cell	SC557_235181	1	1	1	2	0	0	0	0	0	0	0	0	0	0	0	0	0	0	0	0	0	0	0	0	0	0	0	0	0	0	0	0	0
0	Endothelial_cell	SC557_616646	6	0	6	6	0	0	0	1	0	0	0	0	0	0	0	0	0	0	0	0	0	0	1	0	0	0	0	0	0	0	0	0	0
0	Endothelial_cell	SC557_203123	0	2	18	3	0	0	0	0	0	0	0	1	0	0	0	0	0	0	0	0	0	0	0	0	0	0	0	0	0	0	0	0	0
0	Endothelial_cell	SC557_695127	0	1	12	2	0	0	0	0	0	0	0	0	0	0	0	0	0	0	0	0	0	0	1	0	0	0	0	0	0	0	0	0	0
0	Endothelial_cell	SC557_444468	0	1	4	1	0	0	0	0	0	0	0	0	0	0	0	0	0	0	0	0	0	0	0	0	0	0	0	0	0	0	0	0	0
0	Endothelial_cell	SC557_188352	1	2	5	1	0	0	0	1	0	1	0	0	0	0	0	0	0	0	0	0	0	0	0	0	0	0	0	0	0	0	0	0	0
0	Endothelial_cell	SC557_83045	0	2	2	1	0	0	0	1	0	0	0	0	0	0	0	0	0	0	0	0	0	0	0	0	0	0	0	0	0	0	0	0	0
0	Endothelial_cell	SC557_83951	9	2	8	5	0	0	0	1	0	0	0	1	0	0	0	0	0	0	0	0	0	0	0	0	0	0	0	0	0	0	0	0	0
0	Endothelial_cell	SC557_612426	0	0	10	1	0	0	0	0	0	0	0	0	0	0	0	0	0	0	0	0	0	0	1	0	0	0	0	0	0	0	0	0	0
0	Endothelial_cell	SC557_114308	0	5	8	1	0	0	0	1	0	0	0	0	0	0	0	0	0	0	0	0	0	0	0	0	0	0	0	0	0	0	0	0	0
0	Endothelial_cell	SC557_679498	1	7	4	3	0	0	0	0	0	0	0	0	0	0	0	0	0	0	0	0	0	0	0	0	0	0	0	0	0	0	0	0	0
0	Endothelial_cell	SC557_317999	0	3	7	1	0	0	0	0	0	0	0	0	0	0	0	0	0	0	0	0	0	0	0	0	0	0	0	0	0	0	0	0	0
0	Endothelial_cell	SC557_679029	0	0	5	0	0	0	0	0	0	0	0	0	0	0	0	0	0	0	0	0	0	0	0	0	0	0	0	0	0	0	0	0	0
0	Endothelial_cell	SC557_188592	3	2	1	2	0	0	0	0	0	0	0	0	0	0	0	0	0	0	0	0	0	0	0	0	0	0	0	0	0	0	0	0	0
0	Endothelial_cell	SC557_387472	1	0	4	4	0	0	0	0	0	1	0	0	0	0	0	0	0	0	0	0	0	0	0	0	0	0	0	0	0	0	0	0	0
0	Endothelial_cell	SC557_45	6	3	13	5	0	0	0	0	0	0	0	0	0	0	0	0	0	0	0	0	0	0	0	0	0	0	0	0	0	0	0	0	0
0	Endothelial_cell	SC557_287914	6	2	6	5	0	0	0	0	0	0	0	0	0	0	0	0	0	0	0	0	0	0	1	0	0	0	0	0	0	0	0	0	0
0	Endothelial_cell	SC557_736259	1	3	6	2	0	0	0	1	0	0	0	0	0	0	0	0	0	0	0	0	0	0	0	0	0	0	0	0	0	0	0	0	0
0	Endothelial_cell	SC557_619206	0	5	3	1	0	0	0	0	0	0	0	0	0	0	0	0	0	0	0	0	0	0	0	0	0	0	0	0	0	0	0	0	0
0	Endothelial_cell	SC557_160127	0	1	6	2	0	0	0	0	0	0	0	0	0	0	0	0	0	0	0	0	0	0	0	0	0	0	0	0	0	0	0	0	0
0	Endothelial_cell	SC557_140643	0	3	8	3	0	0	0	0	0	0	0	0	0	0	0	0	0	0	0	0	0	0	0	0	0	0	0	0	0	0	0	0	0
0	Endothelial_cell	SC557_36128	1	3	5	1	0	0	0	0	0	0	0	0	0	0	0	0	0	0	0	0	0	0	0	0	0	0	0	0	0	0	0	0	0
0	Endothelial_cell	SC557_538747	0	7	6	2	0	0	0	0	0	0	0	0	0	0	0	0	0	0	0	0	0	0	0	0	0	0	0	0	0	0	0	0	0
0	Endothelial_cell	SC557_641212	3	2	1	5	0	0	0	0	0	0	0	0	0	0	0	0	0	1	0	0	0	0	0	0	0	0	0	0	0	0	0	0	0
0	Endothelial_cell	SC557_263537	0	2	8	4	0	0	0	0	0	0	0	0	0	0	0	0	0	0	0	0	0	0	0	0	0	0	0	0	0	0	0	0	0
0	Endothelial_cell	SC557_435899	1	5	4	1	0	0	0	0	0	2	0	0	0	0	0	0	0	0	0	0	0	0	0	0	0	0	0	0	0	0	0	0	0
0	Endothelial_cell	SC557_537746	0	4	3	1	0	0	0	0	0	0	0	0	0	0	0	0	0	0	0	0	0	0	0	0	0	0	0	0	0	0	0	0	0
0	Endothelial_cell	SC557_821130	0	2	6	4	1	0	0	0	0	0	0	0	0	0	0	0	0	0	0	0	0	0	0	0	0	0	0	0	0	0	0	0	0
0	Endothelial_cell	SC557_522695	1	0	8	1	0	0	0	0	0	0	0	0	0	0	0	0	0	0	0	0	0	0	0	0	0	0	0	0	0	0	0	0	0
0	Endothelial_cell	SC557_296362	0	0	11	1	0	0	0	1	0	0	0	0	0	0	0	0	0	0	0	0	0	0	2	0	0	0	0	0	0	0	0	0	0
0	Endothelial_cell	SC557_159061	2	2	8	2	0	0	0	0	0	0	0	0	0	0	0	0	0	0	0	0	0	0	0	0	0	0	0	0	0	0	0	0	0
0	Endothelial_cell	SC557_741048	0	4	7	4	0	0	0	0	0	0	0	0	0	0	0	0	0	0	0	0	0	0	0	0	0	0	0	0	0	0	0	0	0
0	Endothelial_cell	SC557_34232	0	0	2	3	0	0	0	0	1	0	0	0	0	0	0	0	0	0	0	0	0	0	0	0	0	0	0	0	0	0	0	0	0
0	Endothelial_cell	SC557_482250	1	5	3	2	0	1	1	0	0	0	0	0	0	0	0	0	0	0	0	0	0	0	0	0	0	0	0	0	0	0	0	0	0
0	Endothelial_cell	SC557_71661	0	5	10	0	0	0	0	1	0	0	0	0	0	0	0	0	0	0	0	0	0	0	0	0	0	0	0	0	0	0	0	0	0
0	Endothelial_cell	SC557_649476	0	1	2	3	0	0	0	0	0	0	0	0	0	0	0	0	0	0	0	0	0	0	0	0	0	0	0	0	0	0	0	0	0
0	Endothelial_cell	SC557_128917	0	7	0	5	0	0	0	1	0	0	0	0	0	0	0	0	0	0	0	0	0	0	0	0	0	0	0	0	0	0	0	0	0
0	Endothelial_cell	SC557_671911	3	7	3	1	0	0	1	0	0	0	0	0	0	0	0	0	0	0	0	0	0	0	0	0	0	0	0	0	0	0	0	9	0
0	Endothelial_cell	SC557_431002	0	3	8	4	0	0	0	0	0	0	0	0	0	0	0	0	0	0	0	0	0	0	1	0	0	0	0	0	0	0	0	0	0
0	Endothelial_cell	SC557_203105	1	2	5	3	0	0	0	0	0	0	0	0	0	0	0	0	0	0	0	0	0	0	0	0	0	0	0	0	0	0	0	0	0
0	Endothelial_cell	SC557_364926	0	3	5	0	0	0	0	0	0	0	0	0	0	0	0	0	0	0	0	0	0	0	0	0	0	0	0	0	0	0	0	0	0
0	Endothelial_cell	SC557_876389	1	4	5	2	0	0	0	0	0	0	0	0	0	0	0	0	0	0	0	0	0	0	0	0	0	0	0	0	0	0	0	0	0
0	Endothelial_cell	SC557_380289	0	3	6	0	0	0	0	0	0	0	0	0	0	0	0	0	0	0	0	0	0	0	0	0	0	0	0	0	0	0	0	0	0
0	Endothelial_cell	SC557_834698	1	2	5	6	0	0	0	0	0	0	0	0	0	0	0	0	0	0	0	0	0	0	0	0	0	0	0	0	0	0	0	0	0
0	Endothelial_cell	SC557_308529	12	2	3	1	0	0	0	0	0	0	0	0	0	0	0	0	0	0	0	0	0	0	0	0	0	0	0	0	0	0	0	0	0
0	Endothelial_cell	SC557_423773	0	5	4	5	0	0	0	0	0	0	0	0	0	0	0	0	0	0	0	0	0	0	0	0	0	0	0	0	0	0	0	0	0
0	Endothelial_cell	SC557_472991	9	1	2	2	0	0	0	0	0	0	0	0	0	0	0	0	0	0	0	0	0	0	0	0	0	0	0	0	0	0	0	0	0
0	Endothelial_cell	SC557_321008	0	4	4	1	0	0	0	0	0	0	0	1	0	0	0	0	0	0	0	0	0	0	0	0	0	0	0	0	0	0	0	0	0
0	Endothelial_cell	SC557_153118	0	5	5	2	0	0	0	1	0	0	0	0	0	0	0	0	0	0	0	0	0	0	1	0	0	0	0	0	0	0	0	0	0
0	Endothelial_cell	SC557_278489	2	0	6	0	0	0	0	0	0	0	0	1	0	0	0	0	1	0	0	0	0	0	0	0	0	0	0	0	0	0	0	0	0
0	Endothelial_cell	SC557_644787	0	4	6	4	0	0	0	0	0	1	1	0	0	0	0	0	0	0	0	0	0	0	0	0	0	0	0	0	0	0	0	0	0
0	Endothelial_cell	SC557_294144	0	6	7	0	0	0	0	0	0	0	0	0	0	0	0	0	0	0	0	0	0	0	0	0	0	0	0	0	0	0	0	0	0
0	Endothelial_cell	SC557_648087	3	0	9	2	0	0	0	0	0	0	0	0	0	0	0	0	0	0	0	0	0	0	1	0	0	0	0	0	0	0	0	0	0
0	Endothelial_cell	SC557_454959	2	2	4	1	0	0	0	1	0	0	0	1	0	0	0	0	0	0	0	0	0	0	0	0	0	0	0	0	0	0	0	0	0
0	Endothelial_cell	SC557_296863	1	1	3	3	0	0	0	0	0	0	0	0	0	0	0	0	0	0	0	0	0	0	0	0	0	0	0	0	0	0	0	0	0
0	Endothelial_cell	SC557_2808	0	5	6	4	0	0	0	0	0	0	0	0	0	0	0	0	0	0	0	0	0	0	0	0	0	0	0	0	0	0	0	0	0
0	Endothelial_cell	SC557_189814	2	1	7	0	0	0	0	0	0	0	0	0	0	0	0	0	0	0	0	0	0	0	0	0	0	0	0	0	0	0	0	0	0
0	Endothelial_cell	SC557_36718	0	0	3	4	0	1	1	0	0	0	0	0	0	0	0	0	0	0	0	0	0	0	0	0	0	0	0	0	0	0	0	0	0
0	Endothelial_cell	SC557_365412	4	2	7	0	0	0	0	0	0	0	0	0	0	0	0	0	0	0	0	0	0	0	0	0	0	0	0	0	0	0	0	0	0
0	Endothelial_cell	SC557_446762	6	2	9	5	0	0	0	0	0	0	0	0	0	0	0	0	0	0	0	0	0	0	0	0	0	0	0	0	0	0	0	0	0
0	Endothelial_cell	SC557_42131	3	2	4	2	0	0	0	0	0	0	0	0	0	0	0	0	0	0	0	0	0	0	0	0	0	0	0	0	0	0	0	0	0
0	Endothelial_cell	SC557_506889	1	3	6	5	0	0	0	0	0	0	0	0	0	0	0	0	0	0	0	0	0	0	0	0	0	0	0	0	0	0	0	0	0
0	Endothelial_cell	SC557_429469	0	5	7	6	0	0	0	0	0	0	0	0	0	0	0	0	0	1	0	0	0	0	0	0	0	0	0	0	0	0	0	0	0
0	Endothelial_cell	SC557_821034	15	3	6	3	0	0	0	0	1	0	1	0	0	0	0	0	0	0	0	0	0	0	0	0	0	0	0	0	0	0	0	0	0
0	Endothelial_cell	SC557_779285	7	2	9	3	0	0	0	0	0	0	0	0	0	0	0	0	0	0	0	0	0	0	0	0	0	0	0	0	0	0	0	0	0
0	Endothelial_cell	SC557_498262	0	4	4	1	0	0	0	0	0	0	0	0	0	0	0	0	0	0	0	0	0	0	0	0	0	0	0	0	0	0	0	0	0
0	Endothelial_cell	SC557_274476	0	2	5	4	0	0	0	0	0	0	0	0	0	0	0	0	0	0	0	0	0	0	1	0	0	0	0	0	0	0	0	0	0
0	Endothelial_cell	SC557_876843	1	4	7	1	0	0	0	0	0	0	0	0	0	0	0	0	0	0	0	0	0	0	0	0	0	0	0	0	0	0	0	0	0
0	Endothelial_cell	SC557_492310	7	1	18	2	0	0	0	0	0	0	0	0	0	0	0	0	0	1	0	0	0	0	0	0	0	0	0	0	0	0	0	0	0
0	Endothelial_cell	SC557_795635	0	3	6	3	0	0	0	2	0	0	0	0	0	0	0	0	0	0	0	0	0	0	0	0	0	0	0	0	0	0	0	0	0
0	Endothelial_cell	SC557_876909	5	1	6	0	0	0	0	0	0	0	0	0	0	0	0	0	0	0	0	0	0	0	0	0	0	0	0	0	0	0	0	0	0
0	Endothelial_cell	SC557_743560	0	2	1	2	0	0	0	0	0	1	0	0	0	0	0	0	0	0	0	0	0	0	1	0	0	0	0	0	0	0	0	0	0
0	Endothelial_cell	SC557_736338	0	3	6	1	0	0	0	0	0	1	0	0	0	0	0	0	0	0	0	0	0	0	0	0	0	0	0	0	0	0	0	0	0
0	Endothelial_cell	SC557_176803	0	1	11	1	0	0	0	1	0	1	0	0	0	0	0	0	0	0	0	0	0	0	0	0	0	0	0	0	0	0	0	0	0
0	Endothelial_cell	SC557_718370	5	4	7	2	0	0	0	1	0	0	0	1	0	0	0	0	0	0	0	0	0	0	0	0	0	0	0	0	0	0	0	0	0
0	Endothelial_cell	SC557_648210	7	2	8	2	0	0	0	0	0	0	0	0	0	0	0	0	0	0	0	0	0	0	0	0	0	0	0	0	0	0	0	0	0
0	Endothelial_cell	SC557_505603	3	3	6	1	0	0	0	1	0	0	0	0	0	0	0	0	0	0	0	0	0	0	0	0	0	0	0	0	0	0	0	0	0
[truncated: 35,894 more rows]

## Sheet: Table S2
Table S2. Differentially expressed genes for clusters in all cell populations
	p_val	avg_logFC	pct.1	pct.2	p_val_adj	Cluster	gene	pct_FC
STC1	0	2.27712	0.785	0.16	0	0	STC1	4.90625
APOLD1	0	1.8955	0.862	0.144	0	0	APOLD1	5.98611
ALDH1A2	0	1.6211	0.743	0.185	0	0	ALDH1A2	4.01622
MMRN1	0	1.51183	0.882	0.194	0	0	MMRN1	4.54639
CAVIN2	0	1.49519	0.935	0.281	0	0	CAVIN2	3.3274
PLAT	0	1.4749	0.931	0.222	0	0	PLAT	4.19369
FLT1	0	1.468	0.758	0.137	0	0	FLT1	5.53285
ABCG2	0	1.45061	0.764	0.149	0	0	ABCG2	5.12752
TGM2	0	1.39887	0.884	0.297	0	0	TGM2	2.97643
THBD	0	1.3905	0.673	0.126	0	0	THBD	5.34127
EMCN	0	1.32487	0.932	0.267	0	0	EMCN	3.49064
PLVAP	0	1.32313	0.647	0.106	0	0	PLVAP	6.10377
IL33	0	1.32173	0.718	0.207	0	0	IL33	3.4686
HYAL2	0	1.30557	0.604	0.117	0	0	HYAL2	5.16239
THSD4	0	1.26346	0.741	0.205	0	0	THSD4	3.61463
C7	0	1.26055	0.557	0.11	0	0	C7	5.06364
EGFL7	0	1.25789	0.693	0.149	0	0	EGFL7	4.65101
CD93	0	1.24815	0.752	0.173	0	0	CD93	4.34682
DDIT4	0	1.2269	0.728	0.312	0	0	DDIT4	2.33333
TEK	0	1.21847	0.656	0.124	0	0	TEK	5.29032
CD9	0	1.21149	0.925	0.449	0	0	CD9	2.06013
MMRN2	0	1.19337	0.758	0.171	0	0	MMRN2	4.43275
ADGRF5	0	1.18787	0.91	0.218	0	0	ADGRF5	4.17431
CALCRL	0	1.17801	0.62	0.132	0	0	CALCRL	4.69697
CLU	0	1.17081	0.989	0.555	0	0	CLU	1.78198
CYP1B1	0	1.16734	0.748	0.448	0	0	CYP1B1	1.66964
VWF	0	1.15536	0.588	0.152	0	0	VWF	3.86842
ADGRG6	0	1.14888	0.593	0.121	0	0	ADGRG6	4.90083
IGFBP3	0	1.13257	0.468	0.144	0	0	IGFBP3	3.25
CTSC	0	1.12462	0.65	0.183	0	0	CTSC	3.55191
HLA-E	0	1.1198	0.998	0.829	0	0	HLA-E	1.20386
FAM198B	0	1.10616	0.729	0.26	0	0	FAM198B	2.80385
CLEC14A	0	1.10296	0.734	0.163	0	0	CLEC14A	4.50307
TSC22D1	0	1.10111	0.821	0.383	0	0	TSC22D1	2.1436
PODXL	0	1.09161	0.718	0.162	0	0	PODXL	4.4321
PECAM1	0	1.08853	0.772	0.19	0	0	PECAM1	4.06316
IFI27	0	1.08774	0.53	0.085	0	0	IFI27	6.23529
PALMD	0	1.08374	0.695	0.201	0	0	PALMD	3.45771
RAPGEF5	0	1.07127	0.642	0.132	0	0	RAPGEF5	4.86364
POSTN	0	1.05715	0.484	0.109	0	0	POSTN	4.44037
EPAS1	0	1.0559	0.806	0.306	0	0	EPAS1	2.63399
TSPAN7	0	1.04885	0.657	0.154	0	0	TSPAN7	4.26623
CHST1	0	1.04625	0.555	0.128	0	0	CHST1	4.33594
FOXC2	0	1.04544	0.677	0.17	0	0	FOXC2	3.98235
SHANK3	0	1.0426	0.677	0.155	0	0	SHANK3	4.36774
KLF2	0	1.01595	0.944	0.615	0	0	KLF2	1.53496
LDB2	0	1.00124	0.722	0.26	0	0	LDB2	2.77692
TSPAN18	0	0.999814	0.611	0.145	0	0	TSPAN18	4.21379
ARHGAP29	0	0.990127	0.68	0.217	0	0	ARHGAP29	3.13364
NDRG1	0	0.977368	0.776	0.423	0	0	NDRG1	1.83452
S1PR1	0	0.969333	0.582	0.127	0	0	S1PR1	4.58268
LPL	0	0.954298	0.29	0.057	0	0	LPL	5.08772
HIPK2	0	0.949219	0.633	0.217	0	0	HIPK2	2.91705
CCND1	0	0.948709	0.574	0.211	0	0	CCND1	2.72038
ST6GAL1	0	0.948587	0.605	0.148	0	0	ST6GAL1	4.08784
IFI44L	0	0.940619	0.442	0.105	0	0	IFI44L	4.20952
ELK3	0	0.939314	0.7	0.275	0	0	ELK3	2.54545
GPM6A	0	0.93213	0.586	0.132	0	0	GPM6A	4.43939
EFNB2	0	0.92909	0.651	0.25	0	0	EFNB2	2.604
HLA-B	0	0.909465	0.997	0.815	0	0	HLA-B	1.22331
CLDN10	0	0.899435	0.377	0.06	0	0	CLDN10	6.28333
CD74	0	0.89434	0.977	0.514	0	0	CD74	1.90078
HES1	0	0.889523	0.721	0.395	0	0	HES1	1.82532
B2M	0	0.888837	1	0.988	0	0	B2M	1.01215
KCTD12	0	0.881719	0.821	0.425	0	0	KCTD12	1.93176
BHLHE40	0	0.871482	0.589	0.245	0	0	BHLHE40	2.40408
FAM84A	0	0.866772	0.581	0.144	0	0	FAM84A	4.03472
ESAM	0	0.856679	0.599	0.153	0	0	ESAM	3.91503
ADGRL4	0	0.854331	0.485	0.106	0	0	ADGRL4	4.57547
TM4SF1	0	0.852839	0.724	0.213	0	0	TM4SF1	3.39906
IL6ST	0	0.850543	0.936	0.672	0	0	IL6ST	1.39286
PLCXD3	0	0.846506	0.454	0.1	0	0	PLCXD3	4.54
CEMIP2	0	0.845461	0.452	0.097	0	0	CEMIP2	4.65979
PRCP	0	0.845388	0.691	0.312	0	0	PRCP	2.21474
FAM107A	0	0.836358	0.429	0.195	0	0	FAM107A	2.2
CD200	0	0.83547	0.462	0.116	0	0	CD200	3.98276
HLA-A	0	0.82637	0.998	0.92	0	0	HLA-A	1.08478
RDX	0	0.819732	0.772	0.439	0	0	RDX	1.75854
ARL4A	0	0.817682	0.537	0.17	0	0	ARL4A	3.15882
ID1	0	0.815783	0.463	0.206	0	0	ID1	2.24757
TIE1	0	0.815561	0.467	0.099	0	0	TIE1	4.71717
FLRT2	0	0.811877	0.494	0.161	0	0	FLRT2	3.06832
NET1	0	0.804471	0.658	0.293	0	0	NET1	2.24573
HLA-C	0	0.804337	0.997	0.893	0	0	HLA-C	1.11646
TFPI	0	0.79839	0.839	0.507	0	0	TFPI	1.65483
NEDD9	0	0.796463	0.526	0.153	0	0	NEDD9	3.43791
HLA-DRB5	0	0.786699	0.291	0.105	0	0	HLA-DRB5	2.77143
NOSTRIN	0	0.779776	0.463	0.102	0	0	NOSTRIN	4.53922
NR2F1	0	0.778489	0.303	0.041	0	0	NR2F1	7.39024
SYNE2	0	0.776059	0.628	0.222	0	0	SYNE2	2.82883
SMOC1	0	0.77501	0.658	0.315	0	0	SMOC1	2.08889
HLA-DRB1	0	0.767383	0.824	0.292	0	0	HLA-DRB1	2.82192
ERG	0	0.76393	0.476	0.115	0	0	ERG	4.13913
PCAT19	0	0.7612	0.411	0.076	0	0	PCAT19	5.40789
CHRM3	0	0.756987	0.357	0.069	0	0	CHRM3	5.17391
SLCO2A1	0	0.754175	0.284	0.021	0	0	SLCO2A1	13.5238
DUSP5	0	0.746775	0.442	0.181	0	0	DUSP5	2.44199
FOXC1	0	0.737399	0.469	0.156	0	0	FOXC1	3.00641
SLC2A1	0	0.736538	0.413	0.108	0	0	SLC2A1	3.82407
SYNPO	0	0.734894	0.528	0.187	0	0	SYNPO	2.82353
RAB11A	0	0.733512	0.688	0.336	0	0	RAB11A	2.04762
FLT4	0	0.730938	0.383	0.084	0	0	FLT4	4.55952
CYYR1	0	0.730618	0.377	0.086	0	0	CYYR1	4.38372
FKBP1A	0	0.730429	0.718	0.394	0	0	FKBP1A	1.82234
IFI6	0	0.717326	0.577	0.344	0	0	IFI6	1.67733
MPZL2	0	0.717289	0.302	0.047	0	0	MPZL2	6.42553
SDCBP	0	0.716926	0.828	0.504	0	0	SDCBP	1.64286
TGFBR2	0	0.715217	0.779	0.4	0	0	TGFBR2	1.9475
DKK3	0	0.714371	0.646	0.292	0	0	DKK3	2.21233
FXYD6	0	0.710797	0.561	0.29	0	0	FXYD6	1.93448
CAV1	0	0.707984	0.938	0.597	0	0	CAV1	1.57119
ITM2A	0	0.701595	0.801	0.43	0	0	ITM2A	1.86279
JAM2	0	0.699367	0.402	0.104	0	0	JAM2	3.86538
LIMCH1	0	0.696516	0.621	0.209	0	0	LIMCH1	2.97129
ITGA2	0	0.6951	0.323	0.066	0	0	ITGA2	4.89394
CRIP2	0	0.693635	0.624	0.269	0	0	CRIP2	2.3197
LRP5	0	0.691054	0.532	0.21	0	0	LRP5	2.53333
SNRK	0	0.69046	0.401	0.118	0	0	SNRK	3.3983
CCDC68	0	0.682168	0.37	0.087	0	0	CCDC68	4.25287
PTPRB	0	0.680585	0.371	0.072	0	0	PTPRB	5.15278
LHFPL6	0	0.677057	0.567	0.24	0	0	LHFPL6	2.3625
PLPP1	0	0.672535	0.591	0.278	0	0	PLPP1	2.1259
PPFIBP1	0	0.67104	0.503	0.197	0	0	PPFIBP1	2.5533
NRN1	0	0.669954	0.389	0.086	0	0	NRN1	4.52326
RBP7	0	0.669244	0.323	0.053	0	0	RBP7	6.09434
SPARCL1	0	0.668024	0.996	0.852	0	0	SPARCL1	1.16901
TNFSF10	0	0.666036	0.429	0.139	0	0	TNFSF10	3.08633
UTRN	0	0.664264	0.724	0.418	0	0	UTRN	1.73206
SEMA6A	0	0.662117	0.436	0.184	0	0	SEMA6A	2.36957
MME	0	0.661463	0.551	0.278	0	0	MME	1.98201
AP1S2	0	0.659191	0.508	0.182	0	0	AP1S2	2.79121
RHOJ	0	0.658793	0.48	0.185	0	0	RHOJ	2.59459
MAP3K1	0	0.658429	0.398	0.122	0	0	MAP3K1	3.26229
ASAP1	0	0.657996	0.474	0.173	0	0	ASAP1	2.73988
RAMP3	0	0.657828	0.33	0.057	0	0	RAMP3	5.78947
CLEC3B	0	0.657178	0.298	0.048	0	0	CLEC3B	6.20833
WWTR1	0	0.656862	0.603	0.317	0	0	WWTR1	1.90221
BCL6B	0	0.655023	0.289	0.053	0	0	BCL6B	5.45283
GUCY1A1	0	0.650211	0.441	0.155	0	0	GUCY1A1	2.84516
EFNA1	0	0.650016	0.392	0.102	0	0	EFNA1	3.84314
ST6GALNAC3	0	0.649639	0.317	0.056	0	0	ST6GALNAC3	5.66071
CSGALNACT1	0	0.641389	0.454	0.153	0	0	CSGALNACT1	2.96732
FZD6	0	0.641002	0.35	0.077	0	0	FZD6	4.54545
IGFBP4	0	0.640963	0.955	0.733	0	0	IGFBP4	1.30286
TMEM88	0	0.640136	0.311	0.063	0	0	TMEM88	4.93651
MEF2C	0	0.639681	0.498	0.19	0	0	MEF2C	2.62105
NRP2	0	0.636495	0.405	0.109	0	0	NRP2	3.7156
ENTPD1	0	0.635343	0.406	0.116	0	0	ENTPD1	3.5
MYCT1	0	0.633239	0.356	0.079	0	0	MYCT1	4.50633
KCNN3	0	0.632985	0.366	0.097	0	0	KCNN3	3.7732
PDE2A	0	0.632808	0.373	0.094	0	0	PDE2A	3.96808
TIMP1	0	0.632681	0.676	0.417	0	0	TIMP1	1.6211
VGLL4	0	0.628002	0.45	0.209	0	0	VGLL4	2.15311
MALL	0	0.624718	0.272	0.044	0	0	MALL	6.18182
SMTN	0	0.62429	0.414	0.154	0	0	SMTN	2.68831
SHE	0	0.624276	0.354	0.093	0	0	SHE	3.80645
SH3BGRL2	0	0.622948	0.351	0.088	0	0	SH3BGRL2	3.98864
HLA-DRA	0	0.622048	0.797	0.285	0	0	HLA-DRA	2.79649
RALGAPA2	0	0.621755	0.372	0.125	0	0	RALGAPA2	2.976
GNG11	0	0.619842	0.561	0.246	0	0	GNG11	2.28049
NFATC2	0	0.61644	0.371	0.109	0	0	NFATC2	3.40367
NUDT4	0	0.614864	0.615	0.369	0	0	NUDT4	1.66667
FOXP1	0	0.609027	0.702	0.433	0	0	FOXP1	1.62125
PCDH15	0	0.60841	0.254	0.033	0	0	PCDH15	7.69697
MGST2	0	0.605715	0.419	0.148	0	0	MGST2	2.83108
BST2	0	0.604539	0.371	0.1	0	0	BST2	3.71
SOX18	0	0.603775	0.301	0.072	0	0	SOX18	4.18056
ENDOD1	0	0.59864	0.477	0.217	0	0	ENDOD1	2.19816
CD59	0	0.598393	0.812	0.554	0	0	CD59	1.4657
ITGA6	0	0.59769	0.398	0.113	0	0	ITGA6	3.52212
TGFBR3	0	0.596939	0.741	0.47	0	0	TGFBR3	1.5766
INPP1	0	0.596132	0.378	0.134	0	0	INPP1	2.8209
FNIP2	0	0.595788	0.423	0.164	0	0	FNIP2	2.57927
TNFAIP1	0	0.594923	0.324	0.088	0	0	TNFAIP1	3.68182
HS3ST1	0	0.592882	0.289	0.083	0	0	HS3ST1	3.48193
CCDC50	0	0.592829	0.591	0.326	0	0	CCDC50	1.81288
PROX1	0	0.587324	0.286	0.078	0	0	PROX1	3.66667
MYL12A	0	0.586931	0.782	0.51	0	0	MYL12A	1.53333
DUSP6	0	0.585124	0.764	0.491	0	0	DUSP6	1.55601
SLC9A3R2	0	0.58243	0.321	0.092	0	0	SLC9A3R2	3.48913
PDLIM1	0	0.58186	0.501	0.256	0	0	PDLIM1	1.95703
MTUS1	0	0.579954	0.624	0.332	0	0	MTUS1	1.87952
TSPAN5	0	0.579888	0.388	0.134	0	0	TSPAN5	2.89552
ITPRIP	0	0.579733	0.36	0.124	0	0	ITPRIP	2.90323
CAV2	0	0.578812	0.555	0.256	0	0	CAV2	2.16797
CDH11	0	0.578146	0.534	0.246	0	0	CDH11	2.17073
SCARA3	0	0.578111	0.41	0.144	0	0	SCARA3	2.84722
PIK3C2A	0	0.577681	0.438	0.196	0	0	PIK3C2A	2.23469
CNN3	0	0.570233	0.863	0.621	0	0	CNN3	1.38969
SOCS2	0	0.569116	0.504	0.261	0	0	SOCS2	1.93103
STXBP6	0	0.568805	0.347	0.095	0	0	STXBP6	3.65263
SH2D3C	0	0.566536	0.288	0.057	0	0	SH2D3C	5.05263
CPD	0	0.566172	0.482	0.19	0	0	CPD	2.53684
CDH5	0	0.562294	0.332	0.08	0	0	CDH5	4.15
NR4A1	0	0.562019	0.847	0.654	0	0	NR4A1	1.29511
LMO2	0	0.557669	0.397	0.133	0	0	LMO2	2.98496
DOC2B	0	0.5573	0.274	0.055	0	0	DOC2B	4.98182
TMTC1	0	0.555377	0.309	0.105	0	0	TMTC1	2.94286
ATP8B1	0	0.555192	0.3	0.07	0	0	ATP8B1	4.28571
INHBB	1.17115e-285	0.554243	0.27	0.112	3.28038e-281	0	INHBB	2.41071
CDC42EP3	0	0.553367	0.396	0.137	0	0	CDC42EP3	2.89051
C11orf96	0	0.55122	0.829	0.651	0	0	C11orf96	1.27343
BMPR2	0	0.548163	0.613	0.388	0	0	BMPR2	1.5799
NPDC1	0	0.547323	0.415	0.172	0	0	NPDC1	2.41279
IL1R1	0	0.547284	0.517	0.29	0	0	IL1R1	1.78276
FLNB	0	0.545746	0.469	0.182	0	0	FLNB	2.57692
FZD4	0	0.545497	0.415	0.187	0	0	FZD4	2.21925
MPDZ	0	0.539206	0.543	0.299	0	0	MPDZ	1.81605
RASIP1	0	0.538624	0.261	0.045	0	0	RASIP1	5.8
PRKCH	0	0.538561	0.346	0.091	0	0	PRKCH	3.8022
SPARC	0	0.537233	0.907	0.738	0	0	SPARC	1.229
MYRIP	0	0.536547	0.272	0.055	0	0	MYRIP	4.94545
ENG	0	0.536449	0.32	0.103	0	0	ENG	3.1068
RPL36	0	0.533767	0.911	0.773	0	0	RPL36	1.17853
SULF2	0	0.533158	0.286	0.075	0	0	SULF2	3.81333
HLA-DPA1	0	0.532877	0.628	0.247	0	0	HLA-DPA1	2.54251
TJP1	0	0.532299	0.446	0.197	0	0	TJP1	2.26396
ARRDC2	0	0.531374	0.309	0.098	0	0	ARRDC2	3.15306
PLXND1	0	0.530853	0.395	0.166	0	0	PLXND1	2.37952
GIMAP7	0	0.530742	0.417	0.134	0	0	GIMAP7	3.11194
MDFIC	0	0.527794	0.4	0.138	0	0	MDFIC	2.89855
CTSH	0	0.526699	0.334	0.135	0	0	CTSH	2.47407
TPM3	0	0.524252	0.766	0.485	0	0	TPM3	1.57938
PDK4	0	0.523668	0.734	0.533	0	0	PDK4	1.37711
EPHB4	0	0.523401	0.271	0.065	0	0	EPHB4	4.16923
A2M	0	0.5229	0.698	0.349	0	0	A2M	2
SEC14L1	0	0.518221	0.564	0.269	0	0	SEC14L1	2.09665
SNCG	0	0.51158	0.401	0.163	0	0	SNCG	2.46012
TPST2	0	0.508413	0.289	0.078	0	0	TPST2	3.70513
HMBOX1	0	0.507388	0.379	0.154	0	0	HMBOX1	2.46104
MAOA	0	0.506667	0.423	0.184	0	0	MAOA	2.29891
EHD4	0	0.505864	0.345	0.123	0	0	EHD4	2.80488
HLA-F	0	0.505582	0.428	0.172	0	0	HLA-F	2.48837
NR2F2	0	0.505086	0.823	0.607	0	0	NR2F2	1.35585
TRIB2	0	0.504051	0.331	0.122	0	0	TRIB2	2.71311
HSPA2	0	0.502848	0.261	0.076	0	0	HSPA2	3.43421
ARHGAP31	0	0.502383	0.301	0.087	0	0	ARHGAP31	3.45977
AK4	0	0.498355	0.271	0.079	0	0	AK4	3.43038
NEURL1B	0	0.498128	0.424	0.203	0	0	NEURL1B	2.08867
RAMP2	0	0.498007	0.65	0.434	0	0	RAMP2	1.4977
PCDH7	2.07584e-299	0.497882	0.284	0.118	5.81443e-295	0	PCDH7	2.40678
SLC2A3	8.25465e-308	0.492825	0.508	0.287	2.31213e-303	0	SLC2A3	1.77003
CNKSR3	0	0.491602	0.262	0.068	0	0	CNKSR3	3.85294
CEP68	0	0.489217	0.374	0.17	0	0	CEP68	2.2
SPTBN1	0	0.487098	0.88	0.678	0	0	SPTBN1	1.29794
ATL2	0	0.481373	0.32	0.128	0	0	ATL2	2.5
SMAD7	0	0.480745	0.34	0.147	0	0	SMAD7	2.31293
JCAD	0	0.479205	0.309	0.113	0	0	JCAD	2.73451
ETS1	0	0.477674	0.524	0.245	0	0	ETS1	2.13878
TMOD3	0	0.476001	0.383	0.171	0	0	TMOD3	2.23977
GIMAP4	0	0.474968	0.334	0.106	0	0	GIMAP4	3.15094
MTRNR2L12	0	0.474887	0.94	0.84	0	0	MTRNR2L12	1.11905
ARHGEF3	0	0.474804	0.297	0.088	0	0	ARHGEF3	3.375
BCAM	0	0.474142	0.327	0.105	0	0	BCAM	3.11429
ARHGAP26	0	0.472864	0.366	0.143	0	0	ARHGAP26	2.55944
SEL1L3	0	0.470737	0.252	0.058	0	0	SEL1L3	4.34483
TINAGL1	0	0.465984	0.413	0.163	0	0	TINAGL1	2.53374
TMSB4X	0	0.465975	0.996	0.952	0	0	TMSB4X	1.04622
IFITM3	0	0.465128	0.943	0.806	0	0	IFITM3	1.16998
TNFRSF1A	7.74091e-302	0.464465	0.436	0.241	2.16823e-297	0	TNFRSF1A	1.80913
PKP4	0	0.463858	0.306	0.12	0	0	PKP4	2.55
MYO10	0	0.463487	0.303	0.092	0	0	MYO10	3.29348
GIMAP8	0	0.461303	0.339	0.112	0	0	GIMAP8	3.02679
XAF1	2.38608e-271	0.460941	0.474	0.278	6.68342e-267	0	XAF1	1.70504
CMIP	0	0.457995	0.405	0.195	0	0	CMIP	2.07692
TAGLN2	0	0.456102	0.823	0.636	0	0	TAGLN2	1.29403
GRASP	0	0.455378	0.255	0.079	0	0	GRASP	3.22785
RPS15A	0	0.454235	0.895	0.783	0	0	RPS15A	1.14304
C21orf91	0	0.452712	0.322	0.141	0	0	C21orf91	2.28369
TNFAIP8L1	0	0.451531	0.261	0.077	0	0	TNFAIP8L1	3.38961
TNFRSF10D	3.94871e-212	0.451199	0.26	0.12	1.10603e-207	0	TNFRSF10D	2.16667
SHC1	1.40459e-300	0.450779	0.392	0.2	3.93425e-296	0	SHC1	1.96
INO80C	0	0.450728	0.274	0.086	0	0	INO80C	3.18605
TLE1	0	0.449314	0.333	0.135	0	0	TLE1	2.46667
GALNT1	1.16113e-266	0.448642	0.451	0.26	3.25232e-262	0	GALNT1	1.73462
PGM5	0	0.4467	0.356	0.147	0	0	PGM5	2.42177
PACSIN2	0	0.446357	0.369	0.17	0	0	PACSIN2	2.17059
GBP4	5.93792e-267	0.444816	0.318	0.148	1.66321e-262	0	GBP4	2.14865
FSCN1	0	0.443511	0.277	0.106	0	0	FSCN1	2.61321
DLC1	1.11224e-249	0.443421	0.467	0.281	3.11539e-245	0	DLC1	1.66192
KTN1	0	0.442716	0.729	0.545	0	0	KTN1	1.33761
TACC1	0	0.442433	0.838	0.669	0	0	TACC1	1.25262
SERPINB1	1.49013e-257	0.442403	0.497	0.305	4.17386e-253	0	SERPINB1	1.62951
DUSP23	0	0.442381	0.262	0.083	0	0	DUSP23	3.15663
GIMAP6	0	0.439938	0.259	0.07	0	0	GIMAP6	3.7
ITGA9	0	0.439309	0.281	0.104	0	0	ITGA9	2.70192
NOTCH4	0	0.4369	0.252	0.073	0	0	NOTCH4	3.45205
FRY	0	0.434351	0.289	0.096	0	0	FRY	3.01042
MX1	2.91943e-175	0.433951	0.311	0.172	8.17734e-171	0	MX1	1.80814
HEG1	8.32294e-225	0.433534	0.412	0.243	2.33125e-220	0	HEG1	1.69547
LY6E	1.10743e-268	0.432248	0.417	0.229	3.1019e-264	0	LY6E	1.82096
CHST15	0	0.431391	0.289	0.089	0	0	CHST15	3.24719
PREX2	0	0.431173	0.251	0.087	0	0	PREX2	2.88506
KIAA0355	1.15638e-278	0.43081	0.342	0.165	3.23902e-274	0	KIAA0355	2.07273
ISYNA1	0	0.429151	0.257	0.086	0	0	ISYNA1	2.98837
PERP	1.28214e-268	0.42885	0.423	0.23	3.59127e-264	0	PERP	1.83913
AKT3	9.88845e-290	0.428524	0.399	0.206	2.76975e-285	0	AKT3	1.93689
PTPN14	1.43639e-301	0.427635	0.293	0.123	4.02332e-297	0	PTPN14	2.38211
TM4SF18	0	0.42585	0.303	0.103	0	0	TM4SF18	2.94175
SLC44A2	0	0.425246	0.47	0.253	0	0	SLC44A2	1.85771
PTPRM	1.38774e-305	0.424212	0.287	0.118	3.88705e-301	0	PTPRM	2.4322
TLR4	0	0.423662	0.336	0.118	0	0	TLR4	2.84746
JAG1	1.13685e-266	0.421685	0.389	0.204	3.18431e-262	0	JAG1	1.90686
BTN3A2	2.49686e-282	0.420558	0.376	0.189	6.9937e-278	0	BTN3A2	1.98942
LPAR6	0	0.419285	0.285	0.109	0	0	LPAR6	2.61468
PLSCR1	3.64381e-263	0.417011	0.472	0.28	1.02063e-258	0	PLSCR1	1.68571
TSPAN14	1.37568e-290	0.41625	0.357	0.17	3.85328e-286	0	TSPAN14	2.1
PLSCR4	1.03363e-268	0.41352	0.508	0.308	2.8952e-264	0	PLSCR4	1.64935
SNTB2	2.16614e-234	0.413147	0.355	0.188	6.06735e-230	0	SNTB2	1.8883
TMSB10	2.334e-304	0.413091	0.787	0.641	6.53754e-300	0	TMSB10	1.22777
HPCAL1	0	0.409019	0.272	0.094	0	0	HPCAL1	2.89362
TMOD1	0	0.407967	0.299	0.115	0	0	TMOD1	2.6
GALNT15	7.56765e-210	0.404894	0.36	0.192	2.1197e-205	0	GALNT15	1.875
SH2B3	0	0.401793	0.267	0.099	0	0	SH2B3	2.69697
NUDT3	8.61346e-210	0.401117	0.468	0.297	2.41263e-205	0	NUDT3	1.57576
NCOA7	1.45181e-167	0.400688	0.451	0.299	4.06651e-163	0	NCOA7	1.50836
RPS18	0	0.400681	0.973	0.914	0	0	RPS18	1.06455
ITPR1	1.38463e-268	0.399859	0.26	0.108	3.87834e-264	0	ITPR1	2.40741
CPNE2	1.77849e-297	0.399824	0.309	0.133	4.98155e-293	0	CPNE2	2.32331
TEAD2	1.26697e-260	0.398525	0.343	0.169	3.54877e-256	0	TEAD2	2.02959
CALCOCO2	4.14991e-244	0.397181	0.558	0.373	1.16239e-239	0	CALCOCO2	1.49598
ZNF521	8.59019e-286	0.395694	0.285	0.121	2.40611e-281	0	ZNF521	2.35537
ROBO4	0	0.394985	0.27	0.092	0	0	ROBO4	2.93478
CYB5R3	5.00611e-294	0.394304	0.757	0.587	1.40221e-289	0	CYB5R3	1.28961
IGFBP5	3.46173e-25	0.392587	0.78	0.815	9.69631e-21	0	IGFBP5	0.957055
HDGFL3	1.95117e-211	0.392098	0.355	0.196	5.46523e-207	0	HDGFL3	1.81122
AKR1C1	1.61909e-244	0.391197	0.332	0.165	4.53507e-240	0	AKR1C1	2.01212
ADIRF	0	0.390994	0.756	0.552	0	0	ADIRF	1.36957
VAMP5	1.59534e-233	0.388773	0.505	0.324	4.46854e-229	0	VAMP5	1.55864
MAFB	4.59435e-202	0.388762	0.55	0.38	1.28688e-197	0	MAFB	1.44737
MTRNR2L8	1.88858e-221	0.387822	0.568	0.39	5.28992e-217	0	MTRNR2L8	1.45641
ERMP1	0	0.383505	0.257	0.093	0	0	ERMP1	2.76344
CTNNAL1	8.4994e-289	0.379698	0.297	0.125	2.38068e-284	0	CTNNAL1	2.376
CD151	9.55009e-254	0.378619	0.545	0.349	2.67498e-249	0	CD151	1.5616
ODF2L	1.78122e-241	0.377578	0.332	0.164	4.98921e-237	0	ODF2L	2.02439
HBEGF	2.25615e-194	0.375204	0.267	0.128	6.31947e-190	0	HBEGF	2.08594
PNPLA2	5.88813e-247	0.372346	0.556	0.361	1.64927e-242	0	PNPLA2	1.54017
ANXA2	0	0.372188	0.954	0.828	0	0	ANXA2	1.15217
S100A16	3.67298e-244	0.370214	0.296	0.139	1.0288e-239	0	S100A16	2.1295
RPS14	0	0.368111	0.922	0.842	0	0	RPS14	1.09501
TPT1	0	0.366255	0.998	0.983	0	0	TPT1	1.01526
ETS2	3.70209e-256	0.363383	0.484	0.277	1.03695e-251	0	ETS2	1.74729
RPS7	0	0.36284	0.85	0.723	0	0	RPS7	1.17566
SYPL1	1.67681e-195	0.362654	0.462	0.296	4.69675e-191	0	SYPL1	1.56081
USP8	3.83514e-168	0.362472	0.421	0.271	1.07422e-163	0	USP8	1.55351
MCFD2	2.0955e-207	0.36232	0.349	0.191	5.8695e-203	0	MCFD2	1.82723
ID3	7.76394e-139	0.361317	0.474	0.333	2.17468e-134	0	ID3	1.42342
ITGA5	2.10377e-191	0.36128	0.457	0.291	5.89266e-187	0	ITGA5	1.57045
LRCH1	1.40083e-259	0.360899	0.253	0.103	3.92374e-255	0	LRCH1	2.45631
RPS27A	0	0.35918	0.976	0.926	0	0	RPS27A	1.054
ELK4	1.43398e-187	0.358565	0.309	0.165	4.01658e-183	0	ELK4	1.87273
MYH9	9.54087e-301	0.358298	0.745	0.55	2.6724e-296	0	MYH9	1.35455
RPL31	0	0.357798	0.983	0.94	0	0	RPL31	1.04574
CCDC47	1.18205e-186	0.356838	0.4	0.241	3.31093e-182	0	CCDC47	1.65975
PTMS	3.65231e-251	0.356293	0.778	0.632	1.02301e-246	0	PTMS	1.23101
KLF7	1.91201e-172	0.354759	0.372	0.221	5.35553e-168	0	KLF7	1.68326
EGR3	6.4319e-153	0.352167	0.27	0.144	1.80158e-148	0	EGR3	1.875
TMEM204	5.45205e-217	0.352125	0.277	0.132	1.52712e-212	0	TMEM204	2.09848
KBTBD2	3.03575e-206	0.351813	0.298	0.151	8.50315e-202	0	KBTBD2	1.97351
COL18A1	3.83748e-205	0.351198	0.323	0.169	1.07488e-200	0	COL18A1	1.91124
PCDH17	2.37198e-136	0.350693	0.3	0.177	6.64391e-132	0	PCDH17	1.69492
STAT1	5.1626e-152	0.350288	0.352	0.216	1.44605e-147	0	STAT1	1.62963
TXNIP	0	0.34814	0.96	0.898	0	0	TXNIP	1.06904
RPL34	0	0.347844	0.992	0.961	0	0	RPL34	1.03226
RUNX1T1	1.85291e-140	0.346241	0.347	0.215	5.19e-136	0	RUNX1T1	1.61395
RPL35A	0	0.344892	0.934	0.875	0	0	RPL35A	1.06743
ACTN1	7.94295e-209	0.344323	0.564	0.387	2.22482e-204	0	ACTN1	1.45736
LYST	3.15129e-223	0.341731	0.36	0.19	8.82678e-219	0	LYST	1.89474
CLIC2	7.45002e-193	0.340626	0.259	0.125	2.08675e-188	0	CLIC2	2.072
EMP1	8.08334e-81	0.339012	0.796	0.688	2.26414e-76	0	EMP1	1.15698
RPS19	0	0.337241	0.85	0.722	0	0	RPS19	1.17729
COL4A3BP	3.45235e-139	0.335275	0.398	0.263	9.67004e-135	0	COL4A3BP	1.51331
TMEM123	2.43764e-187	0.334044	0.469	0.3	6.82783e-183	0	TMEM123	1.56333
FRMD4B	1.7052e-279	0.333751	0.266	0.106	4.77626e-275	0	FRMD4B	2.50943
SSFA2	6.22454e-181	0.333026	0.287	0.15	1.74349e-176	0	SSFA2	1.91333
SCARB2	7.82125e-162	0.332327	0.618	0.48	2.19073e-157	0	SCARB2	1.2875
LIFR	2.36954e-117	0.329612	0.381	0.256	6.63708e-113	0	LIFR	1.48828
PLEC	4.96163e-143	0.328956	0.346	0.215	1.38975e-138	0	PLEC	1.6093
OAZ2	2.56371e-169	0.328695	0.377	0.229	7.18095e-165	0	OAZ2	1.64629
APOL3	5.14082e-190	0.32758	0.26	0.126	1.43994e-185	0	APOL3	2.06349
VAMP3	8.42389e-163	0.326245	0.409	0.261	2.35953e-158	0	VAMP3	1.56705
TRIM56	6.71644e-136	0.325502	0.463	0.325	1.88127e-131	0	TRIM56	1.42462
SLC41A3	3.2886e-198	0.324303	0.262	0.126	9.21138e-194	0	SLC41A3	2.07936
ARGLU1	5.11237e-152	0.322135	0.49	0.341	1.43197e-147	0	ARGLU1	1.43695
PTTG1IP	1.50234e-164	0.321967	0.53	0.377	4.20805e-160	0	PTTG1IP	1.40584
RPL8	5.94957e-284	0.321379	0.864	0.766	1.66647e-279	0	RPL8	1.12794
RAI14	1.44716e-123	0.320694	0.252	0.143	4.05349e-119	0	RAI14	1.76224
CAPNS1	2.75378e-182	0.320516	0.661	0.522	7.71334e-178	0	CAPNS1	1.26628
RPL37A	0	0.320275	0.956	0.897	0	0	RPL37A	1.06577
RPS21	3.3473e-278	0.319954	0.876	0.787	9.37579e-274	0	RPS21	1.11309
RALB	4.07032e-210	0.319686	0.296	0.147	1.1401e-205	0	RALB	2.01361
RPL35	6.6709e-213	0.31886	0.734	0.605	1.86852e-208	0	RPL35	1.21322
ERAP2	9.09205e-195	0.318452	0.49	0.304	2.54668e-190	0	ERAP2	1.61184
BAZ2B	4.78092e-140	0.316983	0.424	0.284	1.33914e-135	0	BAZ2B	1.49296
MARCKSL1	1.74182e-160	0.316968	0.506	0.345	4.87883e-156	0	MARCKSL1	1.46667
MAPRE2	9.6648e-177	0.316695	0.418	0.257	2.70711e-172	0	MAPRE2	1.62646
RIPOR1	4.51149e-178	0.316656	0.258	0.128	1.26367e-173	0	RIPOR1	2.01562
YWHAE	3.44453e-235	0.316304	0.813	0.698	9.64812e-231	0	YWHAE	1.16476
PEA15	2.12409e-170	0.315736	0.68	0.544	5.94959e-166	0	PEA15	1.25
RPL13	0	0.315422	0.91	0.838	0	0	RPL13	1.08592
LUZP1	1.85053e-157	0.315387	0.26	0.136	5.18333e-153	0	LUZP1	1.91176
RBMS2	4.17083e-172	0.314679	0.268	0.138	1.16825e-167	0	RBMS2	1.94203
RPS6	0	0.314563	0.982	0.938	0	0	RPS6	1.04691
CHSY1	1.73268e-142	0.314543	0.338	0.206	4.85324e-138	0	CHSY1	1.64078
CHMP3	8.67559e-150	0.314467	0.549	0.405	2.43003e-145	0	CHMP3	1.35556
TMEM219	1.92189e-151	0.312362	0.404	0.263	5.38321e-147	0	TMEM219	1.53612
ADAM10	6.02615e-181	0.311832	0.349	0.198	1.68792e-176	0	ADAM10	1.76263
PSME1	1.70303e-164	0.310592	0.416	0.264	4.77019e-160	0	PSME1	1.57576
RPS5	4.64254e-290	0.309497	0.877	0.793	1.30038e-285	0	RPS5	1.10593
RNASE1	0	0.308812	0.532	0.11	0	0	RNASE1	4.83636
RAB27A	1.57625e-233	0.308512	0.264	0.114	4.41508e-229	0	RAB27A	2.31579
RPS29	0	0.308238	0.97	0.919	0	0	RPS29	1.0555
GLS	8.09596e-147	0.307144	0.366	0.225	2.26768e-142	0	GLS	1.62667
SAMD9L	5.15043e-134	0.305498	0.292	0.17	1.44264e-129	0	SAMD9L	1.71765
MAP3K3	3.9417e-179	0.305201	0.299	0.159	1.10407e-174	0	MAP3K3	1.8805
RPL32	0	0.303187	0.973	0.923	0	0	RPL32	1.05417
FXYD5	1.36491e-177	0.302868	0.38	0.222	3.82311e-173	0	FXYD5	1.71171
SCUBE2	8.27916e-174	0.302496	0.265	0.131	2.31899e-169	0	SCUBE2	2.0229
RPS3	3.29409e-283	0.301264	0.87	0.774	9.22675e-279	0	RPS3	1.12403
PARP14	1.00585e-143	0.301035	0.3	0.172	2.81739e-139	0	PARP14	1.74419
PROCR	7.59724e-181	0.300483	0.281	0.143	2.12799e-176	0	PROCR	1.96503
HLA-DQB1	0	0.300068	0.271	0.091	0	0	HLA-DQB1	2.97802
RPL38	0	0.299555	0.929	0.865	0	0	RPL38	1.07399
TAP2	4.79274e-181	0.299254	0.252	0.122	1.34245e-176	0	TAP2	2.06557
TROVE2	4.04743e-110	0.297667	0.415	0.295	1.13369e-105	0	TROVE2	1.40678
GLO1	2.68737e-117	0.296836	0.469	0.345	7.52734e-113	0	GLO1	1.35942
RPL27A	0	0.296581	0.955	0.9	0	0	RPL27A	1.06111
RPL27	3.02497e-233	0.296236	0.849	0.77	8.47293e-229	0	RPL27	1.1026
GUK1	2.51502e-170	0.295588	0.275	0.143	7.04458e-166	0	GUK1	1.92308
GNAI2	2.11529e-230	0.295392	0.737	0.577	5.92491e-226	0	GNAI2	1.2773
RPS13	0	0.295256	0.97	0.925	0	0	RPS13	1.04865
RPS25	5.36439e-298	0.293418	0.913	0.845	1.50256e-293	0	RPS25	1.08047
ITSN1	1.8837e-140	0.292542	0.309	0.18	5.27623e-136	0	ITSN1	1.71667
FLOT1	1.62936e-148	0.292384	0.363	0.225	4.56383e-144	0	FLOT1	1.61333
PTGS2	1.03255e-39	0.291946	0.34	0.275	2.89217e-35	0	PTGS2	1.23636
SWAP70	2.7411e-121	0.291931	0.301	0.184	7.67783e-117	0	SWAP70	1.63587
SERBP1	3.06403e-137	0.291658	0.566	0.433	8.58235e-133	0	SERBP1	1.30716
PCGF2	5.57744e-110	0.290936	0.306	0.194	1.56224e-105	0	PCGF2	1.57732
POMP	1.691e-131	0.290883	0.444	0.311	4.7365e-127	0	POMP	1.42765
BCAP31	2.95049e-143	0.289862	0.407	0.266	8.26432e-139	0	BCAP31	1.53008
RPL37	0	0.289703	0.956	0.906	0	0	RPL37	1.05519
ABLIM1	2.59028e-164	0.287835	0.571	0.397	7.25537e-160	0	ABLIM1	1.43829
WWP1	1.16428e-145	0.286048	0.31	0.179	3.26115e-141	0	WWP1	1.73184
MTRNR2L1	2.27372e-130	0.285169	0.269	0.153	6.3687e-126	0	MTRNR2L1	1.75817
RPS3A	3.79922e-259	0.284947	0.929	0.863	1.06416e-254	0	RPS3A	1.07648
TCF4	2.51602e-161	0.283848	0.721	0.571	7.04738e-157	0	TCF4	1.2627
ADGRL2	6.27939e-124	0.283601	0.338	0.213	1.75886e-119	0	ADGRL2	1.58685
LRRFIP1	2.6515e-191	0.283416	0.497	0.315	7.42685e-187	0	LRRFIP1	1.57778
CD34	1.01808e-162	0.282154	0.514	0.34	2.85165e-158	0	CD34	1.51176
RPL26	2.60978e-169	0.282051	0.727	0.602	7.30999e-165	0	RPL26	1.20764
NUMB	1.76449e-149	0.28033	0.359	0.219	4.94232e-145	0	NUMB	1.63927
NOP53	1.78897e-133	0.280287	0.501	0.363	5.01089e-129	0	NOP53	1.38017
RPS6KA3	7.72508e-129	0.279927	0.308	0.185	2.16379e-124	0	RPS6KA3	1.66486
PTPRE	6.91033e-303	0.279884	0.267	0.1	1.93558e-298	0	PTPRE	2.67
SNHG7	1.35149e-101	0.279185	0.341	0.227	3.78552e-97	0	SNHG7	1.5022
SPRY4	6.1662e-90	0.277169	0.325	0.219	1.72715e-85	0	SPRY4	1.48402
RPL9	0	0.276368	0.975	0.939	0	0	RPL9	1.03834
HEBP1	4.21402e-105	0.27572	0.293	0.186	1.18035e-100	0	HEBP1	1.57527
GNAQ	7.11018e-100	0.275609	0.456	0.341	1.99156e-95	0	GNAQ	1.33724
HMGN3	3.6863e-105	0.275133	0.303	0.193	1.03253e-100	0	HMGN3	1.56995
AFF1	1.03968e-108	0.274214	0.283	0.174	2.91215e-104	0	AFF1	1.62644
OLFML2A	1.57454e-144	0.273998	0.303	0.171	4.41027e-140	0	OLFML2A	1.77193
RPS8	0	0.273657	0.982	0.937	0	0	RPS8	1.04803
SRSF8	4.03705e-121	0.273552	0.293	0.177	1.13078e-116	0	SRSF8	1.65537
SESN3	4.13174e-116	0.272583	0.284	0.169	1.1573e-111	0	SESN3	1.68047
RAB13	2.59627e-133	0.27207	0.308	0.183	7.27214e-129	0	RAB13	1.68306
BTN3A1	2.97836e-150	0.271862	0.268	0.143	8.34237e-146	0	BTN3A1	1.87413
HNRNPA3	5.67674e-126	0.271001	0.64	0.514	1.59006e-121	0	HNRNPA3	1.24514
PTMA	0	0.270968	0.984	0.922	0	0	PTMA	1.06725
SH3BP5	5.90737e-118	0.270956	0.603	0.473	1.65465e-113	0	SH3BP5	1.27484
RPL21	0	0.270761	0.967	0.923	0	0	RPL21	1.04767
ECE1	1.05892e-117	0.270141	0.42	0.29	2.96603e-113	0	ECE1	1.44828
PTPN12	1.98664e-109	0.270104	0.333	0.217	5.56457e-105	0	PTPN12	1.53456
TNS2	1.70047e-106	0.269583	0.358	0.241	4.76303e-102	0	TNS2	1.48548
POLE4	3.08441e-120	0.26837	0.28	0.166	8.63943e-116	0	POLE4	1.68675
ANGPTL2	5.55799e-68	0.267462	0.364	0.273	1.55679e-63	0	ANGPTL2	1.33333
PHACTR4	3.09233e-92	0.267065	0.268	0.169	8.6616e-88	0	PHACTR4	1.5858
RRBP1	6.837e-101	0.266476	0.5	0.38	1.91504e-96	0	RRBP1	1.31579
CTNND1	3.33931e-102	0.264498	0.385	0.271	9.3534e-98	0	CTNND1	1.42066
SELENOW	8.20226e-111	0.264382	0.496	0.375	2.29745e-106	0	SELENOW	1.32267
TNFAIP3	0	0.264353	0.709	0.302	0	0	TNFAIP3	2.34768
MACF1	3.38943e-105	0.262777	0.573	0.453	9.49378e-101	0	MACF1	1.2649
WFS1	5.28347e-117	0.262328	0.263	0.152	1.4799e-112	0	WFS1	1.73026
IFNGR1	6.75629e-120	0.261975	0.466	0.333	1.89244e-115	0	IFNGR1	1.3994
NR4A2	6.26591e-181	0.261163	0.321	0.171	1.75508e-176	0	NR4A2	1.87719
RHOA	1.24551e-174	0.260252	0.805	0.701	3.48867e-170	0	RHOA	1.14836
MAPK3	3.33875e-107	0.259598	0.355	0.237	9.35184e-103	0	MAPK3	1.49789
AHR	2.06511e-176	0.257559	0.348	0.193	5.78437e-172	0	AHR	1.80311
RPLP2	4.15889e-256	0.257381	0.889	0.804	1.1649e-251	0	RPLP2	1.10572
SNU13	1.13025e-94	0.257142	0.373	0.264	3.16584e-90	0	SNU13	1.41288
ARHGEF7	5.98665e-87	0.25573	0.28	0.182	1.67686e-82	0	ARHGEF7	1.53846
ATRX	2.13084e-88	0.255619	0.566	0.459	5.96847e-84	0	ATRX	1.23312
PXN	7.86974e-119	0.255602	0.368	0.24	2.20431e-114	0	PXN	1.53333
SPCS3	2.53508e-112	0.255299	0.335	0.215	7.10077e-108	0	SPCS3	1.55814
RAC1	2.12137e-156	0.2551	0.796	0.698	5.94197e-152	0	RAC1	1.1404
PLIN2	2.58064e-103	0.254692	0.325	0.212	7.22838e-99	0	PLIN2	1.53302
HSD17B12	2.19818e-92	0.254658	0.36	0.25	6.15709e-88	0	HSD17B12	1.44
SPTAN1	6.04634e-125	0.253926	0.652	0.518	1.69358e-120	0	SPTAN1	1.25869
B4GALT5	4.61643e-92	0.253455	0.319	0.213	1.29306e-87	0	B4GALT5	1.49765
SERPINB6	2.43689e-91	0.251972	0.373	0.264	6.82572e-87	0	SERPINB6	1.41288
PAK2	1.8708e-103	0.251634	0.421	0.299	5.2401e-99	0	PAK2	1.40803
NUCB2	8.2773e-92	0.250941	0.395	0.282	2.31847e-87	0	NUCB2	1.40071
ZNHIT1	7.70022e-106	0.250831	0.307	0.195	2.15683e-101	0	ZNHIT1	1.57436
RPS23	1.27605e-238	0.250258	0.946	0.895	3.57423e-234	0	RPS23	1.05698
IGF2	0	1.23251	0.583	0.144	0	1	IGF2	4.04861
IGF1	0	1.0668	0.897	0.395	0	1	IGF1	2.27089
PLPP3	0	1.02575	0.921	0.608	0	1	PLPP3	1.5148
MYOC	0	0.992317	0.675	0.218	0	1	MYOC	3.09633
CFH	0	0.984548	0.989	0.752	0	1	CFH	1.31516
SLPI	0	0.980156	0.573	0.172	0	1	SLPI	3.3314
CXCL12	0	0.957056	0.745	0.296	0	1	CXCL12	2.51689
FBLN1	0	0.943714	0.949	0.375	0	1	FBLN1	2.53067
ADH1C	0	0.940786	0.49	0.151	0	1	ADH1C	3.24503
RARRES1	0	0.936905	0.516	0.167	0	1	RARRES1	3.08982
FST	0	0.905905	0.487	0.145	0	1	FST	3.35862
MFAP4	0	0.886794	0.938	0.398	0	1	MFAP4	2.35678
ISLR	0	0.857316	0.801	0.357	0	1	ISLR	2.2437
CFD	0	0.856315	0.952	0.412	0	1	CFD	2.31068
PDGFRA	0	0.853867	0.705	0.263	0	1	PDGFRA	2.68061
C3	0	0.852512	0.769	0.295	0	1	C3	2.60678
GAS1	0	0.84261	0.636	0.247	0	1	GAS1	2.5749
PTN	0	0.832548	0.604	0.196	0	1	PTN	3.08163
SERPINF1	0	0.828951	0.885	0.386	0	1	SERPINF1	2.29275
ADM	0	0.825801	0.514	0.223	0	1	ADM	2.30493
CYR61	0	0.812874	0.832	0.454	0	1	CYR61	1.8326
FGF7	0	0.812762	0.574	0.209	0	1	FGF7	2.74641
DPT	0	0.812281	0.668	0.227	0	1	DPT	2.94273
GPX3	0	0.805447	0.892	0.499	0	1	GPX3	1.78758
NTRK2	0	0.801082	0.77	0.346	0	1	NTRK2	2.22543
C1S	0	0.791945	0.918	0.41	0	1	C1S	2.23902
DCN	0	0.783709	0.997	0.478	0	1	DCN	2.08577
APOD	0	0.783162	0.995	0.708	0	1	APOD	1.40537
LRP1	0	0.780867	0.808	0.355	0	1	LRP1	2.27606
CRABP2	0	0.776524	0.476	0.145	0	1	CRABP2	3.28276
ZFHX4	0	0.766764	0.679	0.279	0	1	ZFHX4	2.43369
HSPB6	0	0.757663	0.842	0.413	0	1	HSPB6	2.03874
SLIT2	0	0.753475	0.659	0.251	0	1	SLIT2	2.6255
COL1A1	0	0.745388	0.843	0.396	0	1	COL1A1	2.12879
SFRP2	0	0.74368	0.516	0.159	0	1	SFRP2	3.24528
COL6A3	0	0.735174	0.866	0.345	0	1	COL6A3	2.51014
OLFML3	0	0.729587	0.684	0.297	0	1	OLFML3	2.30303
COL1A2	0	0.728262	0.932	0.435	0	1	COL1A2	2.14253
CYGB	0	0.72721	0.629	0.257	0	1	CYGB	2.44747
MMP2	0	0.725464	0.916	0.412	0	1	MMP2	2.2233
MGST1	0	0.722771	0.557	0.201	0	1	MGST1	2.77114
COL15A1	0	0.714905	0.5	0.215	0	1	COL15A1	2.32558
CTSK	0	0.709161	0.732	0.304	0	1	CTSK	2.40789
GFRA1	0	0.696539	0.485	0.159	0	1	GFRA1	3.05031
TSKU	0	0.694248	0.545	0.236	0	1	TSKU	2.30932
CAPN6	0	0.692588	0.318	0.085	0	1	CAPN6	3.74118
RND3	0	0.684646	0.644	0.306	0	1	RND3	2.10458
RASD1	0	0.681062	0.429	0.159	0	1	RASD1	2.69811
PRELP	0	0.678159	0.862	0.345	0	1	PRELP	2.49855
NFIX	0	0.677121	0.8	0.429	0	1	NFIX	1.8648
MATN2	0	0.673047	0.573	0.26	0	1	MATN2	2.20385
GSN	0	0.671864	0.995	0.754	0	1	GSN	1.31963
SRPX	0	0.670666	0.505	0.192	0	1	SRPX	2.63021
ADH1B	3.16813e-227	0.668831	0.284	0.13	8.87393e-223	1	ADH1B	2.18462
BMP5	0	0.659307	0.462	0.156	0	1	BMP5	2.96154
TMC3	0	0.648279	0.43	0.144	0	1	TMC3	2.98611
C1R	0	0.64761	0.797	0.375	0	1	C1R	2.12533
MSX1	0	0.639758	0.525	0.217	0	1	MSX1	2.41935
CILP	0	0.636239	0.663	0.272	0	1	CILP	2.4375
SPON2	0	0.632804	0.61	0.227	0	1	SPON2	2.68722
PRSS23	0	0.632364	0.786	0.545	0	1	PRSS23	1.4422
SLC19A2	0	0.631674	0.41	0.153	0	1	SLC19A2	2.67974
GPC4	0	0.627873	0.428	0.151	0	1	GPC4	2.83444
VIT	0	0.625967	0.444	0.155	0	1	VIT	2.86452
PGF	0	0.623491	0.384	0.133	0	1	PGF	2.88722
MXRA8	0	0.614051	0.581	0.247	0	1	MXRA8	2.35223
SSPN	0	0.613654	0.643	0.305	0	1	SSPN	2.1082
LUM	0	0.612575	0.77	0.32	0	1	LUM	2.40625
RHOBTB3	0	0.610228	0.577	0.263	0	1	RHOBTB3	2.19392
HSPH1	1.16166e-275	0.609346	0.595	0.396	3.2538e-271	1	HSPH1	1.50253
ADAMTS1	0	0.607303	0.743	0.449	0	1	ADAMTS1	1.65479
COL3A1	0	0.603057	0.836	0.551	0	1	COL3A1	1.51724
SERPING1	0	0.602727	0.935	0.575	0	1	SERPING1	1.62609
LTBP4	0	0.599695	0.753	0.364	0	1	LTBP4	2.06868
LGALS3BP	0	0.599335	0.658	0.303	0	1	LGALS3BP	2.17162
LGALS1	0	0.594433	0.851	0.527	0	1	LGALS1	1.6148
MAP1B	0	0.59312	0.741	0.361	0	1	MAP1B	2.05263
TNFAIP6	0	0.592519	0.358	0.105	0	1	TNFAIP6	3.40952
LTBP1	0	0.592339	0.56	0.273	0	1	LTBP1	2.05128
PRRX1	0	0.590599	0.791	0.38	0	1	PRRX1	2.08158
SCARA5	0	0.589581	0.619	0.267	0	1	SCARA5	2.31835
FGF10	0	0.586827	0.396	0.134	0	1	FGF10	2.95522
PTPN13	0	0.586557	0.416	0.158	0	1	PTPN13	2.63291
DCLK1	0	0.582878	0.39	0.155	0	1	DCLK1	2.51613
CCDC80	0	0.581337	0.864	0.498	0	1	CCDC80	1.73494
CYBRD1	0	0.581272	0.839	0.495	0	1	CYBRD1	1.69495
SRD5A2	0	0.578997	0.256	0.047	0	1	SRD5A2	5.44681
LIMA1	0	0.578711	0.679	0.411	0	1	LIMA1	1.65207
MRC2	0	0.577571	0.344	0.129	0	1	MRC2	2.66667
EBF1	0	0.5769	0.713	0.428	0	1	EBF1	1.66589
COL6A1	0	0.574037	0.886	0.498	0	1	COL6A1	1.77912
GPNMB	0	0.572348	0.588	0.257	0	1	GPNMB	2.28794
OLFML2B	0	0.571196	0.463	0.186	0	1	OLFML2B	2.48925
PAPPA	0	0.57056	0.27	0.071	0	1	PAPPA	3.80282
TIMP2	0	0.569936	0.976	0.791	0	1	TIMP2	1.23388
TIMP3	0	0.563617	0.994	0.83	0	1	TIMP3	1.19759
PGRMC1	0	0.56148	0.628	0.373	0	1	PGRMC1	1.68365
LPAR1	0	0.561161	0.421	0.157	0	1	LPAR1	2.68153
JUN	0	0.554895	0.961	0.822	0	1	JUN	1.1691
COL5A2	0	0.550671	0.491	0.212	0	1	COL5A2	2.31604
EMP3	0	0.548879	0.627	0.318	0	1	EMP3	1.9717
UAP1	0	0.545068	0.44	0.195	0	1	UAP1	2.25641
DPYSL2	0	0.544757	0.791	0.551	0	1	DPYSL2	1.43557
HTRA3	0	0.543416	0.33	0.107	0	1	HTRA3	3.08411
MXRA5	0	0.542533	0.381	0.171	0	1	MXRA5	2.22807
PCDH18	0	0.542052	0.381	0.152	0	1	PCDH18	2.50658
BAG3	1.77741e-238	0.540772	0.457	0.27	4.97851e-234	1	BAG3	1.69259
PTGIS	0	0.53963	0.456	0.216	0	1	PTGIS	2.11111
NEGR1	0	0.53888	0.423	0.168	0	1	NEGR1	2.51786
FGFR1	0	0.538089	0.671	0.389	0	1	FGFR1	1.72494
IGFBP6	0	0.537908	0.748	0.414	0	1	IGFBP6	1.80676
CLMP	0	0.533926	0.334	0.11	0	1	CLMP	3.03636
NOVA1	0	0.533711	0.398	0.159	0	1	NOVA1	2.50314
EGR1	0	0.529445	0.918	0.813	0	1	EGR1	1.12915
EYA1	0	0.527928	0.351	0.122	0	1	EYA1	2.87705
BMPER	0	0.52764	0.271	0.065	0	1	BMPER	4.16923
OLFML1	0	0.526307	0.405	0.167	0	1	OLFML1	2.42515
PCOLCE	0	0.525115	0.458	0.208	0	1	PCOLCE	2.20192
PODN	0	0.523633	0.501	0.218	0	1	PODN	2.29817
LTBP2	0	0.517344	0.61	0.234	0	1	LTBP2	2.60684
AXL	0	0.515012	0.574	0.268	0	1	AXL	2.14179
DNAJB1	8.62176e-269	0.51424	0.688	0.486	2.41495e-264	1	DNAJB1	1.41564
TMEM176B	0	0.513638	0.539	0.25	0	1	TMEM176B	2.156
ADD3	0	0.509297	0.811	0.516	0	1	ADD3	1.57171
HSD11B1	0	0.508859	0.475	0.211	0	1	HSD11B1	2.25118
PDGFRL	0	0.508369	0.422	0.174	0	1	PDGFRL	2.42529
LGALS3	0	0.504811	0.898	0.697	0	1	LGALS3	1.28838
COL6A2	0	0.498282	0.788	0.438	0	1	COL6A2	1.79909
LAMA2	0	0.497683	0.454	0.195	0	1	LAMA2	2.32821
ALDH1A1	0	0.497019	0.534	0.254	0	1	ALDH1A1	2.10236
ADAM33	0	0.494404	0.329	0.124	0	1	ADAM33	2.65323
MFAP2	0	0.491301	0.312	0.1	0	1	MFAP2	3.12
BCL6	0	0.489881	0.547	0.291	0	1	BCL6	1.87973
IRX3	0	0.488047	0.481	0.256	0	1	IRX3	1.87891
CTGF	2.14508e-294	0.487732	0.599	0.36	6.00837e-290	1	CTGF	1.66389
PID1	0	0.487209	0.461	0.202	0	1	PID1	2.28218
EPHX1	1.32658e-275	0.483151	0.735	0.55	3.71574e-271	1	EPHX1	1.33636
PLAC9	0	0.483066	0.455	0.215	0	1	PLAC9	2.11628
CD81	0	0.481913	0.885	0.71	0	1	CD81	1.24648
FOXF1	0	0.481739	0.307	0.104	0	1	FOXF1	2.95192
GXYLT2	0	0.481232	0.344	0.131	0	1	GXYLT2	2.62595
GBP1	0	0.481177	0.499	0.281	0	1	GBP1	1.7758
NDN	0	0.478255	0.546	0.292	0	1	NDN	1.86986
PDZRN4	0	0.478221	0.324	0.131	0	1	PDZRN4	2.47328
CRISPLD2	0	0.478061	0.52	0.242	0	1	CRISPLD2	2.14876
PPM1L	0	0.47663	0.261	0.092	0	1	PPM1L	2.83696
FN1	4.94022e-282	0.474598	0.755	0.562	1.38376e-277	1	FN1	1.34342
DHRS3	1.40801e-293	0.471221	0.392	0.191	3.94383e-289	1	DHRS3	2.05236
PPL	0	0.470258	0.41	0.194	0	1	PPL	2.1134
FBLN5	0	0.467835	0.529	0.229	0	1	FBLN5	2.31004
RHOB	0	0.46729	0.97	0.789	0	1	RHOB	1.2294
NAV1	1.58103e-294	0.46657	0.444	0.233	4.42846e-290	1	NAV1	1.90558
LRP6	0	0.466295	0.419	0.211	0	1	LRP6	1.98578
F3	3.35586e-263	0.464699	0.397	0.198	9.39977e-259	1	F3	2.00505
GFPT2	0	0.460053	0.321	0.119	0	1	GFPT2	2.69748
MEG3	6.57544e-261	0.460051	0.263	0.107	1.84178e-256	1	MEG3	2.45794
TUBA1A	8.29757e-304	0.45703	0.594	0.367	2.32415e-299	1	TUBA1A	1.61853
TMEM176A	0	0.455092	0.493	0.232	0	1	TMEM176A	2.125
NPNT	9.38474e-231	0.45471	0.449	0.263	2.62867e-226	1	NPNT	1.70722
DNM1	0	0.453491	0.302	0.108	0	1	DNM1	2.7963
IGDCC4	0	0.445321	0.289	0.109	0	1	IGDCC4	2.65138
SLIT3	1.17332e-289	0.444545	0.364	0.17	3.28646e-285	1	SLIT3	2.14118
TCF7L2	1.69196e-276	0.443864	0.596	0.387	4.73919e-272	1	TCF7L2	1.54005
ZDHHC9	2.00966e-282	0.443208	0.41	0.211	5.62905e-278	1	ZDHHC9	1.94313
AL078639.1	0	0.443175	0.352	0.154	0	1	AL078639.1	2.28571
FSTL1	0	0.442793	0.779	0.532	0	1	FSTL1	1.46429
DDR2	0	0.441977	0.69	0.442	0	1	DDR2	1.56109
TNKS1BP1	1.32805e-292	0.440854	0.431	0.223	3.71988e-288	1	TNKS1BP1	1.93274
LAPTM4A	0	0.44032	0.9	0.726	0	1	LAPTM4A	1.23967
FOSB	3.26826e-197	0.439761	0.801	0.708	9.1544e-193	1	FOSB	1.13136
DDAH2	7.98181e-299	0.437298	0.513	0.294	2.2357e-294	1	DDAH2	1.7449
OSR2	0	0.436856	0.388	0.174	0	1	OSR2	2.22988
COL5A1	0	0.433477	0.356	0.157	0	1	COL5A1	2.26752
CD248	3.50648e-274	0.432613	0.32	0.142	9.82166e-270	1	CD248	2.25352
CPE	1.42611e-297	0.430235	0.394	0.185	3.99454e-293	1	CPE	2.12973
TPST1	1.29083e-295	0.429649	0.311	0.133	3.61562e-291	1	TPST1	2.33835
AOX1	0	0.428384	0.389	0.18	0	1	AOX1	2.16111
ARF4	1.33508e-245	0.427776	0.619	0.429	3.73955e-241	1	ARF4	1.44289
TBX3	6.84256e-286	0.424769	0.34	0.154	1.9166e-281	1	TBX3	2.20779
PTGDS	3.73031e-264	0.424161	0.397	0.2	1.04486e-259	1	PTGDS	1.985
CRYAB	1.41192e-202	0.421144	0.352	0.185	3.95478e-198	1	CRYAB	1.9027
ERRFI1	1.22872e-253	0.419845	0.375	0.189	3.44165e-249	1	ERRFI1	1.98413
MAFF	3.49109e-185	0.418701	0.509	0.343	9.77855e-181	1	MAFF	1.48397
FZD7	6.84037e-293	0.417966	0.371	0.173	1.91599e-288	1	FZD7	2.14451
GLT8D2	8.68521e-285	0.417749	0.381	0.183	2.43273e-280	1	GLT8D2	2.08197
MIR22HG	6.43789e-255	0.415641	0.375	0.19	1.80325e-250	1	MIR22HG	1.97368
SOX9	8.82996e-299	0.412786	0.254	0.092	2.47327e-294	1	SOX9	2.76087
NFIC	0	0.411014	0.874	0.678	0	1	NFIC	1.28909
CCND2	1.26344e-278	0.407305	0.566	0.347	3.53889e-274	1	CCND2	1.63112
TWIST2	0	0.405402	0.259	0.093	0	1	TWIST2	2.78495
DPYSL3	4.3429e-274	0.405388	0.528	0.309	1.21645e-269	1	DPYSL3	1.70874
ZNF503	1.25963e-236	0.405284	0.343	0.172	3.52822e-232	1	ZNF503	1.99419
ELN	6.29315e-289	0.405144	0.468	0.25	1.76271e-284	1	ELN	1.872
PLA2G2A	3.43348e-253	0.403064	0.372	0.185	9.61718e-249	1	PLA2G2A	2.01081
HSPA1B	2.16472e-263	0.40216	0.783	0.568	6.06339e-259	1	HSPA1B	1.37852
RTL8C	1.45304e-272	0.40103	0.681	0.476	4.06995e-268	1	RTL8C	1.43067
S100A6	0	0.397572	0.93	0.775	0	1	S100A6	1.2
DLL1	1.1063e-165	0.397124	0.344	0.199	3.09875e-161	1	DLL1	1.72864
SULF1	3.49141e-204	0.397095	0.448	0.274	9.77945e-200	1	SULF1	1.63504
KANK2	0	0.396359	0.657	0.396	0	1	KANK2	1.65909
ANK2	6.81121e-301	0.396298	0.266	0.1	1.90782e-296	1	ANK2	2.66
LAMC1	0	0.395192	0.703	0.468	0	1	LAMC1	1.50214
CNTFR	9.99043e-273	0.3946	0.292	0.122	2.79832e-268	1	CNTFR	2.39344
TCEAL9	2.8116e-208	0.391885	0.469	0.292	7.87529e-204	1	TCEAL9	1.60616
BICC1	2.60203e-296	0.390561	0.252	0.092	7.28828e-292	1	BICC1	2.73913
SPATS2L	3.29502e-223	0.389602	0.586	0.398	9.22934e-219	1	SPATS2L	1.47236
ABL1	2.54136e-216	0.389115	0.394	0.22	7.11834e-212	1	ABL1	1.79091
IL11RA	2.28405e-199	0.388665	0.303	0.153	6.39762e-195	1	IL11RA	1.98039
CAMK2N1	0	0.388348	0.57	0.291	0	1	CAMK2N1	1.95876
COL14A1	0	0.38682	0.563	0.281	0	1	COL14A1	2.00356
ITGB5	1.67885e-285	0.381455	0.396	0.189	4.70245e-281	1	ITGB5	2.09524
OGN	4.97228e-216	0.378448	0.311	0.146	1.39274e-211	1	OGN	2.13014
SEPT6	3.70891e-219	0.37844	0.422	0.242	1.03886e-214	1	SEPT6	1.7438
SERTAD1	4.9337e-170	0.377267	0.375	0.221	1.38193e-165	1	SERTAD1	1.69683
AR	5.24774e-198	0.375667	0.597	0.413	1.46989e-193	1	AR	1.44552
NFIB	0	0.375417	0.899	0.73	0	1	NFIB	1.23151
FOXF2	2.54797e-307	0.37533	0.273	0.103	7.13686e-303	1	FOXF2	2.65049
H6PD	1.4186e-174	0.375271	0.439	0.279	3.97349e-170	1	H6PD	1.57348
MAP1A	3.60499e-200	0.374604	0.289	0.14	1.00976e-195	1	MAP1A	2.06429
PDGFRB	1.20829e-283	0.372812	0.453	0.231	3.38443e-279	1	PDGFRB	1.96104
SETBP1	3.89062e-215	0.372271	0.351	0.181	1.08976e-210	1	SETBP1	1.93923
AKAP12	0	0.372001	0.837	0.598	0	1	AKAP12	1.39967
RTN4	1.38144e-287	0.370981	0.771	0.574	3.86941e-283	1	RTN4	1.34321
IER2	1.83914e-179	0.370006	0.671	0.524	5.15144e-175	1	IER2	1.28053
ANGPT1	1.23763e-154	0.369956	0.27	0.14	3.4666e-150	1	ANGPT1	1.92857
OAT	1.03714e-216	0.367222	0.471	0.285	2.90502e-212	1	OAT	1.65263
RNF24	2.86395e-243	0.364683	0.318	0.148	8.02194e-239	1	RNF24	2.14865
PHLDB1	4.86806e-237	0.363426	0.383	0.198	1.36354e-232	1	PHLDB1	1.93434
MMP14	7.64848e-186	0.363002	0.35	0.195	2.14234e-181	1	MMP14	1.79487
ZCCHC24	4.34208e-209	0.362732	0.579	0.385	1.21622e-204	1	ZCCHC24	1.5039
ZFP36	2.95586e-191	0.361794	0.947	0.92	8.27938e-187	1	ZFP36	1.02935
SH3KBP1	9.02618e-230	0.359965	0.464	0.267	2.52823e-225	1	SH3KBP1	1.73783
PLEKHA5	3.04217e-183	0.358867	0.281	0.141	8.52112e-179	1	PLEKHA5	1.99291
VEGFA	8.52972e-247	0.358474	0.508	0.298	2.38917e-242	1	VEGFA	1.7047
PARM1	1.71464e-203	0.358374	0.293	0.14	4.80271e-199	1	PARM1	2.09286
ANXA5	0	0.357874	0.868	0.72	0	1	ANXA5	1.20556
FILIP1L	1.02704e-165	0.356517	0.618	0.458	2.87673e-161	1	FILIP1L	1.34934
PAPSS2	1.02791e-205	0.356248	0.29	0.139	2.87917e-201	1	PAPSS2	2.08633
SPRY2	2.41685e-191	0.355113	0.296	0.148	6.76961e-187	1	SPRY2	2
GSTM5	5.16376e-208	0.35381	0.298	0.144	1.44637e-203	1	GSTM5	2.06944
EGFR	9.49509e-240	0.352881	0.423	0.223	2.65958e-235	1	EGFR	1.89686
ATP2B1	1.74459e-189	0.352294	0.518	0.336	4.8866e-185	1	ATP2B1	1.54167
FAXDC2	4.45982e-166	0.350902	0.388	0.236	1.24919e-161	1	FAXDC2	1.64407
RARRES2	1.61919e-226	0.3489	0.275	0.122	4.53535e-222	1	RARRES2	2.2541
SAV1	3.23829e-175	0.344257	0.497	0.328	9.07045e-171	1	SAV1	1.51524
LARP6	3.46316e-208	0.344225	0.28	0.131	9.70031e-204	1	LARP6	2.1374
DNAJB4	2.93522e-123	0.344084	0.408	0.273	8.22155e-119	1	DNAJB4	1.49451
SAMHD1	1.59515e-279	0.342936	0.601	0.353	4.46801e-275	1	SAMHD1	1.70255
ACKR3	3.90771e-112	0.34268	0.352	0.228	1.09455e-107	1	ACKR3	1.54386
KDELC2	1.42611e-174	0.34198	0.397	0.237	3.99452e-170	1	KDELC2	1.67511
LSP1	0	0.341943	0.447	0.215	0	1	LSP1	2.07907
VCAN	1.12436e-250	0.341793	0.437	0.23	3.14934e-246	1	VCAN	1.9
ABCA6	4.26729e-202	0.340528	0.306	0.149	1.19527e-197	1	ABCA6	2.05369
MITF	1.00729e-191	0.339989	0.256	0.119	2.82143e-187	1	MITF	2.15126
PIK3R1	3.81777e-192	0.338174	0.563	0.377	1.06936e-187	1	PIK3R1	1.49337
CMTM3	4.12941e-175	0.337424	0.514	0.344	1.15665e-170	1	CMTM3	1.49419
TCF7L1	3.82493e-164	0.336202	0.518	0.355	1.07136e-159	1	TCF7L1	1.45915
SOBP	1.3824e-197	0.335254	0.291	0.142	3.87209e-193	1	SOBP	2.0493
C1orf21	1.40152e-172	0.334327	0.329	0.18	3.92567e-168	1	C1orf21	1.82778
XBP1	3.05841e-163	0.333891	0.44	0.282	8.56659e-159	1	XBP1	1.56028
ZBED3	3.30357e-151	0.33351	0.326	0.188	9.25331e-147	1	ZBED3	1.73404
ADGRA2	4.58825e-183	0.333381	0.414	0.245	1.28517e-178	1	ADGRA2	1.6898
BOC	1.16625e-156	0.332398	0.37	0.222	3.26667e-152	1	BOC	1.66667
CTSB	1.32569e-300	0.330702	0.781	0.576	3.71326e-296	1	CTSB	1.3559
UBE2S	9.94916e-186	0.329996	0.338	0.182	2.78676e-181	1	UBE2S	1.85714
SQSTM1	2.04676e-186	0.329234	0.7	0.551	5.73296e-182	1	SQSTM1	1.27042
LAMA4	3.18705e-157	0.32881	0.61	0.445	8.92692e-153	1	LAMA4	1.37079
SNAI2	4.92839e-174	0.328698	0.269	0.134	1.38044e-169	1	SNAI2	2.00746
SOD3	0	0.328301	0.633	0.328	0	1	SOD3	1.92988
ATP2A2	3.05305e-170	0.326193	0.536	0.363	8.5516e-166	1	ATP2A2	1.47658
SGCE	3.64346e-161	0.325642	0.482	0.319	1.02053e-156	1	SGCE	1.51097
FXYD1	1.87201e-208	0.324475	0.38	0.203	5.24351e-204	1	FXYD1	1.87192
RBBP6	1.94877e-109	0.323671	0.54	0.414	5.45851e-105	1	RBBP6	1.30435
VPS13D	1.0799e-140	0.323303	0.315	0.183	3.0248e-136	1	VPS13D	1.72131
JUND	1.64576e-287	0.322005	0.954	0.887	4.60979e-283	1	JUND	1.07554
SEMA5A	6.54327e-194	0.321161	0.261	0.12	1.83277e-189	1	SEMA5A	2.175
PLXDC1	4.53356e-167	0.318591	0.277	0.14	1.26985e-162	1	PLXDC1	1.97857
ZNF423	1.87361e-174	0.317459	0.283	0.143	5.24799e-170	1	ZNF423	1.97902
MPZL1	4.49417e-159	0.316961	0.368	0.218	1.25882e-154	1	MPZL1	1.68807
AEBP1	6.91793e-178	0.316772	0.354	0.194	1.93771e-173	1	AEBP1	1.82474
FAS	1.70633e-171	0.316574	0.252	0.121	4.77944e-167	1	FAS	2.08264
DSE	3.88403e-134	0.313041	0.293	0.167	1.08792e-129	1	DSE	1.75449
DNAJA1	1.0413e-169	0.312866	0.723	0.578	2.91667e-165	1	DNAJA1	1.25087
PER2	1.34477e-138	0.311682	0.304	0.174	3.76669e-134	1	PER2	1.74713
PPP1R15A	2.48606e-139	0.307512	0.712	0.599	6.96345e-135	1	PPP1R15A	1.18865
SESTD1	1.33946e-128	0.306915	0.394	0.256	3.75182e-124	1	SESTD1	1.53906
HSP90AA1	8.56292e-211	0.305829	0.929	0.887	2.39847e-206	1	HSP90AA1	1.04735
GGT5	1.0259e-132	0.30526	0.332	0.199	2.87353e-128	1	GGT5	1.66834
S100A4	0	0.304581	0.722	0.402	0	1	S100A4	1.79602
EEA1	7.49173e-129	0.303583	0.482	0.335	2.09843e-124	1	EEA1	1.43881
PCOLCE2	1.43829e-217	0.303552	0.297	0.136	4.02864e-213	1	PCOLCE2	2.18382
VMP1	2.79654e-171	0.302839	0.488	0.31	7.83312e-167	1	VMP1	1.57419
HSP90AB1	1.07462e-155	0.301918	0.924	0.893	3.01002e-151	1	HSP90AB1	1.03471
HSPA1A	1.22166e-195	0.300867	0.803	0.643	3.42188e-191	1	HSPA1A	1.24883
MRPL18	7.72589e-98	0.300139	0.374	0.259	2.16402e-93	1	MRPL18	1.44402
VCL	5.77386e-159	0.299889	0.548	0.382	1.61726e-154	1	VCL	1.43455
PLXDC2	3.97718e-158	0.299631	0.577	0.402	1.11401e-153	1	PLXDC2	1.43532
GPM6B	3.09124e-198	0.299412	0.258	0.118	8.65858e-194	1	GPM6B	2.18644
MGP	0	0.299085	0.928	0.7	0	1	MGP	1.32571
STK24	6.62083e-142	0.298784	0.411	0.264	1.85449e-137	1	STK24	1.55682
VASN	3.54831e-158	0.298696	0.254	0.126	9.93882e-154	1	VASN	2.01587
ANTXR2	3.88419e-147	0.297985	0.35	0.205	1.08796e-142	1	ANTXR2	1.70732
CDKN1C	2.17353e-118	0.297385	0.435	0.299	6.08806e-114	1	CDKN1C	1.45485
ALDH1A3	4.92012e-122	0.297255	0.359	0.226	1.37812e-117	1	ALDH1A3	1.5885
PTP4A2	2.91763e-166	0.295517	0.681	0.523	8.17229e-162	1	PTP4A2	1.3021
KIAA0930	1.04101e-135	0.295201	0.267	0.147	2.91587e-131	1	KIAA0930	1.81633
NBL1	1.86856e-126	0.295192	0.418	0.277	5.23383e-122	1	NBL1	1.50903
IRF1	1.11868e-70	0.295092	0.395	0.289	3.13343e-66	1	IRF1	1.36678
FBLN2	4.29669e-278	0.294998	0.401	0.187	1.2035e-273	1	FBLN2	2.14438
ARHGEF40	1.72777e-153	0.294751	0.356	0.209	4.8395e-149	1	ARHGEF40	1.70335
AMOTL2	2.05906e-78	0.292937	0.312	0.213	5.76742e-74	1	AMOTL2	1.46479
AKT2	1.50465e-147	0.292859	0.326	0.187	4.21451e-143	1	AKT2	1.74332
H2AFZ	3.28405e-119	0.291875	0.451	0.318	9.19863e-115	1	H2AFZ	1.41824
ECM2	5.95414e-136	0.29134	0.271	0.149	1.66776e-131	1	ECM2	1.81879
LAMB1	1.90086e-52	0.291004	0.471	0.392	5.32429e-48	1	LAMB1	1.20153
ZNF664	1.56145e-138	0.290287	0.259	0.139	4.37362e-134	1	ZNF664	1.86331
DIAPH2	2.95838e-127	0.289435	0.296	0.172	8.28643e-123	1	DIAPH2	1.72093
MDK	9.57309e-133	0.289333	0.45	0.304	2.68142e-128	1	MDK	1.48026
TWSG1	3.62392e-142	0.288671	0.353	0.213	1.01506e-137	1	TWSG1	1.65728
RHOQ	1.02917e-163	0.28823	0.502	0.322	2.8827e-159	1	RHOQ	1.55901
DIXDC1	2.41963e-126	0.287069	0.334	0.204	6.77738e-122	1	DIXDC1	1.63725
BEX3	3.93719e-110	0.286669	0.491	0.363	1.10281e-105	1	BEX3	1.35262
OAF	5.56062e-152	0.285653	0.327	0.182	1.55753e-147	1	OAF	1.7967
MYLIP	2.71585e-149	0.285138	0.379	0.227	7.60709e-145	1	MYLIP	1.6696
GABARAPL1	2.86184e-141	0.284882	0.441	0.29	8.01601e-137	1	GABARAPL1	1.52069
HSPD1	3.03231e-50	0.284011	0.526	0.457	8.4935e-46	1	HSPD1	1.15098
PTPRF	2.70892e-122	0.283524	0.279	0.16	7.58769e-118	1	PTPRF	1.74375
NOTCH2	2.77659e-151	0.282303	0.286	0.153	7.77722e-147	1	NOTCH2	1.86928
HEXIM1	3.33605e-123	0.282207	0.421	0.28	9.34427e-119	1	HEXIM1	1.50357
ANXA6	2.92499e-129	0.281951	0.363	0.227	8.19289e-125	1	ANXA6	1.59912
ARID5B	1.34073e-107	0.281737	0.532	0.397	3.75538e-103	1	ARID5B	1.34005
NFKBIZ	2.80246e-160	0.281641	0.496	0.32	7.84968e-156	1	NFKBIZ	1.55
LNPK	7.69042e-137	0.27716	0.253	0.133	2.15409e-132	1	LNPK	1.90226
CCDC92	2.02342e-119	0.276465	0.276	0.159	5.66761e-115	1	CCDC92	1.73585
CHRDL1	4.94957e-162	0.276129	0.323	0.171	1.38637e-157	1	CHRDL1	1.88889
CCNG2	6.20723e-115	0.275331	0.302	0.184	1.73865e-110	1	CCNG2	1.6413
PLEKHA2	1.52887e-143	0.273068	0.291	0.159	4.28237e-139	1	PLEKHA2	1.83019
MSI2	1.18309e-115	0.271615	0.271	0.156	3.31384e-111	1	MSI2	1.73718
NCOR2	1.41257e-116	0.271408	0.445	0.307	3.95661e-112	1	NCOR2	1.44951
ABCA8	8.52666e-156	0.271165	0.443	0.272	2.38832e-151	1	ABCA8	1.62868
GAS7	1.07609e-156	0.270984	0.295	0.156	3.01413e-152	1	GAS7	1.89103
ATF3	2.12059e-147	0.270289	0.582	0.409	5.93976e-143	1	ATF3	1.42298
OSBPL1A	2.73327e-109	0.269959	0.31	0.192	7.65589e-105	1	OSBPL1A	1.61458
FNDC3B	7.07194e-133	0.269528	0.39	0.247	1.98085e-128	1	FNDC3B	1.57895
ZFHX3	2.8316e-118	0.269304	0.477	0.332	7.9313e-114	1	ZFHX3	1.43675
KLF4	3.72517e-93	0.268782	0.771	0.685	1.04342e-88	1	KLF4	1.12555
PPA1	3.39882e-117	0.2682	0.321	0.197	9.52009e-113	1	PPA1	1.62944
SOD2	3.07115e-271	0.267905	0.643	0.419	8.60228e-267	1	SOD2	1.53461
PRNP	6.14124e-117	0.267369	0.437	0.3	1.72016e-112	1	PRNP	1.45667
ABI3BP	5.79775e-144	0.266761	0.407	0.245	1.62395e-139	1	ABI3BP	1.66122
BRD2	1.21302e-78	0.266705	0.629	0.542	3.39768e-74	1	BRD2	1.16052
ALDH2	6.14565e-104	0.262654	0.427	0.301	1.7214e-99	1	ALDH2	1.4186
ARL6IP5	1.15955e-132	0.260508	0.773	0.643	3.24789e-128	1	ARL6IP5	1.20218
MORF4L2	3.43053e-97	0.260017	0.475	0.353	9.60892e-93	1	MORF4L2	1.34561
GADD45B	2.22438e-122	0.259854	0.552	0.398	6.23049e-118	1	GADD45B	1.38693
RARG	5.96284e-87	0.258035	0.324	0.217	1.67019e-82	1	RARG	1.49309
ADH5	9.28397e-98	0.257076	0.406	0.284	2.60044e-93	1	ADH5	1.42958
MXRA7	1.35667e-111	0.256224	0.504	0.364	3.80003e-107	1	MXRA7	1.38462
ARHGAP6	3.38232e-93	0.25571	0.359	0.243	9.47387e-89	1	ARHGAP6	1.47737
C1orf54	1.05125e-138	0.254542	0.256	0.134	2.94456e-134	1	C1orf54	1.91045
S100A13	2.10445e-87	0.253347	0.293	0.191	5.89457e-83	1	S100A13	1.53403
HIC1	7.18021e-90	0.251776	0.43	0.306	2.01118e-85	1	HIC1	1.40523
CD302	9.12e-98	0.250624	0.473	0.345	2.55451e-93	1	CD302	1.37101
CDC42EP4	8.80126e-116	0.250075	0.473	0.332	2.46523e-111	1	CDC42EP4	1.4247
ADGRF51	0	1.45135	0.939	0.255	0	2	ADGRF5	3.68235
LIMCH11	0	1.37962	0.773	0.208	0	2	LIMCH1	3.71635
TM4SF11	0	1.34047	0.86	0.221	0	2	TM4SF1	3.8914
FMO2	0	1.27837	0.708	0.223	0	2	FMO2	3.17489
CLU1	0	1.27689	0.993	0.58	0	2	CLU	1.71207
EMCN1	0	1.22671	0.934	0.307	0	2	EMCN	3.04235
PLAT1	0	1.19614	0.916	0.266	0	2	PLAT	3.44361
FAM84A1	0	1.16476	0.674	0.154	0	2	FAM84A	4.37662
CRIM1	0	1.13626	0.687	0.24	0	2	CRIM1	2.8625
MMRN11	0	1.11683	0.875	0.236	0	2	MMRN1	3.70763
VWF1	0	1.08277	0.683	0.162	0	2	VWF	4.21605
TGFBR21	0	1.0717	0.843	0.412	0	2	TGFBR2	2.04612
CAVIN21	0	1.07078	0.931	0.32	0	2	CAVIN2	2.90937
PODXL1	0	1.06316	0.741	0.192	0	2	PODXL	3.85937
TM4SF181	0	1.05262	0.513	0.079	0	2	TM4SF18	6.49367
FOXC21	0	1.04556	0.714	0.194	0	2	FOXC2	3.68041
CLEC14A1	0	1.03748	0.748	0.195	0	2	CLEC14A	3.8359
EFEMP1	0	1.03407	0.707	0.355	0	2	EFEMP1	1.99155
THSD41	0	0.975267	0.735	0.238	0	2	THSD4	3.08824
MMRN21	0	0.908878	0.723	0.211	0	2	MMRN2	3.42654
FLNB1	0	0.905426	0.586	0.18	0	2	FLNB	3.25556
GIMAP81	0	0.904365	0.494	0.099	0	2	GIMAP8	4.9899
CD341	0	0.900844	0.719	0.316	0	2	CD34	2.27532
SHANK31	0	0.898282	0.658	0.189	0	2	SHANK3	3.48148
CAV11	0	0.883965	0.958	0.614	0	2	CAV1	1.56026
GIMAP71	0	0.88386	0.543	0.129	0	2	GIMAP7	4.2093
HES11	0	0.881054	0.745	0.41	0	2	HES1	1.81707
CEMIP	0	0.877214	0.281	0.019	0	2	CEMIP	14.7895
ARHGAP291	0	0.876181	0.688	0.243	0	2	ARHGAP29	2.83128
GPM6A1	0	0.872348	0.595	0.157	0	2	GPM6A	3.78981
CCND11	0	0.869916	0.6	0.229	0	2	CCND1	2.62009
SYNE21	0	0.863873	0.661	0.241	0	2	SYNE2	2.74274
POSTN1	0	0.863611	0.507	0.128	0	2	POSTN	3.96094
ITM2A1	0	0.861342	0.832	0.447	0	2	ITM2A	1.8613
FAM198B1	0	0.858521	0.724	0.289	0	2	FAM198B	2.50519
NRP21	0	0.858091	0.488	0.113	0	2	NRP2	4.31858
CHST11	0	0.856678	0.561	0.152	0	2	CHST1	3.69079
ESAM1	0	0.847121	0.608	0.178	0	2	ESAM	3.41573
PLCXD31	0	0.836159	0.475	0.118	0	2	PLCXD3	4.02542
GALNT151	0	0.833554	0.545	0.171	0	2	GALNT15	3.18713
ERG1	0	0.832543	0.524	0.128	0	2	ERG	4.09375
RAPGEF51	0	0.831268	0.602	0.169	0	2	RAPGEF5	3.56213
GNG111	0	0.826694	0.635	0.252	0	2	GNG11	2.51984
CD91	0	0.819895	0.894	0.482	0	2	CD9	1.85477
ITGA61	0	0.816144	0.48	0.116	0	2	ITGA6	4.13793
NOSTRIN1	0	0.811176	0.491	0.119	0	2	NOSTRIN	4.12605
MTUS11	0	0.810673	0.697	0.337	0	2	MTUS1	2.06825
ADGRL41	0	0.808182	0.497	0.126	0	2	ADGRL4	3.94444
CDH111	0	0.80695	0.599	0.253	0	2	CDH11	2.36759
KCNN31	0	0.806637	0.438	0.101	0	2	KCNN3	4.33663
MYO101	0	0.79782	0.412	0.086	0	2	MYO10	4.7907
KCTD121	0	0.794223	0.827	0.448	0	2	KCTD12	1.84598
PALMD1	0	0.793684	0.659	0.236	0	2	PALMD	2.79237
SEC14L11	0	0.789253	0.652	0.272	0	2	SEC14L1	2.39706
ADGRG61	0	0.788194	0.553	0.156	0	2	ADGRG6	3.54487
KDR	0	0.774719	0.339	0.076	0	2	KDR	4.46053
HLA-E1	0	0.770316	0.993	0.84	0	2	HLA-E	1.18214
ST6GAL11	0	0.76231	0.579	0.179	0	2	ST6GAL1	3.23464
SPARCL11	0	0.758341	0.996	0.861	0	2	SPARCL1	1.15679
COCH	0	0.752678	0.254	0.069	0	2	COCH	3.68116
TFPI1	0	0.752625	0.847	0.525	0	2	TFPI	1.61333
CD741	0	0.751912	0.978	0.541	0	2	CD74	1.80776
ROBO41	0	0.75182	0.396	0.082	0	2	ROBO4	4.82927
CD931	0	0.749497	0.679	0.22	0	2	CD93	3.08636
PECAM11	0	0.748506	0.721	0.233	0	2	PECAM1	3.09442
SPINT2	0	0.743088	0.409	0.088	0	2	SPINT2	4.64773
TSPAN71	0	0.740337	0.595	0.194	0	2	TSPAN7	3.06701
PDE2A1	0	0.736258	0.427	0.101	0	2	PDE2A	4.22772
HIPK21	0	0.730556	0.599	0.248	0	2	HIPK2	2.41532
STXBP61	0	0.729253	0.414	0.099	0	2	STXBP6	4.18182
SCARA31	0	0.724357	0.472	0.149	0	2	SCARA3	3.16779
C71	0	0.722547	0.514	0.144	0	2	C7	3.56944
TSPAN181	0	0.720931	0.547	0.183	0	2	TSPAN18	2.98907
ETS21	0	0.720262	0.6	0.27	0	2	ETS2	2.22222
TGFBR31	0	0.718169	0.783	0.479	0	2	TGFBR3	1.63466
LDB21	0	0.716744	0.666	0.297	0	2	LDB2	2.24242
S1PR11	0	0.716582	0.546	0.16	0	2	S1PR1	3.4125
TEK1	0	0.716465	0.567	0.17	0	2	TEK	3.33529
RDX1	0	0.712147	0.77	0.459	0	2	RDX	1.67756
EGFL71	0	0.712043	0.602	0.197	0	2	EGFL7	3.05584
IL6ST1	0	0.711809	0.928	0.689	0	2	IL6ST	1.34688
EFNA11	0	0.708337	0.434	0.112	0	2	EFNA1	3.875
TJP11	0	0.702779	0.505	0.202	0	2	TJP1	2.5
CTNNAL11	0	0.701097	0.403	0.117	0	2	CTNNAL1	3.44444
CSGALNACT11	0	0.696219	0.493	0.164	0	2	CSGALNACT1	3.0061
BMP4	0	0.692424	0.449	0.192	0	2	BMP4	2.33854
MME1	0	0.691557	0.593	0.288	0	2	MME	2.05903
ABCG21	0	0.686906	0.652	0.204	0	2	ABCG2	3.19608
SMOC11	0	0.685143	0.672	0.333	0	2	SMOC1	2.01802
PPFIBP11	0	0.684769	0.517	0.213	0	2	PPFIBP1	2.42723
ELK31	0	0.676593	0.659	0.307	0	2	ELK3	2.14658
RAB11A1	0	0.673127	0.679	0.358	0	2	RAB11A	1.89665
CAV21	0	0.669859	0.606	0.266	0	2	CAV2	2.2782
SYNPO1	0	0.666942	0.537	0.206	0	2	SYNPO	2.6068
GALNT11	0	0.666877	0.538	0.257	0	2	GALNT1	2.09339
MAOA1	0	0.666539	0.487	0.187	0	2	MAOA	2.60428
HLA-B1	0	0.665556	0.993	0.826	0	2	HLA-B	1.20218
BMX	0	0.66129	0.334	0.067	0	2	BMX	4.98507
MYCT11	0	0.659311	0.376	0.092	0	2	MYCT1	4.08696
NRN11	0	0.656817	0.4	0.102	0	2	NRN1	3.92157
PROX11	0	0.654239	0.329	0.083	0	2	PROX1	3.96386
WFS11	0	0.653944	0.404	0.135	0	2	WFS1	2.99259
ERMP11	0	0.652547	0.357	0.086	0	2	ERMP1	4.15116
TSPAN51	0	0.652199	0.432	0.142	0	2	TSPAN5	3.04225
FLT41	0	0.651433	0.394	0.099	0	2	FLT4	3.9798
CCDC681	0	0.648928	0.387	0.101	0	2	CCDC68	3.83168
FLRT21	0	0.636971	0.481	0.183	0	2	FLRT2	2.62842
GIMAP41	0	0.63326	0.403	0.108	0	2	GIMAP4	3.73148
TXNIP1	0	0.631891	0.969	0.9	0	2	TXNIP	1.07667
DKK31	0	0.627794	0.634	0.315	0	2	DKK3	2.0127
LRP51	0	0.627074	0.516	0.232	0	2	LRP5	2.22414
MDFIC1	0	0.625504	0.447	0.146	0	2	MDFIC	3.06164
B2M1	0	0.619422	1	0.989	0	2	B2M	1.01112
SOX181	0	0.617791	0.335	0.079	0	2	SOX18	4.24051
PERP1	0	0.616401	0.505	0.228	0	2	PERP	2.21491
FLT11	0	0.61492	0.604	0.2	0	2	FLT1	3.02
FNIP21	0	0.610904	0.45	0.175	0	2	FNIP2	2.57143
LMO21	0	0.605023	0.428	0.143	0	2	LMO2	2.99301
HLA-A1	0	0.603927	0.996	0.925	0	2	HLA-A	1.07676
PDCD4	0	0.60316	0.598	0.329	0	2	PDCD4	1.81763
EFNB21	0	0.602078	0.604	0.282	0	2	EFNB2	2.14184
UTRN1	0	0.601284	0.716	0.438	0	2	UTRN	1.6347
TIE11	0	0.598634	0.419	0.129	0	2	TIE1	3.24806
C17orf58	0	0.59819	0.347	0.101	0	2	C17orf58	3.43564
BMPR21	0	0.596074	0.641	0.397	0	2	BMPR2	1.61461
SOCS21	0	0.592952	0.544	0.269	0	2	SOCS2	2.0223
CDH51	0	0.590179	0.358	0.09	0	2	CDH5	3.97778
CCDC501	0	0.589663	0.605	0.339	0	2	CCDC50	1.78466
CYTL1	0	0.588668	0.309	0.079	0	2	CYTL1	3.91139
PHACTR2	0	0.583641	0.452	0.217	0	2	PHACTR2	2.08295
EPAS11	0	0.583629	0.719	0.351	0	2	EPAS1	2.04843
SLC2A11	0	0.58268	0.391	0.13	0	2	SLC2A1	3.00769
EHD41	0	0.581621	0.389	0.129	0	2	EHD4	3.0155
GATA2	0	0.580956	0.3	0.062	0	2	GATA2	4.83871
CHRM31	0	0.580779	0.329	0.091	0	2	CHRM3	3.61538
NR2F21	0	0.576507	0.846	0.617	0	2	NR2F2	1.37115
RPL361	0	0.576116	0.907	0.782	0	2	RPL36	1.15985
SORBS1	0	0.575696	0.339	0.091	0	2	SORBS1	3.72527
FOXC11	0	0.574894	0.455	0.177	0	2	FOXC1	2.57062
HMBOX11	0	0.573203	0.404	0.163	0	2	HMBOX1	2.47853
AKR1C11	0	0.570764	0.401	0.163	0	2	AKR1C1	2.46012
MPDZ1	0	0.568416	0.561	0.31	0	2	MPDZ	1.80968
WIPF3	0	0.564574	0.277	0.055	0	2	WIPF3	5.03636
HLA-DRB11	0	0.562211	0.8	0.328	0	2	HLA-DRB1	2.43902
HLA-C1	0	0.560258	0.992	0.9	0	2	HLA-C	1.10222
LHFPL61	0	0.556607	0.552	0.262	0	2	LHFPL6	2.10687
SH3BGRL21	0	0.551069	0.342	0.105	0	2	SH3BGRL2	3.25714
PRCP1	0	0.550471	0.624	0.346	0	2	PRCP	1.80347
CD591	0	0.549017	0.808	0.57	0	2	CD59	1.41754
TNFAIP8L11	0	0.546189	0.307	0.08	0	2	TNFAIP8L1	3.8375
ENG1	0	0.543	0.347	0.112	0	2	ENG	3.09821
TNFSF101	0	0.542665	0.41	0.16	0	2	TNFSF10	2.5625
PLVAP1	0	0.542578	0.475	0.167	0	2	PLVAP	2.84431
HLA-DRB51	5.48443e-146	0.541646	0.251	0.123	1.53619e-141	2	HLA-DRB5	2.04065
SESN31	0	0.540619	0.379	0.16	0	2	SESN3	2.36875
RBP1	0	0.540233	0.294	0.073	0	2	RBP1	4.0274
TMEM1231	0	0.538311	0.545	0.297	0	2	TMEM123	1.83502
NEDD91	0	0.53722	0.464	0.186	0	2	NEDD9	2.49462
A2M1	0	0.5369	0.721	0.366	0	2	A2M	1.96995
DUSP61	0	0.533933	0.784	0.504	0	2	DUSP6	1.55556
AP1S21	0	0.533531	0.478	0.206	0	2	AP1S2	2.32039
ATP8B11	0	0.533488	0.3	0.083	0	2	ATP8B1	3.61446
PLSCR41	6.61665e-302	0.533197	0.542	0.314	1.85332e-297	2	PLSCR4	1.72611
CD2001	0	0.53054	0.395	0.148	0	2	CD200	2.66892
VIM	0	0.526521	0.999	0.969	0	2	VIM	1.03096
HHEX	0	0.525622	0.266	0.055	0	2	HHEX	4.83636
ID31	4.77131e-228	0.525552	0.536	0.331	1.33644e-223	2	ID3	1.61934
NUAK1	0	0.523324	0.283	0.088	0	2	NUAK1	3.21591
AKT31	0	0.522417	0.435	0.211	0	2	AKT3	2.06161
CPD1	0	0.520301	0.473	0.209	0	2	CPD	2.26316
ARHGEF31	0	0.518898	0.331	0.094	0	2	ARHGEF3	3.52128
COL12A1	2.01891e-246	0.518202	0.347	0.162	5.65497e-242	2	COL12A1	2.14198
ITGA21	0	0.516933	0.303	0.085	0	2	ITGA2	3.56471
GIMAP61	0	0.516899	0.3	0.074	0	2	GIMAP6	4.05405
RPS181	0	0.516583	0.974	0.918	0	2	RPS18	1.061
SOX7	0	0.515896	0.262	0.055	0	2	SOX7	4.76364
PCAT191	0	0.513535	0.347	0.107	0	2	PCAT19	3.24299
BCAM1	0	0.513165	0.353	0.113	0	2	BCAM	3.12389
RPS141	0	0.513041	0.922	0.847	0	2	RPS14	1.08855
ABLIM11	0	0.511835	0.644	0.395	0	2	ABLIM1	1.63038
TRIB21	0	0.505563	0.354	0.131	0	2	TRIB2	2.70229
SNCG1	0	0.505067	0.413	0.176	0	2	SNCG	2.34659
NFATC21	0	0.504628	0.358	0.127	0	2	NFATC2	2.8189
ARL4A1	0	0.504363	0.471	0.203	0	2	ARL4A	2.3202
BST21	0	0.504185	0.352	0.119	0	2	BST2	2.95798
FLI1	0	0.498987	0.302	0.087	0	2	FLI1	3.47126
LRCH11	0	0.495355	0.303	0.103	0	2	LRCH1	2.94175
KIT	0	0.493698	0.251	0.056	0	2	KIT	4.48214
RHOJ1	0	0.491873	0.442	0.208	0	2	RHOJ	2.125
CNN31	0	0.487327	0.847	0.638	0	2	CNN3	1.32759
MYRIP1	0	0.486774	0.265	0.069	0	2	MYRIP	3.84058
PDE7B	0	0.48653	0.26	0.073	0	2	PDE7B	3.56164
MYL12A1	0	0.486274	0.754	0.531	0	2	MYL12A	1.41996
CNKSR31	0	0.485838	0.267	0.079	0	2	CNKSR3	3.37975
FLVCR2	0	0.48388	0.256	0.058	0	2	FLVCR2	4.41379
JCAD1	0	0.483018	0.325	0.122	0	2	JCAD	2.66393
RPS15A1	0	0.482446	0.9	0.789	0	2	RPS15A	1.14068
ITSN11	2.70115e-282	0.481751	0.381	0.176	7.56591e-278	2	ITSN1	2.16477
ASAP11	0	0.481219	0.436	0.198	0	2	ASAP1	2.20202
MAP3K11	0	0.480924	0.371	0.143	0	2	MAP3K1	2.59441
SPARC1	0	0.479331	0.924	0.745	0	2	SPARC	1.24027
RPL311	0	0.476375	0.978	0.943	0	2	RPL31	1.03712
PKP41	0	0.474106	0.329	0.127	0	2	PKP4	2.59055
FOXP11	3.33514e-280	0.474025	0.677	0.453	9.34173e-276	2	FOXP1	1.49448
CHST151	0	0.473086	0.308	0.098	0	2	CHST15	3.14286
ARHGAP311	0	0.471509	0.295	0.101	0	2	ARHGAP31	2.92079
CALCRL1	0	0.469906	0.473	0.186	0	2	CALCRL	2.54301
DOCK4	0	0.466882	0.284	0.096	0	2	DOCK4	2.95833
TCF41	1.08651e-275	0.464869	0.762	0.573	3.04331e-271	2	TCF4	1.32984
SPTBN11	0	0.464679	0.872	0.691	0	2	SPTBN1	1.26194
HLF	3.41747e-249	0.46226	0.361	0.171	9.57233e-245	2	HLF	2.11111
PRKCH1	0	0.462214	0.335	0.108	0	2	PRKCH	3.10185
FAM213A	7.04696e-230	0.460708	0.432	0.235	1.97385e-225	2	FAM213A	1.8383
GUCY1A11	7.98152e-307	0.458729	0.405	0.178	2.23562e-302	2	GUCY1A1	2.27528
MEF2C1	1.12392e-275	0.458177	0.441	0.218	3.1481e-271	2	MEF2C	2.02294
LYST1	9.5916e-265	0.458042	0.399	0.194	2.68661e-260	2	LYST	2.0567
PTPRB1	0	0.456329	0.309	0.1	0	2	PTPRB	3.09
FRY1	0	0.453631	0.303	0.105	0	2	FRY	2.88571
LAMB11	0	0.453235	0.647	0.365	0	2	LAMB1	1.7726
CD1511	1.49462e-259	0.453129	0.574	0.356	4.18644e-255	2	CD151	1.61236
TMOD31	3.26901e-236	0.452124	0.376	0.185	9.15648e-232	2	TMOD3	2.03243
ADAM101	1.46827e-261	0.451868	0.402	0.198	4.11262e-257	2	ADAM10	2.0303
TLE11	0	0.450498	0.354	0.143	0	2	TLE1	2.47552
FZD61	0	0.448888	0.299	0.102	0	2	FZD6	2.93137
PTTG1IP1	2.33522e-242	0.448552	0.581	0.377	6.54096e-238	2	PTTG1IP	1.54111
RAMP31	0	0.44745	0.276	0.082	0	2	RAMP3	3.36585
HLA-DRA1	0	0.44679	0.798	0.316	0	2	HLA-DRA	2.52532
LRRC8C	0	0.446611	0.272	0.087	0	2	LRRC8C	3.12644
RPS27A1	0	0.444364	0.974	0.93	0	2	RPS27A	1.04731
NUDT31	1.01959e-184	0.442267	0.483	0.304	2.85587e-180	2	NUDT3	1.58882
RPL37A1	0	0.440208	0.956	0.9	0	2	RPL37A	1.06222
FZD41	1.51612e-206	0.440171	0.387	0.206	4.24664e-202	2	FZD4	1.87864
WWTR11	3.66953e-233	0.438602	0.552	0.343	1.02783e-228	2	WWTR1	1.60933
BLCAP	3.75923e-293	0.437612	0.284	0.107	1.05296e-288	2	BLCAP	2.65421
PREX21	3.05258e-301	0.437443	0.269	0.094	8.55028e-297	2	PREX2	2.8617
RPL35A1	0	0.436798	0.933	0.878	0	2	RPL35A	1.06264
IFNGR11	4.35435e-239	0.433418	0.539	0.329	1.21965e-234	2	IFNGR1	1.6383
KIAA03551	1.69089e-237	0.433281	0.359	0.172	4.73618e-233	2	KIAA0355	2.08721
AKR1C2	1.78843e-270	0.432262	0.252	0.091	5.0094e-266	2	AKR1C2	2.76923
ARHGAP261	1.30073e-265	0.432091	0.355	0.158	3.64336e-261	2	ARHGAP26	2.24684
ATL21	7.83831e-260	0.430021	0.324	0.139	2.19551e-255	2	ATL2	2.33094
RPL341	0	0.429559	0.99	0.963	0	2	RPL34	1.02804
TPT11	0	0.429237	0.996	0.984	0	2	TPT1	1.0122
PDLIM11	2.7731e-220	0.429113	0.476	0.275	7.76745e-216	2	PDLIM1	1.73091
RPS51	0	0.42549	0.883	0.797	0	2	RPS5	1.1079
TGM21	0	0.425034	0.74	0.356	0	2	TGM2	2.07865
IRF2BP2	1.75044e-225	0.424659	0.702	0.528	4.90298e-221	2	IRF2BP2	1.32955
NOTCH41	7.02101e-303	0.423901	0.253	0.084	1.96658e-298	2	NOTCH4	3.0119
RPS71	0	0.422768	0.843	0.732	0	2	RPS7	1.15164
PACSIN21	7.85111e-253	0.421778	0.378	0.18	2.1991e-248	2	PACSIN2	2.1
USP81	5.82538e-187	0.420908	0.457	0.274	1.63169e-182	2	USP8	1.66788
RFTN2	3.35888e-273	0.420601	0.269	0.101	9.40821e-269	2	RFTN2	2.66337
RPL131	0	0.420461	0.913	0.842	0	2	RPL13	1.08432
RPS191	0	0.420393	0.854	0.729	0	2	RPS19	1.17147
SCUBE21	2.42477e-279	0.420186	0.321	0.13	6.79179e-275	2	SCUBE2	2.46923
INO80C1	4.70418e-296	0.419508	0.273	0.097	1.31764e-291	2	INO80C	2.81443
TMEM2041	4.5178e-240	0.418703	0.309	0.136	1.26543e-235	2	TMEM204	2.27206
SPTAN11	2.99979e-215	0.418019	0.691	0.52	8.40241e-211	2	SPTAN1	1.32885
MARCKS	1.01154e-248	0.416288	0.634	0.409	2.83331e-244	2	MARCKS	1.55012
JAM21	2.53127e-285	0.415887	0.33	0.134	7.09009e-281	2	JAM2	2.46269
LRRC1	0	0.415829	0.262	0.087	0	2	LRRC1	3.01149
TMOD11	1.23919e-279	0.415577	0.31	0.124	3.47098e-275	2	TMOD1	2.5
AK41	2.04584e-259	0.414992	0.254	0.094	5.7304e-255	2	AK4	2.70213
MYH91	1.4158e-280	0.414826	0.762	0.559	3.96565e-276	2	MYH9	1.36315
CEP681	5.45926e-219	0.414008	0.367	0.184	1.52914e-214	2	CEP68	1.99457
TACC11	8.71229e-260	0.412849	0.827	0.681	2.44031e-255	2	TACC1	1.21439
IFI44L1	2.85575e-279	0.411987	0.342	0.142	7.99895e-275	2	IFI44L	2.40845
ST6GALNAC31	0	0.411654	0.26	0.081	0	2	ST6GALNAC3	3.20988
ZNF5211	1.31802e-223	0.410818	0.294	0.129	3.69177e-219	2	ZNF521	2.27907
CALCOCO21	2.18043e-198	0.410093	0.57	0.382	6.10738e-194	2	CALCOCO2	1.49215
SNHG71	7.40201e-214	0.409427	0.41	0.222	2.0733e-209	2	SNHG7	1.84685
TRIM561	5.00104e-147	0.409188	0.492	0.329	1.40079e-142	2	TRIM56	1.49544
ENDOD11	8.46163e-228	0.40909	0.443	0.238	2.3701e-223	2	ENDOD1	1.86134
TMSB4X1	0	0.408542	0.992	0.955	0	2	TMSB4X	1.03874
RPL321	0	0.406555	0.966	0.927	0	2	RPL32	1.04207
PLXND11	2.7921e-226	0.405655	0.371	0.183	7.82068e-222	2	PLXND1	2.02732
PLPP11	2.57408e-227	0.40408	0.519	0.309	7.20999e-223	2	PLPP1	1.67961
PTPN141	4.63895e-193	0.403379	0.289	0.133	1.29937e-188	2	PTPN14	2.17293
MCU	2.67611e-293	0.403281	0.261	0.091	7.4958e-289	2	MCU	2.86813
MTRNR2L121	1.31442e-252	0.402162	0.929	0.848	3.68168e-248	2	MTRNR2L12	1.09552
SLC44A21	2.68141e-214	0.401901	0.468	0.267	7.51062e-210	2	SLC44A2	1.75281
FKBP1A1	3.07648e-249	0.400275	0.645	0.426	8.61721e-245	2	FKBP1A	1.51408
RPS251	0	0.399799	0.917	0.848	0	2	RPS25	1.08137
CLDN101	4.95011e-303	0.399545	0.278	0.096	1.38653e-298	2	CLDN10	2.89583
PNPLA21	4.90989e-205	0.399047	0.568	0.371	1.37526e-200	2	PNPLA2	1.531
RPS31	0	0.397897	0.873	0.779	0	2	RPS3	1.12067
RPS61	0	0.395466	0.978	0.942	0	2	RPS6	1.03822
GBP41	4.35123e-196	0.395368	0.323	0.157	1.21878e-191	2	GBP4	2.05732
PGM51	1.34267e-245	0.394492	0.352	0.161	3.76083e-241	2	PGM5	2.18634
RBMS21	4.2122e-209	0.393723	0.302	0.14	1.17984e-204	2	RBMS2	2.15714
RPL351	1.07046e-238	0.393571	0.755	0.609	2.99837e-234	2	RPL35	1.23974
TLR41	0	0.390787	0.337	0.131	0	2	TLR4	2.57252
PIK3C2A1	1.31329e-165	0.388832	0.385	0.22	3.67852e-161	2	PIK3C2A	1.75
C21orf911	9.25368e-190	0.388758	0.314	0.153	2.59196e-185	2	C21orf91	2.05229
IFI271	8.77468e-292	0.388359	0.352	0.142	2.45779e-287	2	IFI27	2.47887
RPS211	4.69769e-298	0.386791	0.872	0.793	1.31582e-293	2	RPS21	1.09962
RPS81	0	0.380951	0.979	0.94	0	2	RPS8	1.04149
RUNX1T11	4.7963e-151	0.380917	0.375	0.218	1.34344e-146	2	RUNX1T1	1.72018
BCAP29	1.21195e-155	0.380661	0.368	0.212	3.39466e-151	2	BCAP29	1.73585
RPL381	0	0.380647	0.926	0.87	0	2	RPL38	1.06437
RPL11	0	0.380173	0.919	0.852	0	2	RPL11	1.07864
NET11	6.45474e-253	0.379922	0.568	0.33	1.80797e-248	2	NET1	1.72121
SYPL11	4.6814e-163	0.378772	0.475	0.304	1.31126e-158	2	SYPL1	1.5625
ADIRF1	6.89312e-239	0.378252	0.745	0.567	1.93076e-234	2	ADIRF	1.31393
MGST21	7.27607e-204	0.378146	0.352	0.175	2.03803e-199	2	MGST2	2.01143
VAMP51	4.53774e-170	0.377432	0.508	0.334	1.27102e-165	2	VAMP5	1.52096
THBD1	0	0.377124	0.461	0.194	0	2	THBD	2.37629
RPL91	0	0.376221	0.973	0.942	0	2	RPL9	1.03291
ENTPD11	4.21386e-245	0.37548	0.333	0.145	1.1803e-240	2	ENTPD1	2.29655
CYYR11	9.49965e-223	0.375261	0.284	0.12	2.66085e-218	2	CYYR1	2.36667
TMEM245	7.91424e-146	0.375191	0.474	0.316	2.21678e-141	2	TMEM245	1.5
RALGAPA21	8.02306e-193	0.375164	0.313	0.15	2.24726e-188	2	RALGAPA2	2.08667
SHE1	6.2659e-223	0.374554	0.283	0.12	1.75508e-218	2	SHE	2.35833
RPS291	0	0.372663	0.959	0.924	0	2	RPS29	1.03788
RPL371	0	0.372529	0.959	0.909	0	2	RPL37	1.05501
FAM43A	4.55015e-167	0.372209	0.383	0.214	1.2745e-162	2	FAM43A	1.78972
RPS3A1	0	0.372177	0.93	0.867	0	2	RPS3A	1.07266
CPT1A	6.65764e-146	0.370582	0.427	0.269	1.8648e-141	2	CPT1A	1.58736
ITGA91	2.38938e-207	0.370495	0.27	0.116	6.69266e-203	2	ITGA9	2.32759
TPM31	4.4121e-273	0.370314	0.728	0.508	1.23583e-268	2	TPM3	1.43307
APOLD11	0	0.369809	0.569	0.236	0	2	APOLD1	2.41102
NPDC11	5.36543e-182	0.369562	0.365	0.195	1.50286e-177	2	NPDC1	1.87179
RPS131	0	0.369089	0.966	0.928	0	2	RPS13	1.04095
ODF2L1	6.64237e-163	0.368789	0.329	0.175	1.86053e-158	2	ODF2L	1.88
KTN11	4.75138e-178	0.368518	0.715	0.558	1.33086e-173	2	KTN1	1.28136
RPL27A1	0	0.367251	0.948	0.904	0	2	RPL27A	1.04867
NUDT41	2.00485e-169	0.366492	0.572	0.391	5.61558e-165	2	NUDT4	1.46292
MKL2	3.30628e-171	0.365963	0.252	0.115	9.2609e-167	2	MKL2	2.1913
RPL271	3.09639e-264	0.365387	0.858	0.773	8.67299e-260	2	RPL27	1.10996
RPS12	0	0.364579	0.929	0.869	0	2	RPS12	1.06904
NOP531	1.1919e-166	0.364224	0.538	0.365	3.33851e-162	2	NOP53	1.47397
GLS1	5.62598e-172	0.36397	0.399	0.228	1.57584e-167	2	GLS	1.75
OMD	1.19965e-166	0.361911	0.34	0.18	3.36021e-162	2	OMD	1.88889
RPL81	8.98887e-286	0.361025	0.862	0.773	2.51778e-281	2	RPL8	1.11514
RPL29	2.03811e-305	0.360984	0.892	0.825	5.70873e-301	2	RPL29	1.08121
ACTN4	4.77025e-238	0.36004	0.654	0.441	1.33615e-233	2	ACTN4	1.48299
HSD17B121	2.61188e-137	0.357428	0.401	0.249	7.31588e-133	2	HSD17B12	1.61044
BCAP311	1.07641e-156	0.356513	0.436	0.27	3.01501e-152	2	BCAP31	1.61481
CARD8	3.19186e-252	0.355164	0.275	0.106	8.94039e-248	2	CARD8	2.59434
CD2AP	4.33955e-172	0.354671	0.262	0.121	1.21551e-167	2	CD2AP	2.16529
PTPRM1	1.18807e-205	0.354387	0.287	0.128	3.3278e-201	2	PTPRM	2.24219
LY6E1	1.76652e-161	0.353285	0.409	0.242	4.94801e-157	2	LY6E	1.69008
RPL3	0	0.353146	0.938	0.88	0	2	RPL3	1.06591
HYAL21	0	0.351921	0.417	0.178	0	2	HYAL2	2.3427
CTSC1	5.06698e-255	0.35154	0.477	0.24	1.41926e-250	2	CTSC	1.9875
MYL12B	3.99411e-188	0.350901	0.722	0.582	1.11875e-183	2	MYL12B	1.24055
RPL15	0	0.350544	0.91	0.838	0	2	RPL15	1.08592
TSPAN141	1.26548e-190	0.349265	0.357	0.181	3.5446e-186	2	TSPAN14	1.97238
RPL261	7.1638e-183	0.347216	0.733	0.608	2.00658e-178	2	RPL26	1.20559
GLO11	8.77205e-143	0.346165	0.505	0.347	2.45705e-138	2	GLO1	1.45533
PLA2R1	1.42623e-141	0.345057	0.252	0.125	3.99487e-137	2	PLA2R1	2.016
RPLP21	7.77528e-304	0.344606	0.883	0.81	2.17786e-299	2	RPLP2	1.09012
LPAR61	1.4782e-224	0.343951	0.284	0.119	4.14044e-220	2	LPAR6	2.38655
OLFM1	3.07868e-184	0.343079	0.253	0.11	8.62339e-180	2	OLFM1	2.3
ETS11	4.44117e-240	0.341681	0.49	0.267	1.24397e-235	2	ETS1	1.83521
GNG12	1.78132e-128	0.341355	0.523	0.372	4.98949e-124	2	GNG12	1.40591
PON2	5.08413e-141	0.341042	0.296	0.16	1.42406e-136	2	PON2	1.85
CMIP1	2.20401e-172	0.339677	0.385	0.211	6.17342e-168	2	CMIP	1.82464
ADGRL21	3.12362e-124	0.338575	0.358	0.217	8.74926e-120	2	ADGRL2	1.64977
RPL18	9.60843e-162	0.338319	0.694	0.568	2.69132e-157	2	RPL18	1.22183
RPL211	0	0.33754	0.964	0.926	0	2	RPL21	1.04104
SLC9A3R21	1.64023e-210	0.337259	0.272	0.114	4.5943e-206	2	SLC9A3R2	2.38596
SNX5	6.31922e-135	0.337207	0.369	0.221	1.77001e-130	2	SNX5	1.66968
PLSCR11	7.95782e-151	0.337111	0.465	0.293	2.22898e-146	2	PLSCR1	1.58703
ARL6IP1	4.02694e-149	0.336617	0.591	0.427	1.12795e-144	2	ARL6IP1	1.38407
CCDC471	3.23634e-127	0.335356	0.399	0.251	9.06499e-123	2	CCDC47	1.58964
VAMP31	1.42101e-121	0.332661	0.413	0.269	3.98024e-117	2	VAMP3	1.53532
SNED1	1.76016e-159	0.332248	0.268	0.129	4.93022e-155	2	SNED1	2.07752
OLFML2A1	4.94416e-153	0.32918	0.326	0.175	1.38486e-148	2	OLFML2A	1.86286
CTNND11	1.86293e-113	0.328964	0.413	0.273	5.21808e-109	2	CTNND1	1.51282
MAPRE21	1.06737e-124	0.328177	0.417	0.267	2.98969e-120	2	MAPRE2	1.5618
ACVR1	6.68419e-152	0.326874	0.272	0.135	1.87224e-147	2	ACVR1	2.01481
RPS4X	2.07065e-282	0.326689	0.915	0.852	5.79988e-278	2	RPS4X	1.07394
RAB131	7.12467e-149	0.325896	0.337	0.185	1.99562e-144	2	RAB13	1.82162
TSC22D11	4.05149e-246	0.323302	0.68	0.433	1.13482e-241	2	TSC22D1	1.57044
TMEM2191	1.28928e-107	0.322346	0.407	0.271	3.61126e-103	2	TMEM219	1.50184
MCFD21	1.56582e-118	0.318679	0.337	0.202	4.38586e-114	2	MCFD2	1.66832
SHC11	9.61541e-132	0.317745	0.364	0.216	2.69328e-127	2	SHC1	1.68519
RPL18A	1.84332e-145	0.316529	0.718	0.61	5.16313e-141	2	RPL18A	1.17705
S100A161	5.43159e-143	0.31626	0.288	0.149	1.52139e-138	2	S100A16	1.93289
RPS231	0	0.31593	0.951	0.897	0	2	RPS23	1.0602
HLA-F1	2.82679e-186	0.312899	0.378	0.196	7.91783e-182	2	HLA-F	1.92857
CRIP21	8.42353e-217	0.312623	0.533	0.305	2.35943e-212	2	CRIP2	1.74754
RPS15	9.85953e-148	0.312439	0.689	0.561	2.76165e-143	2	RPS15	1.22816
FXYD51	5.22263e-134	0.311214	0.386	0.231	1.46286e-129	2	FXYD5	1.671
TNFAIP11	7.28221e-166	0.310433	0.252	0.114	2.03975e-161	2	TNFAIP1	2.21053
DDIT41	6.04379e-222	0.310045	0.592	0.36	1.69286e-217	2	DDIT4	1.64444
KLF21	1.0855e-132	0.309672	0.808	0.658	3.04049e-128	2	KLF2	1.22796
EEF1B2	9.41766e-156	0.309094	0.715	0.588	2.63789e-151	2	EEF1B2	1.21599
SSFA21	3.81301e-143	0.308467	0.297	0.156	1.06802e-138	2	SSFA2	1.90385
MTRNR2L81	5.0482e-94	0.306855	0.536	0.406	1.414e-89	2	MTRNR2L8	1.3202
TAGLN21	1.8755e-187	0.30676	0.791	0.653	5.25328e-183	2	TAGLN2	1.21133
CYB5R31	1.29641e-140	0.305861	0.734	0.601	3.63124e-136	2	CYB5R3	1.2213
RPL39	5.77605e-259	0.305583	0.923	0.889	1.61787e-254	2	RPL39	1.03825
MBNL1	1.16311e-121	0.305315	0.671	0.542	3.25786e-117	2	MBNL1	1.23801
TINAGL11	1.92493e-216	0.305192	0.38	0.183	5.39174e-212	2	TINAGL1	2.0765
SDCBP1	7.61425e-219	0.298936	0.745	0.537	2.13275e-214	2	SDCBP	1.38734
SWAP701	8.15443e-106	0.298658	0.315	0.189	2.28405e-101	2	SWAP70	1.66667
KANK1	2.34225e-115	0.296945	0.259	0.14	6.56065e-111	2	KANK1	1.85
BTN3A21	5.63965e-117	0.296438	0.344	0.205	1.57967e-112	2	BTN3A2	1.67805
RPL19	2.56217e-212	0.29627	0.873	0.81	7.17663e-208	2	RPL19	1.07778
QKI	6.21246e-104	0.295768	0.557	0.424	1.74011e-99	2	QKI	1.31368
NASP	8.89455e-88	0.295382	0.43	0.304	2.49136e-83	2	NASP	1.41447
RPL30	1.92714e-297	0.29476	0.957	0.924	5.39793e-293	2	RPL30	1.03571
VPS36	3.89847e-92	0.294638	0.308	0.191	1.09196e-87	2	VPS36	1.61257
ARHGEF71	2.7831e-95	0.293576	0.3	0.184	7.79547e-91	2	ARHGEF7	1.63043
APOL31	2.26693e-125	0.29328	0.258	0.134	6.34967e-121	2	APOL3	1.92537
PTPRE1	1.12975e-271	0.29304	0.286	0.107	3.16443e-267	2	PTPRE	2.6729
KIAA0319L	9.88072e-127	0.29276	0.274	0.146	2.76759e-122	2	KIAA0319L	1.87671
AFF11	2.1146e-105	0.292331	0.3	0.177	5.923e-101	2	AFF1	1.69492
HLA-DPA11	0	0.292163	0.564	0.281	0	2	HLA-DPA1	2.00712
RPSA	9.54679e-131	0.292066	0.698	0.585	2.67406e-126	2	RPSA	1.19316
SMTN1	6.63e-141	0.291927	0.335	0.183	1.85706e-136	2	SMTN	1.8306
ANP32B	5.80957e-125	0.289439	0.692	0.556	1.62726e-120	2	ANP32B	1.2446
NACA	1.08151e-150	0.289386	0.793	0.702	3.02931e-146	2	NACA	1.12963
EEF1A1	0	0.288791	0.998	0.977	0	2	EEF1A1	1.02149
RFLNB	3.67013e-134	0.287918	0.326	0.184	1.028e-129	2	RFLNB	1.77174
PEA151	1.3395e-105	0.287823	0.668	0.554	3.75195e-101	2	PEA15	1.20578
EIF4B	1.45828e-120	0.287182	0.735	0.622	4.08464e-116	2	EIF4B	1.18167
CHMP31	4.79649e-97	0.286813	0.544	0.415	1.3435e-92	2	CHMP3	1.31084
PSME11	4.94064e-103	0.284556	0.41	0.274	1.38387e-98	2	PSME1	1.49635
STAT11	4.66776e-92	0.284364	0.349	0.225	1.30744e-87	2	STAT1	1.55111
ARHGEF12	1.65128e-75	0.283323	0.375	0.264	4.62525e-71	2	ARHGEF12	1.42045
IGFBP31	1.55274e-143	0.282874	0.34	0.185	4.34923e-139	2	IGFBP3	1.83784
RPL22	2.27709e-209	0.28188	0.909	0.838	6.37813e-205	2	RPL22	1.08473
FSCN11	2.34153e-154	0.281443	0.255	0.12	6.55863e-150	2	FSCN1	2.125
YWHAE1	1.03277e-144	0.281092	0.805	0.706	2.89279e-140	2	YWHAE	1.14023
OAZ21	3.90536e-105	0.280445	0.374	0.239	1.09389e-100	2	OAZ2	1.56485
LEPROT	1.93122e-102	0.279075	0.69	0.568	5.40934e-98	2	LEPROT	1.21479
SERPINB11	8.89033e-114	0.277889	0.474	0.321	2.49018e-109	2	SERPINB1	1.47664
RPS28	1.08588e-210	0.275522	0.91	0.867	3.04155e-206	2	RPS28	1.0496
HDGFL31	7.07861e-94	0.27469	0.333	0.209	1.98272e-89	2	HDGFL3	1.5933
RPS2	2.51404e-171	0.274225	0.848	0.785	7.04183e-167	2	RPS2	1.08025
SLC41A31	7.52421e-114	0.273004	0.254	0.135	2.10753e-109	2	SLC41A3	1.88148
BGN	1.33267e-198	0.272975	0.348	0.166	3.7328e-194	2	BGN	2.09639
PAK21	9.52838e-89	0.271874	0.433	0.304	2.6689e-84	2	PAK2	1.42434
ATP5MC2	1.00534e-95	0.271336	0.632	0.522	2.81596e-91	2	ATP5MC2	1.21073
GSTK1	2.61643e-92	0.269636	0.358	0.233	7.32862e-88	2	GSTK1	1.53648
TEAD21	1.61881e-86	0.269605	0.3	0.187	4.53427e-82	2	TEAD2	1.60428
CAPNS11	1.78097e-95	0.269468	0.643	0.534	4.98849e-91	2	CAPNS1	1.20412
HDAC7	1.59542e-85	0.268954	0.396	0.272	4.46876e-81	2	HDAC7	1.45588
PCMTD2	1.61262e-80	0.268815	0.271	0.167	4.51694e-76	2	PCMTD2	1.62275
RPL5	4.41848e-205	0.268111	0.916	0.871	1.23762e-200	2	RPL5	1.05166
SAMD9L1	1.4971e-100	0.268064	0.298	0.177	4.19338e-96	2	SAMD9L	1.68362
NUMB1	2.01411e-101	0.267964	0.358	0.227	5.64152e-97	2	NUMB	1.57709
PXN1	4.2815e-104	0.266205	0.383	0.245	1.19925e-99	2	PXN	1.56327
BAZ2B1	1.58651e-76	0.264991	0.414	0.294	4.44381e-72	2	BAZ2B	1.40816
RPL10	1.13993e-166	0.264591	0.867	0.816	3.19293e-162	2	RPL10	1.0625
ARL2	6.18012e-90	0.263814	0.295	0.181	1.73105e-85	2	ARL2	1.62983
RPS24	2.13578e-215	0.262991	0.939	0.9	5.98232e-211	2	RPS24	1.04333
WWP11	3.71872e-92	0.262655	0.306	0.187	1.04161e-87	2	WWP1	1.63636
MT-ND5	0	0.261482	0.996	0.985	0	2	MT-ND5	1.01117
TOMM7	4.77359e-113	0.26095	0.758	0.688	1.33708e-108	2	TOMM7	1.10174
CPNE21	2.94365e-107	0.260559	0.271	0.15	8.24515e-103	2	CPNE2	1.80667
RPL10A	2.29796e-163	0.259527	0.877	0.824	6.43658e-159	2	RPL10A	1.06432
MAN1A2	1.42786e-71	0.25903	0.433	0.319	3.99943e-67	2	MAN1A2	1.35737
ELK41	1.83498e-71	0.258841	0.279	0.179	5.13977e-67	2	ELK4	1.55866
TROVE21	7.08635e-60	0.257884	0.407	0.304	1.98489e-55	2	TROVE2	1.33882
PLEC1	9.33512e-78	0.257676	0.337	0.225	2.61477e-73	2	PLEC	1.49778
ERAP21	5.73558e-98	0.257186	0.468	0.319	1.60654e-93	2	ERAP2	1.46708
IL13RA1	4.49613e-80	0.257061	0.326	0.213	1.25937e-75	2	IL13RA1	1.53052
ACTR1B	2.01179e-85	0.256769	0.298	0.185	5.63502e-81	2	ACTR1B	1.61081
RPL23	7.83795e-240	0.256223	0.958	0.923	2.19541e-235	2	RPL23	1.03792
TIMP11	1.5303e-116	0.255797	0.598	0.446	4.28637e-112	2	TIMP1	1.34081
TNFRSF1A1	4.3661e-87	0.255007	0.387	0.261	1.22295e-82	2	TNFRSF1A	1.48276
LIMS1	1.21173e-72	0.253941	0.445	0.332	3.39405e-68	2	LIMS1	1.34036
IFI61	1.18911e-80	0.251781	0.493	0.372	3.33069e-76	2	IFI6	1.32527
SCARB21	1.86462e-70	0.251456	0.597	0.492	5.2228e-66	2	SCARB2	1.21341
MACF11	2.26201e-73	0.250526	0.576	0.46	6.3359e-69	2	MACF1	1.25217
WISP2	0	1.98594	0.763	0.103	0	3	WISP2	7.40777
MFAP5	0	1.78672	0.585	0.062	0	3	MFAP5	9.43548
LTBP21	0	1.61839	0.844	0.215	0	3	LTBP2	3.92558
CXCL14	0	1.61356	0.577	0.101	0	3	CXCL14	5.71287
CTGF1	0	1.59003	0.886	0.326	0	3	CTGF	2.71779
PRELP1	0	1.5698	0.98	0.351	0	3	PRELP	2.79202
APOD1	0	1.48649	0.999	0.721	0	3	APOD	1.38558
COL1A21	0	1.48507	0.988	0.45	0	3	COL1A2	2.19556
FBLN51	0	1.44144	0.867	0.19	0	3	FBLN5	4.56316
CILP1	0	1.42829	0.89	0.254	0	3	CILP	3.50394
DCN1	0	1.40026	1	0.502	0	3	DCN	1.99203
COL6A31	0	1.38588	0.964	0.354	0	3	COL6A3	2.72316
SFRP1	0	1.38436	0.58	0.097	0	3	SFRP1	5.97938
FBLN11	0	1.3734	0.991	0.396	0	3	FBLN1	2.50253
COL1A11	0	1.3397	0.91	0.407	0	3	COL1A1	2.23587
SPON21	0	1.3374	0.85	0.208	0	3	SPON2	4.08654
MFAP41	0	1.33262	0.987	0.416	0	3	MFAP4	2.3726
GSN1	0	1.32768	0.999	0.765	0	3	GSN	1.30588
SFRP4	0	1.26793	0.445	0.04	0	3	SFRP4	11.125
PCOLCE21	0	1.26079	0.604	0.095	0	3	PCOLCE2	6.35789
GPX31	0	1.24514	0.957	0.507	0	3	GPX3	1.88757
MMP21	0	1.24185	0.964	0.428	0	3	MMP2	2.25234
CCDC801	0	1.23986	0.963	0.5	0	3	CCDC80	1.926
CTSK1	0	1.22187	0.895	0.298	0	3	CTSK	3.00336
FBLN21	0	1.21044	0.73	0.145	0	3	FBLN2	5.03448
F31	0	1.20912	0.691	0.161	0	3	F3	4.29193
OGN1	0	1.18	0.589	0.11	0	3	OGN	5.35455
LUM1	0	1.17799	0.888	0.323	0	3	LUM	2.74923
LAMA21	0	1.16523	0.718	0.165	0	3	LAMA2	4.35151
CHRDL11	0	1.15065	0.671	0.124	0	3	CHRDL1	5.41129
MYOC1	0	1.13913	0.705	0.235	0	3	MYOC	3
COL14A11	0	1.10837	0.78	0.26	0	3	COL14A1	3
LEPR	0	1.10377	0.707	0.276	0	3	LEPR	2.56159
DPT1	0	1.10368	0.772	0.232	0	3	DPT	3.32759
SCARA51	0	1.10276	0.816	0.252	0	3	SCARA5	3.2381
DIO2	0	1.08047	0.441	0.056	0	3	DIO2	7.875
LTBP41	0	1.07464	0.92	0.357	0	3	LTBP4	2.57703
GPNMB1	0	1.06921	0.815	0.237	0	3	GPNMB	3.43882
TIMP31	0	1.05089	0.999	0.837	0	3	TIMP3	1.19355
ABI3BP1	0	1.04642	0.706	0.206	0	3	ABI3BP	3.42718
MGP1	0	1.04384	0.992	0.701	0	3	MGP	1.41512
SFRP21	0	1.03846	0.645	0.156	0	3	SFRP2	4.13462
COL3A11	0	1.02389	0.893	0.556	0	3	COL3A1	1.60612
C1S1	0	1.00099	0.971	0.426	0	3	C1S	2.27934
OAF1	0	0.992213	0.643	0.139	0	3	OAF	4.6259
PI16	0	0.991758	0.456	0.062	0	3	PI16	7.35484
THY1	0	0.981743	0.441	0.083	0	3	THY1	5.31325
PTN1	0	0.977531	0.691	0.202	0	3	PTN	3.42079
PDGFRL1	0	0.972047	0.642	0.151	0	3	PDGFRL	4.25166
LAMC11	0	0.96754	0.872	0.452	0	3	LAMC1	1.9292
CFD1	0	0.948157	0.949	0.439	0	3	CFD	2.16173
SLIT21	0	0.946982	0.772	0.253	0	3	SLIT2	3.05138
COL6A21	0	0.945999	0.906	0.436	0	3	COL6A2	2.07798
COL6A11	0	0.939127	0.954	0.506	0	3	COL6A1	1.88538
ITGB51	0	0.934653	0.646	0.16	0	3	ITGB5	4.0375
ITGBL1	0	0.933533	0.343	0.024	0	3	ITGBL1	14.2917
PDGFRA1	0	0.927118	0.811	0.267	0	3	PDGFRA	3.03745
ABCA81	0	0.922783	0.704	0.239	0	3	ABCA8	2.94561
C1R1	0	0.913765	0.912	0.378	0	3	C1R	2.4127
SERPING11	0	0.903649	0.982	0.585	0	3	SERPING1	1.67863
LRP11	0	0.902028	0.885	0.364	0	3	LRP1	2.43132
FHL2	0	0.898417	0.436	0.068	0	3	FHL2	6.41176
SERPINF11	0	0.894585	0.932	0.402	0	3	SERPINF1	2.31841
IGFBP61	0	0.889887	0.862	0.412	0	3	IGFBP6	2.09223
TNXB	0	0.887539	0.543	0.115	0	3	TNXB	4.72174
SPRY1	0	0.887008	0.432	0.069	0	3	SPRY1	6.26087
ABCA61	0	0.884482	0.564	0.116	0	3	ABCA6	4.86207
CYR611	0	0.880992	0.893	0.463	0	3	CYR61	1.92873
VIT1	0	0.880291	0.613	0.142	0	3	VIT	4.3169
TIMP21	0	0.875745	0.996	0.797	0	3	TIMP2	1.24969
SOD31	0	0.874453	0.837	0.31	0	3	SOD3	2.7
CYBRD11	0	0.868152	0.931	0.497	0	3	CYBRD1	1.87324
PLXDC21	0	0.864207	0.791	0.377	0	3	PLXDC2	2.09814
FBN1	0	0.863029	0.643	0.247	0	3	FBN1	2.60324
ACKR31	0	0.85998	0.503	0.21	0	3	ACKR3	2.39524
ADD31	0	0.858768	0.929	0.512	0	3	ADD3	1.81445
FSTL11	0	0.856804	0.898	0.525	0	3	FSTL1	1.71048
F2R	0	0.852701	0.536	0.174	0	3	F2R	3.08046
CRISPLD21	0	0.849408	0.716	0.224	0	3	CRISPLD2	3.19643
CMKLR1	0	0.847526	0.458	0.067	0	3	CMKLR1	6.83582
C31	0	0.844302	0.791	0.314	0	3	C3	2.51911
ELN1	0	0.82225	0.648	0.232	0	3	ELN	2.7931
HSD11B11	0	0.815525	0.641	0.197	0	3	HSD11B1	3.25381
MSX11	0	0.815063	0.655	0.211	0	3	MSX1	3.10427
RARRES11	0	0.811995	0.548	0.178	0	3	RARRES1	3.07865
MFGE8	0	0.806048	0.743	0.294	0	3	MFGE8	2.52721
COL4A2	0	0.798413	0.6	0.246	0	3	COL4A2	2.43902
INHBA	0	0.793356	0.268	0.04	0	3	INHBA	6.7
PODN1	0	0.784532	0.641	0.21	0	3	PODN	3.05238
GFRA11	0	0.779398	0.571	0.161	0	3	GFRA1	3.54658
LGALS3BP1	0	0.779253	0.785	0.3	0	3	LGALS3BP	2.61667
SERPINE2	0	0.774576	0.394	0.081	0	3	SERPINE2	4.8642
DHRS31	0	0.770655	0.588	0.169	0	3	DHRS3	3.47929
COL4A1	0	0.769813	0.557	0.209	0	3	COL4A1	2.66507
SSPN1	0	0.769804	0.758	0.303	0	3	SSPN	2.50165
NFIX1	0	0.764118	0.879	0.434	0	3	NFIX	2.02535
PRRX11	0	0.759045	0.885	0.385	0	3	PRRX1	2.2987
ABCA9	0	0.753654	0.376	0.048	0	3	ABCA9	7.83333
MXRA51	0	0.752699	0.499	0.163	0	3	MXRA5	3.06135
SERPINE1	1.86208e-304	0.749744	0.508	0.26	5.21568e-300	3	SERPINE1	1.95385
SDC2	0	0.748526	0.543	0.145	0	3	SDC2	3.74483
PID11	0	0.741852	0.63	0.187	0	3	PID1	3.36898
FAP	0	0.739989	0.411	0.06	0	3	FAP	6.85
CYGB1	0	0.739241	0.687	0.266	0	3	CYGB	2.58271
NNMT	0	0.738151	0.461	0.114	0	3	NNMT	4.04386
ALDH1A31	0	0.73656	0.521	0.207	0	3	ALDH1A3	2.51691
ALDH1A11	0	0.735864	0.671	0.246	0	3	ALDH1A1	2.72764
NEGR11	0	0.722147	0.559	0.159	0	3	NEGR1	3.51572
SAMHD11	0	0.720758	0.775	0.338	0	3	SAMHD1	2.2929
CST3	0	0.711801	0.964	0.705	0	3	CST3	1.36738
OMD1	0	0.708832	0.505	0.155	0	3	OMD	3.25806
SLITRK4	0	0.706735	0.448	0.094	0	3	SLITRK4	4.76596
IGFBP7	0	0.706549	0.973	0.668	0	3	IGFBP7	1.45659
GAS71	0	0.704522	0.501	0.13	0	3	GAS7	3.85385
HEYL	0	0.694008	0.372	0.063	0	3	HEYL	5.90476
EGFR1	0	0.68128	0.604	0.204	0	3	EGFR	2.96078
PMP22	0	0.679668	0.798	0.435	0	3	PMP22	1.83448
LSP11	0	0.670084	0.644	0.195	0	3	LSP1	3.30256
COLEC12	0	0.666619	0.5	0.18	0	3	COLEC12	2.77778
FIBIN	0	0.665854	0.397	0.087	0	3	FIBIN	4.56322
COL5A21	0	0.663552	0.58	0.211	0	3	COL5A2	2.74882
PDGFRB1	0	0.65873	0.611	0.217	0	3	PDGFRB	2.81567
AXL1	0	0.657585	0.681	0.266	0	3	AXL	2.56015
PCDH181	0	0.652914	0.501	0.144	0	3	PCDH18	3.47917
VCAN1	0	0.652311	0.665	0.203	0	3	VCAN	3.27586
EPHA3	0	0.649053	0.391	0.086	0	3	EPHA3	4.54651
COL15A11	0	0.63984	0.523	0.225	0	3	COL15A1	2.32444
SMOC2	0	0.639596	0.267	0.027	0	3	SMOC2	9.88889
MAP1B1	0	0.637489	0.817	0.367	0	3	MAP1B	2.22616
MXRA81	0	0.637023	0.664	0.25	0	3	MXRA8	2.656
PLTP	0	0.635598	0.598	0.272	0	3	PLTP	2.19853
VGLL3	0	0.635402	0.362	0.066	0	3	VGLL3	5.48485
CNTN4	0	0.632213	0.341	0.052	0	3	CNTN4	6.55769
BMP51	0	0.632198	0.511	0.163	0	3	BMP5	3.13497
RND31	0	0.631703	0.689	0.315	0	3	RND3	2.1873
AOX11	0	0.631385	0.534	0.167	0	3	AOX1	3.1976
PCOLCE1	0	0.630671	0.564	0.203	0	3	PCOLCE	2.77833
OLFML31	0	0.628982	0.738	0.307	0	3	OLFML3	2.40391
NTN4	0	0.627085	0.416	0.114	0	3	NTN4	3.64912
ECM1	0	0.619539	0.356	0.058	0	3	ECM1	6.13793
AEBP11	0	0.619389	0.503	0.179	0	3	AEBP1	2.81006
LOX	0	0.618155	0.337	0.057	0	3	LOX	5.91228
FGFR11	0	0.617016	0.772	0.386	0	3	FGFR1	2
CRABP21	0	0.616332	0.485	0.16	0	3	CRABP2	3.03125
HTRA1	0	0.615728	0.533	0.206	0	3	HTRA1	2.58738
CAMK2N11	0	0.612868	0.724	0.28	0	3	CAMK2N1	2.58571
LGALS31	0	0.60971	0.961	0.697	0	3	LGALS3	1.37877
NBL11	0	0.601074	0.594	0.256	0	3	NBL1	2.32031
PLXDC11	0	0.599437	0.449	0.119	0	3	PLXDC1	3.77311
RHOBTB31	0	0.597772	0.636	0.268	0	3	RHOBTB3	2.37313
CFH1	0	0.597092	0.99	0.763	0	3	CFH	1.29751
ZFHX41	0	0.595765	0.714	0.292	0	3	ZFHX4	2.44521
NTRK21	0	0.589139	0.785	0.364	0	3	NTRK2	2.15659
TMEM176B1	0	0.585461	0.617	0.252	0	3	TMEM176B	2.44841
SPRY21	0	0.585127	0.419	0.136	0	3	SPRY2	3.08088
AL078639.11	0	0.583421	0.43	0.152	0	3	AL078639.1	2.82895
DNM11	0	0.579621	0.413	0.1	0	3	DNM1	4.13
THBS2	0	0.579407	0.298	0.048	0	3	THBS2	6.20833
RAB31	0	0.578025	0.594	0.238	0	3	RAB31	2.4958
ISLR1	0	0.577478	0.827	0.374	0	3	ISLR	2.21123
PTGIS1	0	0.572337	0.525	0.216	0	3	PTGIS	2.43056
GAS11	0	0.572095	0.677	0.259	0	3	GAS1	2.6139
EMP11	0	0.571935	0.966	0.668	0	3	EMP1	1.44611
MGST11	0	0.570357	0.589	0.213	0	3	MGST1	2.76526
COLGALT2	0	0.569403	0.271	0.037	0	3	COLGALT2	7.32432
NAV11	0	0.564525	0.56	0.225	0	3	NAV1	2.48889
MATN21	0	0.562282	0.619	0.267	0	3	MATN2	2.31835
SH3PXD2B	0	0.560202	0.419	0.122	0	3	SH3PXD2B	3.43443
PLAC91	0	0.550338	0.553	0.211	0	3	PLAC9	2.62085
TMEM176A1	0	0.549423	0.565	0.233	0	3	TMEM176A	2.42489
PRSS231	0	0.548053	0.863	0.544	0	3	PRSS23	1.5864
MXRA71	0	0.547151	0.674	0.343	0	3	MXRA7	1.96501
PAM	0	0.545132	0.689	0.367	0	3	PAM	1.87738
DDR21	0	0.539904	0.762	0.443	0	3	DDR2	1.72009
ECM21	0	0.537021	0.41	0.133	0	3	ECM2	3.08271
MPZL11	0	0.526829	0.511	0.203	0	3	MPZL1	2.51724
SRPX1	0	0.526101	0.513	0.205	0	3	SRPX	2.50244
CD2481	0	0.523763	0.408	0.137	0	3	CD248	2.9781
DPYSL31	0	0.523062	0.624	0.304	0	3	DPYSL3	2.05263
COL5A11	0	0.522174	0.439	0.154	0	3	COL5A1	2.85065
ADH1C1	0	0.520374	0.433	0.176	0	3	ADH1C	2.46023
ADH1B1	4.92823e-223	0.519942	0.31	0.133	1.3804e-218	3	ADH1B	2.33083
NFYB	0	0.518885	0.423	0.156	0	3	NFYB	2.71154
S100A41	0	0.51869	0.839	0.399	0	3	S100A4	2.10276
DSE1	0	0.518005	0.437	0.15	0	3	DSE	2.91333
FSTL3	0	0.517552	0.281	0.065	0	3	FSTL3	4.32308
ADAM331	0	0.514059	0.403	0.122	0	3	ADAM33	3.30328
RGMA	0	0.511865	0.287	0.059	0	3	RGMA	4.86441
ADA	0	0.506602	0.305	0.069	0	3	ADA	4.42029
LPAR11	0	0.504886	0.478	0.161	0	3	LPAR1	2.96894
PHLDB11	0	0.500175	0.495	0.189	0	3	PHLDB1	2.61905
GLT8D21	0	0.499983	0.478	0.177	0	3	GLT8D2	2.70056
PDZRN41	0	0.499766	0.396	0.129	0	3	PDZRN4	3.06977
LGALS11	0	0.498905	0.887	0.537	0	3	LGALS1	1.65177
EBF11	0	0.496496	0.755	0.435	0	3	EBF1	1.73563
GDF10	0	0.492821	0.274	0.057	0	3	GDF10	4.80702
TSKU1	0	0.491738	0.544	0.251	0	3	TSKU	2.16733
MAP1A1	0	0.491684	0.402	0.129	0	3	MAP1A	3.11628
NOVA11	0	0.490313	0.45	0.162	0	3	NOVA1	2.77778
SPOCK1	0	0.489158	0.283	0.068	0	3	SPOCK1	4.16176
CD55	1.89382e-122	0.480999	0.338	0.2	5.30459e-118	3	CD55	1.69
KANK21	0	0.480781	0.755	0.393	0	3	KANK2	1.92112
FGF71	0	0.480296	0.552	0.23	0	3	FGF7	2.4
ANXA51	0	0.480218	0.931	0.717	0	3	ANXA5	1.29847
AKAP121	0	0.478997	0.912	0.597	0	3	AKAP12	1.52764
ANTXR21	0	0.478846	0.481	0.192	0	3	ANTXR2	2.50521
TMC31	0	0.477512	0.43	0.158	0	3	TMC3	2.72152
BCL61	0	0.477446	0.63	0.29	0	3	BCL6	2.17241
PAPSS21	0	0.476792	0.383	0.132	0	3	PAPSS2	2.90152
VEGFB	0	0.47246	0.482	0.211	0	3	VEGFB	2.28436
OLFML11	0	0.469696	0.461	0.169	0	3	OLFML1	2.72781
ANKH	0	0.469348	0.373	0.138	0	3	ANKH	2.7029
RHOQ1	0	0.467448	0.631	0.31	0	3	RHOQ	2.03548
EMP31	0	0.465964	0.641	0.331	0	3	EMP3	1.93656
SSC5D	0	0.464703	0.35	0.126	0	3	SSC5D	2.77778
DPYSL21	0	0.462533	0.843	0.554	0	3	DPYSL2	1.52166
BICC11	0	0.462252	0.326	0.088	0	3	BICC1	3.70455
MRC21	0	0.459993	0.384	0.133	0	3	MRC2	2.88722
SETBP11	0	0.45918	0.432	0.176	0	3	SETBP1	2.45455
TMEM119	0	0.456481	0.27	0.076	0	3	TMEM119	3.55263
RGCC	3.19463e-267	0.455372	0.414	0.191	8.94817e-263	3	RGCC	2.16754
LIMA11	0	0.450399	0.73	0.415	0	3	LIMA1	1.75904
ZCCHC241	0	0.44949	0.681	0.378	0	3	ZCCHC24	1.80159
AMOTL21	4.0264e-263	0.449191	0.419	0.201	1.12779e-258	3	AMOTL2	2.08458
LTBP3	0	0.447118	0.566	0.301	0	3	LTBP3	1.8804
DST	7.97089e-285	0.446617	0.538	0.29	2.23265e-280	3	DST	1.85517
DCLK11	0	0.445899	0.43	0.16	0	3	DCLK1	2.6875
PPL1	0	0.445495	0.455	0.197	0	3	PPL	2.30964
VAT1	0	0.444528	0.505	0.244	0	3	VAT1	2.06967
S100A11	0	0.44382	0.864	0.557	0	3	S100A11	1.55117
SH3D19	0	0.442005	0.34	0.112	0	3	SH3D19	3.03571
ANK21	0	0.437783	0.322	0.099	0	3	ANK2	3.25253
MITF1	0	0.437584	0.343	0.112	0	3	MITF	3.0625
S100A131	0	0.437237	0.428	0.175	0	3	S100A13	2.44571
SVEP1	0	0.434975	0.265	0.077	0	3	SVEP1	3.44156
GLG1	1.94294e-304	0.434291	0.645	0.376	5.44218e-300	3	GLG1	1.71543
S100A10	2.48834e-249	0.43333	0.677	0.434	6.96985e-245	3	S100A10	1.55991
C1orf211	0	0.429558	0.435	0.171	0	3	C1orf21	2.54386
MEDAG	0	0.428845	0.392	0.162	0	3	MEDAG	2.41975
FKBP9	1.62287e-294	0.426638	0.6	0.336	4.54565e-290	3	FKBP9	1.78571
TMEM56	0	0.425979	0.274	0.066	0	3	TMEM56	4.15151
CXCL121	0	0.425067	0.653	0.332	0	3	CXCL12	1.96687
IGFBP2	5.34214e-225	0.422301	0.273	0.112	1.49633e-220	3	IGFBP2	2.4375
PTGFRN	0	0.422157	0.305	0.089	0	3	PTGFRN	3.42697
DBN1	2.43805e-282	0.42214	0.343	0.143	6.82898e-278	3	DBN1	2.3986
BOC1	8.34727e-284	0.421738	0.45	0.216	2.33807e-279	3	BOC	2.08333
PMEPA1	6.50164e-234	0.419089	0.329	0.146	1.82111e-229	3	PMEPA1	2.25342
SPON1	0	0.417324	0.256	0.068	0	3	SPON1	3.76471
BHLHE41	0	0.415445	0.262	0.084	0	3	BHLHE41	3.11905
SLIT31	1.89802e-294	0.414026	0.4	0.174	5.31637e-290	3	SLIT3	2.29885
FRMD6	0	0.413612	0.301	0.1	0	3	FRMD6	3.01
TSPAN8	0	0.410723	0.269	0.073	0	3	TSPAN8	3.68493
SEMA5A1	0	0.408867	0.32	0.117	0	3	SEMA5A	2.73504
CD276	0	0.408256	0.317	0.111	0	3	CD276	2.85586
GAS6	4.83297e-219	0.40737	0.439	0.234	1.35372e-214	3	GAS6	1.87607
CPED1	0	0.406217	0.362	0.128	0	3	CPED1	2.82812
SGCE1	0	0.403649	0.588	0.31	0	3	SGCE	1.89677
ANTXR1	0	0.402784	0.34	0.118	0	3	ANTXR1	2.88136
PIK3R11	0	0.40261	0.662	0.37	0	3	PIK3R1	1.78919
ATP2B11	1.02496e-282	0.400636	0.597	0.332	2.8709e-278	3	ATP2B1	1.79819
SMIM14	2.70802e-267	0.400473	0.565	0.313	7.58515e-263	3	SMIM14	1.80511
RTL8C1	1.85517e-306	0.399285	0.753	0.474	5.19632e-302	3	RTL8C	1.58861
SLC29A1	1.22907e-213	0.398816	0.452	0.245	3.44262e-209	3	SLC29A1	1.8449
FN11	7.94285e-265	0.39718	0.808	0.563	2.22479e-260	3	FN1	1.43517
S100A61	0	0.396978	0.957	0.778	0	3	S100A6	1.23008
JAM3	7.70776e-294	0.396468	0.388	0.167	2.15894e-289	3	JAM3	2.32335
SNX9	1.93356e-267	0.395591	0.584	0.333	5.41589e-263	3	SNX9	1.75375
EPB41L2	2.61842e-268	0.395215	0.589	0.335	7.33419e-264	3	EPB41L2	1.75821
CD63	0	0.394761	0.933	0.745	0	3	CD63	1.25235
FMOD	0	0.394719	0.262	0.069	0	3	FMOD	3.7971
NID1	5.82134e-265	0.394062	0.617	0.359	1.63056e-260	3	NID1	1.71866
CPVL	0	0.393989	0.287	0.068	0	3	CPVL	4.22059
CNTFR1	4.03143e-283	0.390071	0.322	0.125	1.1292e-278	3	CNTFR	2.576
RCN3	0	0.388731	0.308	0.099	0	3	RCN3	3.11111
SIX1	0	0.38753	0.307	0.105	0	3	SIX1	2.92381
GXYLT21	0	0.386901	0.368	0.137	0	3	GXYLT2	2.68613
ZNF4231	7.99907e-306	0.386872	0.352	0.139	2.24054e-301	3	ZNF423	2.53237
ARHGAP21	2.7369e-285	0.386776	0.407	0.182	7.66605e-281	3	ARHGAP21	2.23626
HTRA31	3.40514e-294	0.386666	0.319	0.12	9.5378e-290	3	HTRA3	2.65833
SKIL	8.43175e-283	0.386162	0.472	0.228	2.36173e-278	3	SKIL	2.07018
SEC31A	2.16422e-267	0.383564	0.708	0.454	6.06199e-263	3	SEC31A	1.55947
CALU	7.44844e-259	0.381834	0.595	0.343	2.08631e-254	3	CALU	1.73469
ANGPTL21	6.86136e-242	0.381426	0.489	0.259	1.92187e-237	3	ANGPTL2	1.88803
FAM3C	5.19672e-276	0.37754	0.365	0.156	1.4556e-271	3	FAM3C	2.33974
PCSK5	0	0.377137	0.254	0.079	0	3	PCSK5	3.21519
FXYD11	0	0.374373	0.46	0.199	0	3	FXYD1	2.31156
TNKS1BP11	0	0.372155	0.488	0.224	0	3	TNKS1BP1	2.17857
RASD11	1.80298e-227	0.371752	0.383	0.179	5.05014e-223	3	RASD1	2.13966
PTPN131	6.97405e-307	0.371583	0.409	0.171	1.95343e-302	3	PTPN13	2.39181
CPQ	0	0.369077	0.335	0.127	0	3	CPQ	2.6378
FAM129A	0	0.368924	0.668	0.381	0	3	FAM129A	1.75328
VPS13D1	2.08647e-228	0.366169	0.378	0.179	5.84421e-224	3	VPS13D	2.11173
ARL6IP51	7.58921e-265	0.365586	0.851	0.637	2.12574e-260	3	ARL6IP5	1.33595
NCOR21	1.83585e-259	0.364721	0.549	0.298	5.14223e-255	3	NCOR2	1.84228
GLIS2	1.11661e-291	0.364477	0.269	0.092	3.12763e-287	3	GLIS2	2.92391
DDAH21	3.03489e-277	0.364407	0.562	0.297	8.50073e-273	3	DDAH2	1.89226
ARF41	1.19293e-268	0.363487	0.693	0.427	3.34141e-264	3	ARF4	1.62295
LAPTM4A1	0	0.362792	0.938	0.728	0	3	LAPTM4A	1.28846
TLN2	0	0.360738	0.254	0.074	0	3	TLN2	3.43243
ARHGAP12	0	0.360718	0.32	0.116	0	3	ARHGAP12	2.75862
NDN1	1.47495e-286	0.359	0.578	0.299	4.13134e-282	3	NDN	1.93311
ADH51	9.72333e-245	0.358949	0.508	0.273	2.72351e-240	3	ADH5	1.86081
BNC2	1.3385e-303	0.35832	0.297	0.105	3.74914e-299	3	BNC2	2.82857
HCFC1R1	8.361e-239	0.356845	0.424	0.21	2.34192e-234	3	HCFC1R1	2.01905
FAXDC21	6.43731e-247	0.356313	0.461	0.231	1.80309e-242	3	FAXDC2	1.99567
KIRREL1	0	0.355275	0.287	0.098	0	3	KIRREL1	2.92857
TUBA1A1	1.04411e-307	0.355116	0.666	0.366	2.92455e-303	3	TUBA1A	1.81967
MT2A	0	0.353337	0.862	0.561	0	3	MT2A	1.53654
NFIC1	1.68682e-297	0.350082	0.907	0.682	4.72479e-293	3	NFIC	1.32991
COL12A11	1.17535e-228	0.348123	0.356	0.162	3.29215e-224	3	COL12A1	2.19753
THBS1	1.61263e-298	0.348053	0.331	0.124	4.51698e-294	3	THBS1	2.66935
SREBF1	1.12945e-285	0.347124	0.316	0.12	3.16359e-281	3	SREBF1	2.63333
OSR21	1.40244e-261	0.34691	0.405	0.181	3.92822e-257	3	OSR2	2.23757
MFAP21	1.26947e-293	0.345747	0.306	0.111	3.55579e-289	3	MFAP2	2.75676
GSTM51	2.01674e-271	0.345238	0.347	0.143	5.64888e-267	3	GSTM5	2.42657
ANXA4	4.25709e-252	0.344475	0.366	0.163	1.19241e-247	3	ANXA4	2.2454
LAMB2	3.72814e-209	0.343313	0.461	0.249	1.04425e-204	3	LAMB2	1.85141
CD99	5.6909e-269	0.341369	0.904	0.716	1.59402e-264	3	CD99	1.26257
TMEM98	7.90259e-251	0.340697	0.376	0.169	2.21352e-246	3	TMEM98	2.22485
GPM6B1	1.50001e-279	0.340567	0.307	0.117	4.20152e-275	3	GPM6B	2.62393
CAB39L	8.19462e-274	0.338971	0.292	0.108	2.29531e-269	3	CAB39L	2.7037
HIC11	2.01498e-195	0.336171	0.517	0.298	5.64396e-191	3	HIC1	1.7349
ZEB1	3.22654e-184	0.334639	0.465	0.267	9.03753e-180	3	ZEB1	1.74157
GGT51	4.88008e-216	0.334504	0.398	0.195	1.36691e-211	3	GGT5	2.04103
SESTD11	2.14157e-219	0.334237	0.472	0.251	5.99854e-215	3	SESTD1	1.88048
LARP61	8.97392e-274	0.333234	0.33	0.13	2.5136e-269	3	LARP6	2.53846
IGF21	8.19594e-52	0.332658	0.303	0.209	2.29568e-47	3	IGF2	1.44976
LHFPL2	6.8396e-274	0.330294	0.259	0.09	1.91577e-269	3	LHFPL2	2.87778
EGR2	2.75029e-171	0.329881	0.307	0.147	7.70356e-167	3	EGR2	2.08844
CLMP1	3.43147e-266	0.327882	0.317	0.123	9.61156e-262	3	CLMP	2.57724
TMEM159	1.4627e-225	0.327735	0.344	0.156	4.09702e-221	3	TMEM159	2.20513
KDSR	7.28116e-184	0.32756	0.558	0.342	2.03945e-179	3	KDSR	1.63158
RTN41	8.51324e-245	0.326853	0.825	0.575	2.38456e-240	3	RTN4	1.43478
SCPEP1	2.12173e-248	0.325388	0.352	0.153	5.94296e-244	3	SCPEP1	2.30065
CD811	3.78751e-270	0.325129	0.909	0.714	1.06088e-265	3	CD81	1.27311
LTBP11	3.87295e-303	0.325112	0.581	0.284	1.08481e-298	3	LTBP1	2.04577
ZNF106	8.77069e-197	0.324694	0.508	0.293	2.45667e-192	3	ZNF106	1.73379
RRAS	1.12349e-199	0.324558	0.468	0.258	3.14691e-195	3	RRAS	1.81395
RARG1	3.56566e-198	0.322659	0.405	0.209	9.98742e-194	3	RARG	1.9378
NREP	2.83031e-145	0.322601	0.262	0.127	7.92769e-141	3	NREP	2.06299
MAN1C1	1.20517e-214	0.321966	0.401	0.199	3.37569e-210	3	MAN1C1	2.01508
UACA	1.09221e-173	0.321875	0.541	0.333	3.05928e-169	3	UACA	1.62462
AHNAK	1.12477e-306	0.321246	0.981	0.896	3.15048e-302	3	AHNAK	1.09487
CEP126	3.89253e-219	0.321114	0.255	0.099	1.0903e-214	3	CEP126	2.57576
KDELC21	5.63536e-206	0.320796	0.447	0.237	1.57847e-201	3	KDELC2	1.88608
SOBP1	1.35503e-239	0.320758	0.334	0.142	3.79544e-235	3	SOBP	2.35211
PLS3	8.5637e-213	0.320596	0.48	0.26	2.39869e-208	3	PLS3	1.84615
SAV11	1.49109e-216	0.320284	0.566	0.325	4.17654e-212	3	SAV1	1.74154
PCYOX1	3.43487e-201	0.320256	0.631	0.391	9.62108e-197	3	PCYOX1	1.61381
MMP141	3.17291e-220	0.317117	0.401	0.194	8.88733e-216	3	MMP14	2.06701
RHBDF1	1.7253e-251	0.316731	0.294	0.115	4.83257e-247	3	RHBDF1	2.55652
C16orf45	2.42823e-241	0.314871	0.26	0.097	6.80147e-237	3	C16orf45	2.68041
STK241	2.31229e-219	0.314037	0.485	0.259	6.47673e-215	3	STK24	1.87259
UGDH	6.70964e-239	0.313117	0.274	0.105	1.87937e-234	3	UGDH	2.60952
GOLIM4	3.43167e-182	0.313103	0.443	0.245	9.61211e-178	3	GOLIM4	1.80816
SLC19A21	5.02764e-199	0.31186	0.363	0.173	1.40824e-194	3	SLC19A2	2.09827
PLOD2	7.55035e-213	0.31164	0.329	0.148	2.11485e-208	3	PLOD2	2.22297
APP	4.03356e-205	0.309137	0.944	0.777	1.1298e-200	3	APP	1.21493
PXDC1	1.32329e-163	0.308606	0.537	0.331	3.70652e-159	3	PXDC1	1.62236
UAP11	2.82191e-223	0.308582	0.427	0.209	7.90416e-219	3	UAP1	2.04306
OPTN	7.87472e-215	0.308507	0.423	0.214	2.20571e-210	3	OPTN	1.97664
IRX31	1.14348e-184	0.307704	0.478	0.267	3.2029e-180	3	IRX3	1.79026
SLC44A1	1.30499e-195	0.307407	0.441	0.237	3.65528e-191	3	SLC44A1	1.86076
NFIB1	1.12001e-218	0.306751	0.922	0.735	3.13714e-214	3	NFIB	1.25442
CD3021	1.94056e-176	0.306418	0.552	0.339	5.43551e-172	3	CD302	1.62832
FNDC3B1	5.37177e-214	0.302217	0.462	0.242	1.50463e-209	3	FNDC3B	1.90909
CSTB	2.38105e-190	0.302074	0.594	0.37	6.66931e-186	3	CSTB	1.60541
ZBTB20	6.35449e-187	0.301773	0.81	0.591	1.77989e-182	3	ZBTB20	1.37056
NUPR1	5.17427e-217	0.300555	0.304	0.129	1.44931e-212	3	NUPR1	2.35659
TSHZ2	4.59463e-155	0.300229	0.408	0.228	1.28696e-150	3	TSHZ2	1.78947
TPM1	0	0.300151	0.741	0.431	0	3	TPM1	1.71926
RECK	4.17205e-212	0.299754	0.283	0.118	1.16859e-207	3	RECK	2.3983
PKD2	2.01783e-184	0.2994	0.402	0.211	5.65195e-180	3	PKD2	1.90521
CALD1	0	0.299048	0.926	0.644	0	3	CALD1	1.43789
SEPT11	1.72395e-171	0.298614	0.418	0.23	4.82879e-167	3	SEPT11	1.81739
GPX8	3.03173e-204	0.298031	0.305	0.134	8.49187e-200	3	GPX8	2.27612
TRIM8	3.75345e-172	0.297781	0.492	0.287	1.05134e-167	3	TRIM8	1.71429
RAB30	9.09533e-180	0.297357	0.301	0.14	2.5476e-175	3	RAB30	2.15
PLEKHA51	3.80817e-221	0.297331	0.325	0.141	1.06667e-216	3	PLEKHA5	2.30496
REXO2	8.46688e-204	0.297326	0.306	0.136	2.37157e-199	3	REXO2	2.25
TNFAIP2	4.34181e-218	0.297274	0.399	0.194	1.21614e-213	3	TNFAIP2	2.0567
PXK	1.17026e-217	0.29623	0.358	0.166	3.2779e-213	3	PXK	2.15663
ADGRA21	1.39256e-213	0.296158	0.469	0.245	3.90057e-209	3	ADGRA2	1.91429
AES	4.50736e-196	0.294187	0.794	0.581	1.26251e-191	3	AES	1.36661
RFTN1	3.48618e-258	0.2941	0.257	0.09	9.76478e-254	3	RFTN1	2.85556
BGN1	4.60996e-63	0.293728	0.277	0.179	1.29125e-58	3	BGN	1.54749
DIO3OS	7.11399e-225	0.293595	0.268	0.104	1.99263e-220	3	DIO3OS	2.57692
TWSG11	4.16613e-189	0.292917	0.406	0.211	1.16693e-184	3	TWSG1	1.92417
OAT1	2.74568e-211	0.292851	0.522	0.286	7.69064e-207	3	OAT	1.82517
RNH1	7.57739e-165	0.292213	0.483	0.288	2.12243e-160	3	RNH1	1.67708
HSPB61	0	0.291937	0.813	0.438	0	3	HSPB6	1.85616
LRP61	2.06228e-194	0.29162	0.425	0.22	5.77644e-190	3	LRP6	1.93182
ANXA1	0	0.29143	0.835	0.557	0	3	ANXA1	1.4991
LAMA41	1.36877e-166	0.290878	0.664	0.444	3.83394e-162	3	LAMA4	1.4955
METTL7A	3.11585e-155	0.288982	0.637	0.427	8.7275e-151	3	METTL7A	1.4918
PPIC	5.32956e-184	0.287446	0.287	0.13	1.49281e-179	3	PPIC	2.20769
ANXA21	1.18885e-202	0.287385	0.973	0.834	3.32997e-198	3	ANXA2	1.16667
TRIP10	4.01637e-173	0.287244	0.472	0.27	1.12498e-168	3	TRIP10	1.74815
PDE4DIP	5.05286e-225	0.286293	0.251	0.094	1.41531e-220	3	PDE4DIP	2.67021
FAM114A1	8.18972e-177	0.286149	0.326	0.158	2.29394e-172	3	FAM114A1	2.06329
ZFHX31	3.31129e-178	0.28586	0.547	0.328	9.27492e-174	3	ZFHX3	1.66768
NOTCH21	2.57314e-206	0.285307	0.334	0.152	7.20737e-202	3	NOTCH2	2.19737
PSAP	0	0.284659	0.98	0.864	0	3	PSAP	1.13426
CAVIN3	6.27385e-191	0.284247	0.348	0.168	1.75731e-186	3	CAVIN3	2.07143
ARHGEF401	2.76896e-205	0.28374	0.412	0.207	7.75586e-201	3	ARHGEF40	1.99034
CD47	1.03052e-157	0.283619	0.525	0.324	2.88648e-153	3	CD47	1.62037
KREMEN1	2.4125e-209	0.282445	0.311	0.136	6.75742e-205	3	KREMEN1	2.28676
CTSB1	2.81278e-285	0.281618	0.838	0.576	7.87861e-281	3	CTSB	1.45486
OLFML2A2	4.27903e-109	0.280577	0.312	0.178	1.19856e-104	3	OLFML2A	1.75281
VASN1	1.06722e-165	0.277901	0.279	0.128	2.98928e-161	3	VASN	2.17969
ACVRL1	7.72619e-166	0.277367	0.299	0.143	2.16411e-161	3	ACVRL1	2.09091
PALM	1.29907e-156	0.277227	0.306	0.152	3.6387e-152	3	PALM	2.01316
SEC24D	9.27472e-186	0.274067	0.263	0.112	2.59785e-181	3	SEC24D	2.34821
ATP2A21	3.77097e-145	0.273948	0.566	0.367	1.05625e-140	3	ATP2A2	1.54223
LAMP1	2.09498e-158	0.273929	0.706	0.498	5.86803e-154	3	LAMP1	1.41767
PEBP1	9.28173e-178	0.27384	0.814	0.604	2.59981e-173	3	PEBP1	1.34768
DESI2	3.58897e-177	0.272953	0.305	0.143	1.00527e-172	3	DESI2	2.13287
FGL2	0	0.271585	0.397	0.155	0	3	FGL2	2.56129
EFEMP11	2.8667e-182	0.271177	0.612	0.373	8.02963e-178	3	EFEMP1	1.64075
TMEM43	4.43611e-156	0.271067	0.517	0.314	1.24255e-151	3	TMEM43	1.6465
TPST11	5.2601e-200	0.270944	0.316	0.141	1.47335e-195	3	TPST1	2.24113
RAI2	6.26069e-193	0.270845	0.285	0.124	1.75362e-188	3	RAI2	2.29839
ADI1	6.28996e-173	0.269826	0.373	0.193	1.76182e-168	3	ADI1	1.93264
ARL1	5.33346e-148	0.269229	0.403	0.229	1.4939e-143	3	ARL1	1.75983
PLEKHA21	3.998e-208	0.2682	0.344	0.157	1.11984e-203	3	PLEKHA2	2.19108
ABL11	2.87172e-177	0.268136	0.421	0.224	8.0437e-173	3	ABL1	1.87946
PARVA	3.69937e-169	0.26638	0.414	0.223	1.03619e-164	3	PARVA	1.8565
MARVELD1	5.94403e-163	0.266238	0.287	0.136	1.66492e-158	3	MARVELD1	2.11029
CTDSPL	3.58732e-161	0.265917	0.369	0.194	1.00481e-156	3	CTDSPL	1.90206
HDLBP	2.00488e-142	0.265215	0.553	0.359	5.61566e-138	3	HDLBP	1.54039
P4HA1	1.38236e-161	0.263258	0.304	0.147	3.87198e-157	3	P4HA1	2.06803
SPTBN12	2.51813e-194	0.263154	0.903	0.688	7.05329e-190	3	SPTBN1	1.3125
TNS1	1.21579e-274	0.262789	0.719	0.44	3.40544e-270	3	TNS1	1.63409
SQSTM11	1.44433e-168	0.26205	0.763	0.548	4.04557e-164	3	SQSTM1	1.39234
CTTN	1.0222e-155	0.261997	0.427	0.242	2.86319e-151	3	CTTN	1.76446
TCEAL91	6.52555e-155	0.260634	0.496	0.296	1.82781e-150	3	TCEAL9	1.67568
ITGAV	2.50628e-151	0.258295	0.273	0.13	7.02008e-147	3	ITGAV	2.1
G0S2	0	0.258248	0.522	0.161	0	3	G0S2	3.24224
PGF1	3.33043e-111	0.257358	0.294	0.159	9.32854e-107	3	PGF	1.84906
AP3S1	2.95261e-155	0.256983	0.379	0.205	8.27026e-151	3	AP3S1	1.84878
YWHAH	7.54332e-117	0.256307	0.358	0.209	2.11288e-112	3	YWHAH	1.71292
CCND21	1.5411e-184	0.25607	0.594	0.353	4.31662e-180	3	CCND2	1.68272
CELF2	5.01946e-224	0.255488	0.526	0.283	1.40595e-219	3	CELF2	1.85866
KDELR2	5.46162e-134	0.25519	0.489	0.307	1.5298e-129	3	KDELR2	1.59283
SNAI21	1.18905e-160	0.255155	0.29	0.137	3.33054e-156	3	SNAI2	2.11679
MAN1A1	1.3188e-155	0.254816	0.511	0.311	3.69396e-151	3	MAN1A1	1.64309
CKAP4	3.28374e-161	0.253134	0.454	0.26	9.19776e-157	3	CKAP4	1.74615
HEXB	1.82783e-141	0.251985	0.438	0.257	5.11975e-137	3	HEXB	1.70428
GPX4	1.55796e-122	0.250292	0.524	0.346	4.36384e-118	3	GPX4	1.51445
PLA2G2A1	0	1.85763	0.52	0.189	0	4	PLA2G2A	2.75132
PTGDS1	0	1.33515	0.533	0.206	0	4	PTGDS	2.58738
APOE	0	1.26189	0.568	0.145	0	4	APOE	3.91724
MYLK	0	1.09186	0.651	0.233	0	4	MYLK	2.79399
IGF11	0	0.920626	0.902	0.443	0	4	IGF1	2.03612
NOTCH3	0	0.89278	0.489	0.13	0	4	NOTCH3	3.76154
CAMK2N12	0	0.886785	0.685	0.307	0	4	CAMK2N1	2.23127
IGFBP71	0	0.812714	0.957	0.685	0	4	IGFBP7	1.39708
APOC1	0	0.80389	0.381	0.106	0	4	APOC1	3.59434
OSR22	0	0.80143	0.511	0.183	0	4	OSR2	2.79235
SERPINE11	3.25739e-200	0.799849	0.495	0.274	9.12395e-196	4	SERPINE1	1.80657
ACTA2	1.6221e-272	0.787217	0.421	0.179	4.54349e-268	4	ACTA2	2.35196
LGI4	0	0.786683	0.453	0.127	0	4	LGI4	3.56693
PRRX12	0	0.746111	0.847	0.415	0	4	PRRX1	2.04096
COL6A12	0	0.729431	0.914	0.533	0	4	COL6A1	1.71482
FHL1	1.81923e-249	0.715755	0.671	0.444	5.09566e-245	4	FHL1	1.51126
COL14A12	0	0.713902	0.622	0.302	0	4	COL14A1	2.0596
SYNPO2	2.98543e-284	0.712984	0.398	0.161	8.3622e-280	4	SYNPO2	2.47205
SERPING12	0	0.703491	0.929	0.611	0	4	SERPING1	1.52046
COL6A22	0	0.698748	0.837	0.467	0	4	COL6A2	1.79229
PDGFRB2	0	0.694788	0.544	0.244	0	4	PDGFRB	2.22951
C1S2	0	0.683733	0.909	0.46	0	4	C1S	1.97609
PLTP1	2.92368e-219	0.68303	0.525	0.297	8.18922e-215	4	PLTP	1.76768
LMOD1	0	0.682911	0.411	0.123	0	4	LMOD1	3.34146
ADH1B2	3.71732e-222	0.680285	0.346	0.139	1.04122e-217	4	ADH1B	2.48921
AOC3	0	0.679213	0.323	0.075	0	4	AOC3	4.30667
CYR612	2.40918e-244	0.662922	0.752	0.499	6.74811e-240	4	CYR61	1.50701
C1R2	0	0.659353	0.826	0.414	0	4	C1R	1.99517
MAP1B2	0	0.655563	0.726	0.4	0	4	MAP1B	1.815
HSPB62	0	0.65339	0.816	0.457	0	4	HSPB6	1.78556
EDIL3	0	0.64993	0.315	0.092	0	4	EDIL3	3.42391
TMEM176A2	0	0.644013	0.561	0.251	0	4	TMEM176A	2.23506
S1PR3	6.06264e-295	0.630993	0.349	0.124	1.69815e-290	4	S1PR3	2.81452
CPE1	1.75445e-307	0.630985	0.469	0.198	4.91421e-303	4	CPE	2.36869
MT2A1	2.82472e-233	0.62971	0.829	0.58	7.91203e-229	4	MT2A	1.42931
CFD2	0	0.625951	0.897	0.47	0	4	CFD	1.90851
ABCC9	0	0.625454	0.281	0.07	0	4	ABCC9	4.01429
LTBP42	3.6949e-302	0.624107	0.711	0.406	1.03494e-297	4	LTBP4	1.75123
TMEM176B2	0	0.620146	0.583	0.274	0	4	TMEM176B	2.12774
CRISPLD22	1.07725e-250	0.607265	0.536	0.267	3.01738e-246	4	CRISPLD2	2.00749
PALLD	0	0.598826	0.552	0.257	0	4	PALLD	2.14786
CALD11	0	0.596605	0.903	0.661	0	4	CALD1	1.36611
EDNRA	0	0.591167	0.294	0.082	0	4	EDNRA	3.58537
MT1A	2.73883e-159	0.588935	0.261	0.107	7.67146e-155	4	MT1A	2.43925
HSD11B12	3.04101e-242	0.578467	0.484	0.236	8.51787e-238	4	HSD11B1	2.05085
PARM11	0	0.575863	0.405	0.144	0	4	PARM1	2.8125
MT1X	6.0766e-281	0.567795	0.6	0.317	1.70206e-276	4	MT1X	1.89274
MYC	2.6727e-106	0.563578	0.336	0.192	7.48624e-102	4	MYC	1.75
MYL9	0	0.562944	0.606	0.312	0	4	MYL9	1.94231
CRYAB1	1.3172e-197	0.554879	0.413	0.195	3.68949e-193	4	CRYAB	2.11795
EGFR2	9.29244e-254	0.553689	0.493	0.236	2.60281e-249	4	EGFR	2.08898
CKB	4.60377e-237	0.552046	0.271	0.093	1.28952e-232	4	CKB	2.91398
SCARA52	1.40903e-274	0.549714	0.602	0.303	3.94671e-270	4	SCARA5	1.9868
SCD5	0	0.544864	0.287	0.084	0	4	SCD5	3.41667
ADCY5	0	0.54138	0.258	0.062	0	4	ADCY5	4.16129
C1QTNF1	7.9045e-172	0.540388	0.453	0.251	2.21405e-167	4	C1QTNF1	1.80478
TIMP32	0	0.536274	0.982	0.847	0	4	TIMP3	1.15939
RBPMS	7.24444e-222	0.530529	0.587	0.353	2.02917e-217	4	RBPMS	1.66289
IRF11	1.2348e-74	0.530171	0.426	0.297	3.45868e-70	4	IRF1	1.43434
ATF31	5.29918e-116	0.522982	0.591	0.425	1.4843e-111	4	ATF3	1.39059
KANK22	4.22841e-279	0.521584	0.705	0.417	1.18438e-274	4	KANK2	1.69065
LGALS3BP2	1.08886e-250	0.520418	0.625	0.341	3.04988e-246	4	LGALS3BP	1.83284
SLITRK41	1.03541e-212	0.519672	0.316	0.125	2.90019e-208	4	SLITRK4	2.528
NDRG2	3.27571e-195	0.518376	0.6	0.384	9.17526e-191	4	NDRG2	1.5625
FILIP1L1	1.55873e-171	0.516987	0.672	0.468	4.36601e-167	4	FILIP1L	1.4359
PPL2	3.7946e-203	0.512344	0.433	0.213	1.06287e-198	4	PPL	2.03286
VCL1	3.24425e-131	0.509554	0.572	0.396	9.08716e-127	4	VCL	1.44444
NTRK22	8.71558e-272	0.508475	0.716	0.393	2.44123e-267	4	NTRK2	1.82188
NFIC2	7.72017e-291	0.507359	0.887	0.696	2.16242e-286	4	NFIC	1.27443
RHOB1	0	0.50096	0.975	0.806	0	4	RHOB	1.20968
ADAMTS11	1.90008e-154	0.499225	0.686	0.483	5.32212e-150	4	ADAMTS1	1.42029
CXXC5	1.12083e-168	0.496564	0.358	0.174	3.13943e-164	4	CXXC5	2.05747
AXL2	8.0654e-226	0.492812	0.562	0.299	2.25912e-221	4	AXL	1.8796
OLFML32	3.05463e-225	0.48974	0.615	0.342	8.55601e-221	4	OLFML3	1.79825
ZFHX42	1.81432e-227	0.488438	0.604	0.325	5.08191e-223	4	ZFHX4	1.85846
EGR11	5.0933e-128	0.488204	0.876	0.827	1.42663e-123	4	EGR1	1.05925
PLPP31	4.61008e-243	0.488171	0.861	0.644	1.29128e-238	4	PLPP3	1.33696
GGT52	5.78398e-167	0.486137	0.398	0.206	1.62009e-162	4	GGT5	1.93204
MATN22	1.60599e-197	0.478993	0.53	0.294	4.49837e-193	4	MATN2	1.80272
PID12	4.77479e-190	0.477142	0.45	0.228	1.33742e-185	4	PID1	1.97368
ID4	6.04453e-201	0.473781	0.33	0.136	1.69307e-196	4	ID4	2.42647
VASN2	2.91099e-177	0.47203	0.31	0.133	8.15369e-173	4	VASN	2.33083
SOD32	1.05117e-247	0.470696	0.664	0.354	2.94432e-243	4	SOD3	1.87571
FGF72	4.16461e-209	0.47063	0.499	0.252	1.16651e-204	4	FGF7	1.98016
EPHA31	5.25163e-176	0.467798	0.279	0.113	1.47098e-171	4	EPHA3	2.46903
SOCS3	1.19269e-56	0.466987	0.59	0.511	3.34073e-52	4	SOCS3	1.1546
PRSS232	1.32902e-166	0.463669	0.76	0.571	3.72258e-162	4	PRSS23	1.331
IGFBP51	2.25287e-258	0.463446	0.976	0.792	6.31028e-254	4	IGFBP5	1.23232
RHOQ2	6.79211e-187	0.4618	0.563	0.334	1.90247e-182	4	RHOQ	1.68563
LRP12	1.14849e-248	0.454895	0.73	0.406	3.21691e-244	4	LRP1	1.79803
LPP	1.16506e-151	0.451026	0.658	0.473	3.26334e-147	4	LPP	1.39112
NEXN	2.00545e-152	0.450834	0.334	0.159	5.61727e-148	4	NEXN	2.10063
EEA11	5.93436e-112	0.448789	0.51	0.346	1.66221e-107	4	EEA1	1.47399
TIMP22	0	0.448637	0.975	0.809	0	4	TIMP2	1.20519
CYBRD12	4.41048e-247	0.447023	0.808	0.532	1.23537e-242	4	CYBRD1	1.5188
ISLR2	1.0248e-244	0.445666	0.719	0.408	2.87046e-240	4	ISLR	1.76225
PHLDB12	1.10251e-165	0.441523	0.412	0.213	3.08812e-161	4	PHLDB1	1.93427
FXYD12	5.66972e-152	0.439116	0.408	0.218	1.58809e-147	4	FXYD1	1.87156
MAFF1	1.695e-68	0.435521	0.483	0.361	4.74771e-64	4	MAFF	1.33795
ARID5B1	2.19409e-107	0.435462	0.565	0.407	6.14566e-103	4	ARID5B	1.38821
MT1M	8.94587e-127	0.435286	0.271	0.125	2.50574e-122	4	MT1M	2.168
TNS11	7.5577e-187	0.435277	0.673	0.459	2.11691e-182	4	TNS1	1.46623
GAS12	4.46784e-175	0.430116	0.535	0.295	1.25144e-170	4	GAS1	1.81356
CCDC802	4.52988e-222	0.429847	0.812	0.539	1.26882e-217	4	CCDC80	1.50649
AEBP12	3.12709e-164	0.42975	0.404	0.205	8.75898e-160	4	AEBP1	1.97073
IGDCC41	1.56958e-167	0.428494	0.295	0.126	4.39638e-163	4	IGDCC4	2.34127
CSRP1	2.49701e-94	0.426732	0.58	0.435	6.99414e-90	4	CSRP1	1.33333
PODN2	2.75203e-184	0.424948	0.478	0.248	7.70843e-180	4	PODN	1.92742
COL4A5	1.4206e-156	0.423623	0.252	0.102	3.9791e-152	4	COL4A5	2.47059
OLFML12	2.76686e-142	0.422101	0.372	0.193	7.74998e-138	4	OLFML1	1.92746
ZFP361	1.59982e-78	0.422028	0.948	0.923	4.48108e-74	4	ZFP36	1.02709
AR1	4.3484e-123	0.421836	0.603	0.43	1.21799e-118	4	AR	1.40233
CD2482	2.13733e-124	0.418722	0.316	0.16	5.98666e-120	4	CD248	1.975
SETBP12	2.51576e-117	0.418454	0.356	0.197	7.04665e-113	4	SETBP1	1.80711
SERPINF12	7.14703e-268	0.417567	0.806	0.442	2.00188e-263	4	SERPINF1	1.82353
ADGRA22	2.04445e-118	0.409747	0.43	0.26	5.72652e-114	4	ADGRA2	1.65385
TSKU2	1.9863e-86	0.409686	0.425	0.278	5.56362e-82	4	TSKU	1.52878
IGFBP62	6.64282e-165	0.409357	0.689	0.453	1.86066e-160	4	IGFBP6	1.52097
RARRES21	4.85334e-165	0.409189	0.305	0.134	1.35942e-160	4	RARRES2	2.27612
AOX12	9.06191e-148	0.408271	0.388	0.2	2.53824e-143	4	AOX1	1.94
LAMC12	1.03985e-161	0.408038	0.702	0.491	2.91263e-157	4	LAMC1	1.42974
IRX32	1.40609e-117	0.407795	0.457	0.28	3.93845e-113	4	IRX3	1.63214
NFIL3	3.74469e-112	0.407315	0.344	0.191	1.04889e-107	4	NFIL3	1.80105
FLNA	4.71019e-71	0.406502	0.413	0.284	1.31932e-66	4	FLNA	1.45423
LAMA42	4.61692e-114	0.401199	0.624	0.459	1.2932e-109	4	LAMA4	1.35948
NDN2	3.11928e-143	0.400876	0.52	0.319	8.73709e-139	4	NDN	1.63009
LTBP12	6.32101e-173	0.3995	0.542	0.303	1.77051e-168	4	LTBP1	1.78878
NEURL1B1	5.39382e-110	0.395299	0.393	0.232	1.51081e-105	4	NEURL1B	1.69397
TPM2	1.03196e-123	0.394763	0.371	0.202	2.89051e-119	4	TPM2	1.83663
GPNMB2	1.01068e-194	0.393092	0.555	0.292	2.83092e-190	4	GPNMB	1.90068
TPM11	6.53976e-129	0.392785	0.637	0.458	1.83179e-124	4	TPM1	1.39083
DCLK12	1.33342e-125	0.389075	0.35	0.182	3.73491e-121	4	DCLK1	1.92308
COL4A21	1.94382e-119	0.387469	0.455	0.279	5.44463e-115	4	COL4A2	1.63082
KHDRBS3	8.26896e-117	0.387205	0.295	0.15	2.31614e-112	4	KHDRBS3	1.96667
LGALS12	1.27627e-195	0.385961	0.814	0.562	3.57483e-191	4	LGALS1	1.4484
COL6A32	1.83362e-261	0.385781	0.766	0.405	5.13597e-257	4	COL6A3	1.89136
EBF12	5.11133e-143	0.385513	0.67	0.46	1.43168e-138	4	EBF1	1.45652
DCN2	1.45464e-293	0.383143	0.946	0.533	4.07445e-289	4	DCN	1.77486
GSN2	0	0.382392	0.985	0.778	0	4	GSN	1.26607
TAGLN	1.93799e-210	0.381225	0.539	0.29	5.42832e-206	4	TAGLN	1.85862
ANTXR22	7.42427e-113	0.381165	0.378	0.217	2.07954e-108	4	ANTXR2	1.74194
CNTFR2	1.76752e-138	0.381075	0.297	0.138	4.95083e-134	4	CNTFR	2.15217
VMP11	5.39947e-103	0.379623	0.494	0.326	1.51239e-98	4	VMP1	1.51534
ADCY3	1.68235e-107	0.378799	0.284	0.147	4.71226e-103	4	ADCY3	1.93197
CILP2	4.63317e-185	0.375495	0.587	0.317	1.29775e-180	4	CILP	1.85173
ERRFI11	3.04271e-72	0.374105	0.336	0.211	8.52264e-68	4	ERRFI1	1.59242
TMC32	2.99977e-95	0.373235	0.325	0.182	8.40235e-91	4	TMC3	1.78571
EPB41L1	6.27358e-107	0.372682	0.316	0.171	1.75723e-102	4	EPB41L1	1.84795
EYA11	5.2188e-132	0.371625	0.306	0.148	1.46179e-127	4	EYA1	2.06757
SSC5D1	9.04554e-91	0.370516	0.27	0.145	2.53366e-86	4	SSC5D	1.86207
TIPARP	1.01275e-84	0.363834	0.582	0.443	2.83672e-80	4	TIPARP	1.31377
FOSB1	9.78857e-47	0.36348	0.759	0.721	2.74178e-42	4	FOSB	1.0527
GSTM52	1.0602e-95	0.360717	0.294	0.159	2.96961e-91	4	GSTM5	1.84906
NNMT1	4.97303e-60	0.359473	0.257	0.152	1.39295e-55	4	NNMT	1.69079
ZEB2	2.18595e-112	0.358041	0.382	0.219	6.12285e-108	4	ZEB2	1.74429
PTEN	3.02574e-113	0.356321	0.593	0.429	8.47511e-109	4	PTEN	1.38228
SH3PXD2B1	3.04214e-103	0.356206	0.288	0.15	8.52104e-99	4	SH3PXD2B	1.92
ZCCHC242	5.29768e-102	0.355079	0.572	0.405	1.48388e-97	4	ZCCHC24	1.41235
MT1E	1.88014e-153	0.354499	0.426	0.228	5.26626e-149	4	MT1E	1.86842
LAPTM4A2	8.41106e-181	0.35429	0.895	0.743	2.35594e-176	4	LAPTM4A	1.20458
C11orf961	1.50393e-98	0.353964	0.82	0.673	4.21251e-94	4	C11orf96	1.21842
HSPA1B1	3.80032e-90	0.353949	0.765	0.59	1.06447e-85	4	HSPA1B	1.29661
PDLIM3	2.49117e-68	0.350595	0.257	0.148	6.97777e-64	4	PDLIM3	1.73649
SOBP2	8.46555e-103	0.350357	0.295	0.156	2.3712e-98	4	SOBP	1.89103
BAG31	5.39337e-55	0.349574	0.411	0.293	1.51068e-50	4	BAG3	1.40273
COL5A22	9.52011e-118	0.348575	0.427	0.245	2.66658e-113	4	COL5A2	1.74286
BCL62	6.81376e-101	0.348059	0.491	0.321	1.90853e-96	4	BCL6	1.52959
MAP1A2	4.36465e-102	0.347292	0.293	0.154	1.22254e-97	4	MAP1A	1.9026
S100A62	1.24367e-185	0.346891	0.922	0.791	3.48351e-181	4	S100A6	1.16561
TUBA1A2	2.72491e-113	0.346439	0.58	0.39	7.63247e-109	4	TUBA1A	1.48718
SFRP11	2.30719e-64	0.34591	0.265	0.153	6.46244e-60	4	SFRP1	1.73203
SSPN2	1.65263e-131	0.344343	0.563	0.346	4.62901e-127	4	SSPN	1.62717
ZBED31	3.74229e-78	0.344315	0.329	0.201	1.04821e-73	4	ZBED3	1.63682
2021-06-01	2.61035e-132	0.342785	0.937	0.838	7.3116e-128	4	JUN	1.11814
C32	4.05929e-152	0.341417	0.609	0.357	1.13701e-147	4	C3	1.70588
NBL12	4.66586e-89	0.338692	0.44	0.289	1.30691e-84	4	NBL1	1.52249
MXRA72	2.16686e-99	0.336878	0.539	0.374	6.06937e-95	4	MXRA7	1.44118
SQSTM12	5.47635e-104	0.336252	0.714	0.564	1.53393e-99	4	SQSTM1	1.26596
PKDCC	2.9614e-99	0.335568	0.27	0.138	8.29489e-95	4	PKDCC	1.95652
UAP12	1.16518e-69	0.334579	0.356	0.227	3.26368e-65	4	UAP1	1.56828
PCOLCE3	1.85353e-114	0.333613	0.416	0.237	5.19173e-110	4	PCOLCE	1.75527
DNAJB11	5.28757e-63	0.33231	0.643	0.51	1.48105e-58	4	DNAJB1	1.26078
TCEAL4	4.42061e-72	0.33148	0.504	0.377	1.23821e-67	4	TCEAL4	1.33687
DDAH22	2.61389e-92	0.329755	0.477	0.319	7.32149e-88	4	DDAH2	1.4953
PNRC1	4.10035e-48	0.327961	0.698	0.629	1.14851e-43	4	PNRC1	1.1097
CD812	1.07086e-138	0.326041	0.869	0.728	2.99949e-134	4	CD81	1.19368
FZD71	1.63539e-97	0.325556	0.344	0.195	4.58073e-93	4	FZD7	1.7641
COL4A11	6.1873e-74	0.324436	0.378	0.245	1.73306e-69	4	COL4A1	1.54286
JUNB	5.30291e-40	0.324245	0.849	0.836	1.48534e-35	4	JUNB	1.01555
GLIPR1	5.13664e-114	0.323565	0.369	0.202	1.43877e-109	4	GLIPR1	1.82673
EMP32	1.87792e-125	0.323283	0.568	0.354	5.26006e-121	4	EMP3	1.60452
TNRC6C	1.74091e-73	0.320642	0.392	0.26	4.8763e-69	4	TNRC6C	1.50769
SAV12	6.5973e-64	0.319922	0.47	0.347	1.8479e-59	4	SAV1	1.35447
MXRA82	1.2923e-113	0.319772	0.483	0.289	3.61972e-109	4	MXRA8	1.67128
C1orf541	4.03044e-92	0.319175	0.273	0.144	1.12893e-87	4	C1orf54	1.89583
RHOBTB32	7.0046e-100	0.316302	0.483	0.302	1.96199e-95	4	RHOBTB3	1.59934
DIXDC11	3.8091e-73	0.313797	0.345	0.216	1.06693e-68	4	DIXDC1	1.59722
RBFOX2	3.55176e-78	0.31267	0.449	0.307	9.94848e-74	4	RBFOX2	1.46254
HSPH11	1.21803e-51	0.311421	0.541	0.421	3.4117e-47	4	HSPH1	1.28504
NPNT1	3.89688e-79	0.309516	0.432	0.283	1.09152e-74	4	NPNT	1.5265
CHRDL12	5.33986e-69	0.308624	0.314	0.187	1.49569e-64	4	CHRDL1	1.67914
ARHGAP61	3.3916e-64	0.308479	0.375	0.253	9.49986e-60	4	ARHGAP6	1.48221
TCF7L21	3.08632e-72	0.305537	0.551	0.411	8.64479e-68	4	TCF7L2	1.34063
FAXDC22	2.14546e-74	0.305294	0.385	0.251	6.00944e-70	4	FAXDC2	1.53386
FAS1	2.27484e-82	0.304695	0.253	0.134	6.37182e-78	4	FAS	1.88806
NFIX2	9.68369e-121	0.30463	0.702	0.475	2.7124e-116	4	NFIX	1.47789
TEAD1	9.93562e-64	0.303975	0.353	0.233	2.78297e-59	4	TEAD1	1.51502
IRF2BPL	2.46616e-68	0.303067	0.394	0.265	6.90772e-64	4	IRF2BPL	1.48679
SELENOM	7.1504e-69	0.301833	0.319	0.198	2.00283e-64	4	SELENOM	1.61111
TNKS1BP12	2.27675e-80	0.301526	0.389	0.248	6.37718e-76	4	TNKS1BP1	1.56855
DDR22	7.81705e-99	0.301456	0.654	0.47	2.18956e-94	4	DDR2	1.39149
RAB311	4.7024e-82	0.298815	0.426	0.273	1.31714e-77	4	RAB31	1.56044
[truncated: 4,892 more rows]

## Sheet: Table S3
Table S3. Differentially expressed genes for subclusters in endothelial cells
	p_val	avg_logFC	pct.1	pct.2	p_val_adj	cluster	gene	pct_FC
EFEMP1	0	1.34656	0.788	0.241	0	0	EFEMP1	3.26971
FMO2	0	0.931425	0.76	0.393	0	0	FMO2	1.93384
BMP4	0	0.818026	0.506	0.158	0	0	BMP4	3.20253
CEMIP	0	0.744471	0.319	0.068	0	0	CEMIP	4.69118
CRIM1	0	0.684386	0.748	0.463	0	0	CRIM1	1.61555
DDR2	5.25804e-172	0.591981	0.488	0.26	1.47278e-167	0	DDR2	1.87692
OMD	1.62292e-234	0.570251	0.386	0.139	4.54579e-230	0	OMD	2.77698
LIMCH1	2.95759e-246	0.533801	0.823	0.612	8.2842e-242	0	LIMCH1	1.34477
BGN	5.35562e-234	0.51442	0.401	0.146	1.50011e-229	0	BGN	2.74658
COL12A1	8.9016e-177	0.50135	0.39	0.164	2.49334e-172	0	COL12A1	2.37805
TM4SF18	2.65403e-188	0.490961	0.557	0.3	7.43393e-184	0	TM4SF18	1.85667
KDR	5.51036e-167	0.486155	0.366	0.154	1.54345e-162	0	KDR	2.37662
CD34	2.41976e-207	0.440182	0.772	0.522	6.77775e-203	0	CD34	1.47893
AMOTL2	1.9043e-147	0.403819	0.316	0.127	5.33394e-143	0	AMOTL2	2.48819
GALNT2	5.83019e-124	0.394994	0.466	0.264	1.63304e-119	0	GALNT2	1.76515
SPINT2	4.17997e-133	0.386723	0.448	0.239	1.17081e-128	0	SPINT2	1.87448
TM4SF1	5.06596e-196	0.374133	0.905	0.722	1.41898e-191	0	TM4SF1	1.25346
FAM43A	1.445e-116	0.372401	0.42	0.228	4.04744e-112	0	FAM43A	1.84211
WFS1	6.98274e-120	0.370468	0.449	0.251	1.95587e-115	0	WFS1	1.78884
CYP4X1	8.09412e-136	0.368712	0.268	0.101	2.26716e-131	0	CYP4X1	2.65347
GALNT15	1.36404e-131	0.366724	0.589	0.358	3.82068e-127	0	GALNT15	1.64525
GIMAP8	2.62189e-109	0.35307	0.536	0.339	7.34392e-105	0	GIMAP8	1.58112
RFLNB	2.45067e-102	0.341511	0.36	0.188	6.86432e-98	0	RFLNB	1.91489
TGFBR2	2.21124e-146	0.329227	0.886	0.762	6.19369e-142	0	TGFBR2	1.16273
SORBS1	6.22022e-93	0.327532	0.374	0.208	1.74228e-88	0	SORBS1	1.79808
MYO10	2.12581e-76	0.322949	0.45	0.291	5.9544e-72	0	MYO10	1.54639
PDCD4	1.79925e-90	0.316319	0.636	0.459	5.0397e-86	0	PDCD4	1.38562
ADGRF5	1.15198e-177	0.313057	0.969	0.891	3.2267e-173	0	ADGRF5	1.08754
FLNB	4.24332e-86	0.30539	0.633	0.461	1.18855e-81	0	FLNB	1.3731
ETS2	6.78947e-82	0.305301	0.64	0.472	1.90173e-77	0	ETS2	1.35593
SLC22A23	9.37934e-93	0.303567	0.274	0.128	2.62715e-88	0	SLC22A23	2.14062
PHACTR2	1.47808e-75	0.298486	0.489	0.326	4.14011e-71	0	PHACTR2	1.5
ROBO4	8.21573e-83	0.298111	0.433	0.267	2.30123e-78	0	ROBO4	1.62172
LAMB1	1.13898e-90	0.296552	0.695	0.509	3.19027e-86	0	LAMB1	1.36542
CTNNAL1	1.77057e-73	0.294623	0.442	0.286	4.95936e-69	0	CTNNAL1	1.54545
FAM84A	6.06031e-77	0.291832	0.718	0.555	1.69749e-72	0	FAM84A	1.29369
C17orf58	4.45142e-76	0.291636	0.385	0.232	1.24684e-71	0	C17orf58	1.65948
ALDH1A3	4.56537e-81	0.288994	0.359	0.202	1.27876e-76	0	ALDH1A3	1.77723
GIMAP7	2.53041e-79	0.286092	0.584	0.416	7.08767e-75	0	GIMAP7	1.40385
CYTL1	3.38054e-61	0.282316	0.336	0.203	9.4689e-57	0	CYTL1	1.65517
ERMP1	9.70658e-65	0.263528	0.391	0.247	2.71881e-60	0	ERMP1	1.583
F2R	1.29337e-66	0.262923	0.374	0.229	3.62273e-62	0	F2R	1.63319
FAM213A	5.08629e-65	0.262911	0.468	0.314	1.42467e-60	0	FAM213A	1.49045
SEC14L1	2.29897e-71	0.259463	0.702	0.549	6.43941e-67	0	SEC14L1	1.27869
TXNIP	8.35102e-127	0.256307	0.984	0.954	2.33912e-122	0	TXNIP	1.03145
CDH11	5.17227e-57	0.25548	0.642	0.506	1.44875e-52	0	CDH11	1.26877
BLCAP	2.58855e-61	0.251833	0.311	0.182	7.25053e-57	0	BLCAP	1.70879
VWF	3.17785e-173	0.618322	0.745	0.582	8.90117e-169	1	VWF	1.28007
CXCL2	1.45959e-46	0.593558	0.311	0.206	4.08831e-42	1	CXCL2	1.50971
C7	1.04727e-71	0.586689	0.58	0.51	2.93339e-67	1	C7	1.13725
PTGS2	6.57954e-49	0.520564	0.409	0.295	1.84293e-44	1	PTGS2	1.38644
CTSC	2.00147e-84	0.503023	0.628	0.547	5.60612e-80	1	CTSC	1.14808
HLA-DRA	5.5546e-164	0.49077	0.853	0.776	1.55584e-159	1	HLA-DRA	1.09923
HSPA1A	2.35331e-12	0.47735	0.478	0.457	6.59163e-08	1	HSPA1A	1.04595
HLA-DPA1	4.43985e-99	0.470358	0.684	0.565	1.2436e-94	1	HLA-DPA1	1.21062
FOSB	1.76707e-57	0.443842	0.719	0.647	4.94958e-53	1	FOSB	1.11128
NR4A1	2.06806e-120	0.438425	0.812	0.678	5.79263e-116	1	NR4A1	1.19764
HBEGF	6.9359e-35	0.434285	0.287	0.199	1.94275e-30	1	HBEGF	1.44221
HLA-DRB1	4.008e-144	0.429348	0.854	0.798	1.12264e-139	1	HLA-DRB1	1.07018
HLA-DRB5	4.70607e-32	0.428815	0.34	0.249	1.31817e-27	1	HLA-DRB5	1.36546
HSPA1B	4.60863e-15	0.426805	0.384	0.338	1.29088e-10	1	HSPA1B	1.13609
SOCS3	5.53687e-36	0.418099	0.541	0.464	1.55088e-31	1	SOCS3	1.16595
DNAJB1	2.72456e-12	0.393495	0.315	0.271	7.6315e-08	1	DNAJB1	1.16236
ID1	2.00035e-43	0.3924	0.469	0.374	5.60298e-39	1	ID1	1.25401
CD74	8.93809e-192	0.387595	0.98	0.975	2.50356e-187	1	CD74	1.00513
MPZL2	3.08862e-45	0.386164	0.336	0.233	8.65122e-41	1	MPZL2	1.44206
COCH	1.5543e-12	0.381606	0.278	0.23	4.35361e-08	1	COCH	1.2087
CDKN1A	1.62505e-35	0.371188	0.616	0.567	4.55177e-31	1	CDKN1A	1.08642
SLC2A3	4.37895e-34	0.368177	0.476	0.397	1.22654e-29	1	SLC2A3	1.19899
EGR1	9.89433e-91	0.36115	0.883	0.824	2.7714e-86	1	EGR1	1.0716
SAT1	6.81658e-22	0.347541	0.454	0.401	1.90932e-17	1	SAT1	1.13217
HLA-DPB1	6.75602e-36	0.34747	0.435	0.35	1.89236e-31	1	HLA-DPB1	1.24286
GADD45B	6.27194e-15	0.338375	0.331	0.281	1.75677e-10	1	GADD45B	1.17794
ZFP36	7.33428e-74	0.32915	0.927	0.915	2.05433e-69	1	ZFP36	1.01311
KLF4	9.41186e-36	0.327262	0.773	0.776	2.63626e-31	1	KLF4	0.996134
HLA-DQB1	3.72994e-32	0.31984	0.313	0.226	1.04475e-27	1	HLA-DQB1	1.38496
JUNB	7.02414e-61	0.317651	0.854	0.835	1.96746e-56	1	JUNB	1.02275
NR4A2	5.73825e-17	0.313635	0.291	0.232	1.60728e-12	1	NR4A2	1.25431
JUN	2.38308e-32	0.309645	0.76	0.765	6.675e-28	1	JUN	0.993464
ADAMTS1	3.12081e-15	0.301635	0.409	0.359	8.7414e-11	1	ADAMTS1	1.13928
CSRNP1	2.84952e-23	0.301245	0.478	0.422	7.98152e-19	1	CSRNP1	1.1327
SLCO2A1	1.40532e-36	0.299231	0.26	0.17	3.93629e-32	1	SLCO2A1	1.52941
PPP1R15A	1.22493e-13	0.289083	0.528	0.517	3.43102e-09	1	PPP1R15A	1.02128
VCAM1	1.46108e-12	0.286285	0.265	0.218	4.09247e-08	1	VCAM1	1.2156
SOD2	8.40324e-08	0.278291	0.266	0.237	0.00235375	1	SOD2	1.12236
IER2	8.05312e-15	0.277108	0.489	0.46	2.25568e-10	1	IER2	1.06304
FOS	7.56265e-56	0.2768	0.931	0.915	2.1183e-51	1	FOS	1.01749
LIFR	1.31915e-17	0.272027	0.406	0.352	3.69495e-13	1	LIFR	1.15341
SRSF7	1.61446e-09	0.269552	0.513	0.518	4.5221e-05	1	SRSF7	0.990347
IL1R1	1.76459e-16	0.267735	0.479	0.445	4.94262e-12	1	IL1R1	1.0764
CCNL1	5.69064e-10	0.260324	0.445	0.43	1.59395e-05	1	CCNL1	1.03488
SRGN	2.2271e-29	0.257808	0.659	0.639	6.2381e-25	1	SRGN	1.0313
MME	1.78685e-12	0.257294	0.562	0.557	5.00496e-08	1	MME	1.00898
TNFSF10	1.93728e-21	0.256282	0.464	0.407	5.42633e-17	1	TNFSF10	1.14005
PLCXD3	4.27901e-12	0.254919	0.47	0.449	1.19855e-07	1	PLCXD3	1.04677
IL6ST	3.2612e-72	0.254763	0.913	0.931	9.13462e-68	1	IL6ST	0.980666
ID2	1.31091e-08	0.250644	0.438	0.422	0.000367186	1	ID2	1.03791
CYP1B1	0	1.02135	0.914	0.565	0	2	CYP1B1	1.6177
IGFBP5	0	0.986944	0.929	0.709	0	2	IGFBP5	1.3103
STC1	0	0.953061	0.914	0.561	0	2	STC1	1.62923
ALDH1A2	0	0.93551	0.893	0.559	0	2	ALDH1A2	1.5975
LPL	7.69999e-180	0.753892	0.433	0.192	2.15677e-175	2	LPL	2.25521
C11orf96	5.01469e-259	0.694005	0.902	0.69	1.40462e-254	2	C11orf96	1.30725
APOLD1	9.36759e-290	0.628315	0.91	0.667	2.62386e-285	2	APOLD1	1.36432
AKAP12	1.18761e-165	0.602651	0.759	0.534	3.32649e-161	2	AKAP12	1.42135
NR4A11	2.1371e-189	0.585005	0.861	0.663	5.98601e-185	2	NR4A1	1.29864
DUSP5	4.50938e-175	0.573154	0.517	0.258	1.26308e-170	2	DUSP5	2.00388
DDIT4	5.62007e-197	0.549236	0.822	0.617	1.57418e-192	2	DDIT4	1.33225
CLDN10	8.5067e-149	0.515126	0.504	0.275	2.38273e-144	2	CLDN10	1.83273
INHBB	4.04279e-128	0.504803	0.365	0.17	1.13238e-123	2	INHBB	2.14706
COL3A1	2.75761e-159	0.50261	0.629	0.389	7.72406e-155	2	COL3A1	1.61697
TEK	1.8276e-211	0.492376	0.801	0.549	5.1191e-207	2	TEK	1.45902
FXYD6	2.19002e-188	0.490015	0.672	0.405	6.13424e-184	2	FXYD6	1.65926
ANGPTL2	1.90412e-135	0.475768	0.501	0.282	5.33345e-131	2	ANGPTL2	1.7766
CHST1	6.78751e-158	0.473095	0.719	0.49	1.90118e-153	2	CHST1	1.46735
HYAL2	2.70783e-145	0.461125	0.689	0.465	7.58463e-141	2	HYAL2	1.48172
TGM2	7.48776e-215	0.43801	0.932	0.778	2.09732e-210	2	TGM2	1.19794
NDRG1	9.86257e-146	0.435191	0.838	0.646	2.76251e-141	2	NDRG1	1.29721
IL33	1.61719e-155	0.431587	0.764	0.519	4.52976e-151	2	IL33	1.47206
SEMA6A	3.97447e-130	0.431192	0.54	0.313	1.11325e-125	2	SEMA6A	1.72524
NR2F1	1.64614e-117	0.426863	0.393	0.198	4.61085e-113	2	NR2F1	1.98485
CEMIP2	9.1873e-122	0.426181	0.528	0.307	2.57336e-117	2	CEMIP2	1.71987
TLL1	2.86989e-138	0.416561	0.297	0.114	8.03857e-134	2	TLL1	2.60526
MMRN1	2.37121e-185	0.416124	0.954	0.836	6.64176e-181	2	MMRN1	1.14115
BHLHE40	6.83813e-117	0.414425	0.649	0.427	1.91536e-112	2	BHLHE40	1.51991
FLT1	4.21822e-159	0.412461	0.84	0.636	1.18152e-154	2	FLT1	1.32075
THBD	4.16063e-103	0.409917	0.721	0.534	1.16539e-98	2	THBD	1.35019
ITGA2	9.61178e-97	0.38586	0.448	0.261	2.69226e-92	2	ITGA2	1.71648
PDK4	5.42323e-99	0.383633	0.82	0.664	1.51905e-94	2	PDK4	1.23494
HIC1	4.94349e-91	0.382832	0.421	0.243	1.38467e-86	2	HIC1	1.73251
ABCG2	3.18904e-123	0.382516	0.833	0.66	8.93249e-119	2	ABCG2	1.26212
IGFBP3	2.01435e-76	0.381029	0.547	0.377	5.64218e-72	2	IGFBP3	1.45093
SMOC1	4.19689e-121	0.378425	0.791	0.604	1.17555e-116	2	SMOC1	1.3096
CDC42EP3	9.73408e-110	0.37714	0.48	0.273	2.72652e-105	2	CDC42EP3	1.75824
SMTN	4.98796e-98	0.368179	0.519	0.325	1.39713e-93	2	SMTN	1.59692
MCL1	2.84468e-118	0.364319	0.814	0.631	7.96794e-114	2	MCL1	1.29002
THSD4	2.05525e-110	0.363425	0.847	0.69	5.75675e-106	2	THSD4	1.22754
TIMP1	3.61051e-111	0.363012	0.768	0.589	1.0113e-106	2	TIMP1	1.3039
TPM4	3.35205e-133	0.362052	0.883	0.741	9.3891e-129	2	TPM4	1.19163
PLVAP	1.52768e-103	0.352726	0.717	0.516	4.27904e-99	2	PLVAP	1.38953
MYADM	1.44587e-86	0.350663	0.667	0.472	4.04988e-82	2	MYADM	1.41314
IGFBP6	2.85545e-80	0.347559	0.372	0.209	7.99812e-76	2	IGFBP6	1.7799
MAFB	2.63826e-82	0.346873	0.661	0.483	7.38977e-78	2	MAFB	1.36853
CCND1	1.05274e-99	0.343292	0.722	0.53	2.94872e-95	2	CCND1	1.36226
EGR3	1.16855e-69	0.33874	0.307	0.166	3.2731e-65	2	EGR3	1.8494
CLEC3B	9.52782e-81	0.330864	0.379	0.22	2.66874e-76	2	CLEC3B	1.72273
VGLL4	1.03922e-83	0.324546	0.533	0.348	2.91087e-79	2	VGLL4	1.53161
POSTN	5.2025e-51	0.323564	0.586	0.451	1.45722e-46	2	POSTN	1.29933
SDCBP	5.37889e-126	0.320419	0.896	0.752	1.50663e-121	2	SDCBP	1.19149
APOD	8.70902e-83	0.314815	0.791	0.642	2.4394e-78	2	APOD	1.23209
MEDAG	8.57763e-66	0.311803	0.319	0.181	2.40259e-61	2	MEDAG	1.76243
SYNM	6.6681e-81	0.311774	0.339	0.182	1.86774e-76	2	SYNM	1.86264
NR4A21	6.47915e-53	0.307182	0.346	0.213	1.81481e-48	2	NR4A2	1.62441
TSC22D1	2.0112e-80	0.305279	0.86	0.727	5.63336e-76	2	TSC22D1	1.18294
CD93	9.69001e-105	0.302063	0.841	0.681	2.71417e-100	2	CD93	1.23495
INPP1	1.24968e-73	0.301391	0.45	0.284	3.50035e-69	2	INPP1	1.58451
NUDT4	1.41135e-68	0.300746	0.707	0.552	3.9532e-64	2	NUDT4	1.2808
EMP1	1.38151e-65	0.296304	0.847	0.712	3.86961e-61	2	EMP1	1.18961
PCDH15	5.84044e-73	0.293672	0.315	0.169	1.63591e-68	2	PCDH15	1.86391
ISYNA1	2.85346e-68	0.292877	0.337	0.193	7.99255e-64	2	ISYNA1	1.74611
ARRDC2	3.2063e-64	0.289177	0.378	0.233	8.98086e-60	2	ARRDC2	1.62232
NEURL1B	1.22678e-71	0.286681	0.501	0.328	3.43621e-67	2	NEURL1B	1.52744
SNRK	2.34401e-65	0.28605	0.468	0.306	6.56558e-61	2	SNRK	1.52941
EFNB2	9.65901e-67	0.284997	0.746	0.594	2.70549e-62	2	EFNB2	1.25589
HS3ST1	3.95778e-61	0.282427	0.345	0.205	1.10858e-56	2	HS3ST1	1.68293
ITPRIP	2.56737e-63	0.28214	0.407	0.253	7.1912e-59	2	ITPRIP	1.6087
ANXA2	5.8864e-154	0.280213	0.98	0.93	1.64878e-149	2	ANXA2	1.05376
COL18A1	1.67306e-63	0.276318	0.412	0.26	4.68625e-59	2	COL18A1	1.58462
CD9	1.39516e-126	0.272435	0.968	0.89	3.90784e-122	2	CD9	1.08764
MAFF	1.66161e-61	0.269988	0.37	0.22	4.65417e-57	2	MAFF	1.68182
MAP3K1	6.92798e-56	0.267253	0.493	0.345	1.94053e-51	2	MAP3K1	1.42899
SMAD7	5.91203e-61	0.265953	0.407	0.257	1.65596e-56	2	SMAD7	1.58366
IRX3	9.29006e-60	0.264048	0.26	0.137	2.60215e-55	2	IRX3	1.89781
GUCY1A1	2.65756e-56	0.259833	0.542	0.388	7.44384e-52	2	GUCY1A1	1.39691
DKK3	3.03039e-68	0.259277	0.753	0.595	8.48811e-64	2	DKK3	1.26555
PCDH17	9.18642e-49	0.259229	0.383	0.251	2.57312e-44	2	PCDH17	1.5259
PLEKHO2	2.25179e-70	0.259205	0.271	0.136	6.30726e-66	2	PLEKHO2	1.99265
FZD6	1.03787e-65	0.259011	0.447	0.286	2.90708e-61	2	FZD6	1.56294
SH3PXD2A	2.89808e-54	0.254801	0.254	0.138	8.11752e-50	2	SH3PXD2A	1.84058
KLF2	5.68466e-83	0.253968	0.957	0.861	1.59227e-78	2	KLF2	1.1115
PLIN2	1.64822e-42	0.252163	0.398	0.277	4.61665e-38	2	PLIN2	1.43682
COTL1	4.1415e-50	0.251539	0.369	0.238	1.16003e-45	2	COTL1	1.55042
FSTL1	6.9949e-61	0.250052	0.597	0.435	1.95927e-56	2	FSTL1	1.37241
ACKR1	0	1.46784	0.393	0.056	0	3	ACKR1	7.01786
MAF	0	1.22539	0.254	0.02	0	3	MAF	12.7
AQP1	4.48063e-89	0.866358	0.273	0.085	1.25503e-84	3	AQP1	3.21176
COL15A1	2.42157e-163	0.80697	0.309	0.066	6.78282e-159	3	COL15A1	4.68182
STC11	3.90649e-103	0.757896	0.843	0.636	1.09421e-98	3	STC1	1.32547
CTSH	2.00357e-89	0.717925	0.513	0.261	5.61201e-85	3	CTSH	1.96552
GSN	9.88009e-114	0.713791	0.838	0.662	2.76741e-109	3	GSN	1.26586
NTN1	3.01544e-90	0.700156	0.303	0.101	8.44624e-86	3	NTN1	3
IL32	4.94378e-30	0.685423	0.447	0.316	1.38475e-25	3	IL32	1.41456
FXYD61	1.239e-43	0.654566	0.598	0.464	3.47044e-39	3	FXYD6	1.28879
RNASE1	6.5944e-74	0.634837	0.658	0.445	1.84709e-69	3	RNASE1	1.47865
SLC9A3R2	1.75827e-61	0.621585	0.496	0.29	4.92491e-57	3	SLC9A3R2	1.71034
F8	2.9624e-72	0.60979	0.342	0.137	8.29768e-68	3	F8	2.49635
IGFBP7	3.89349e-43	0.596381	0.733	0.625	1.09057e-38	3	IGFBP7	1.1728
MGLL	4.34317e-55	0.572111	0.344	0.161	1.21652e-50	3	MGLL	2.13665
S100A10	2.76237e-52	0.550174	0.613	0.443	7.73739e-48	3	S100A10	1.38375
SEMA6A1	3.04056e-32	0.528168	0.5	0.361	8.5166e-28	3	SEMA6A	1.38504
RAMP2	1.06273e-65	0.523655	0.753	0.594	2.9767e-61	3	RAMP2	1.26768
MCAM	3.78795e-39	0.513815	0.32	0.166	1.06101e-34	3	MCAM	1.92771
TMSB10	7.21334e-80	0.51305	0.835	0.735	2.02046e-75	3	TMSB10	1.13605
SLC12A2	3.30798e-40	0.486764	0.274	0.13	9.26565e-36	3	SLC12A2	2.10769
CRIP2	3.14265e-46	0.473537	0.699	0.582	8.80256e-42	3	CRIP2	1.20103
HEG1	1.31945e-25	0.443361	0.499	0.377	3.69579e-21	3	HEG1	1.32361
RGCC	4.90664e-45	0.440908	0.285	0.125	1.37435e-40	3	RGCC	2.28
ALDH1A21	2.53104e-17	0.43368	0.68	0.643	7.08944e-13	3	ALDH1A2	1.05754
NET1	3.47012e-34	0.430811	0.704	0.606	9.71982e-30	3	NET1	1.16172
CXorf36	1.01519e-31	0.429501	0.329	0.187	2.84355e-27	3	CXorf36	1.75936
THBD1	2.10551e-28	0.416992	0.685	0.574	5.89752e-24	3	THBD	1.19338
BCL6B	7.29846e-29	0.4159	0.399	0.257	2.0443e-24	3	BCL6B	1.55253
FSCN1	5.22247e-11	0.394056	0.331	0.259	1.46281e-06	3	FSCN1	1.27799
ABCG21	1.81687e-27	0.379606	0.759	0.7	5.08904e-23	3	ABCG2	1.08429
HYAL21	2.18445e-19	0.372001	0.598	0.516	6.11865e-15	3	HYAL2	1.15891
RBP7	5.46603e-15	0.371035	0.359	0.271	1.53104e-10	3	RBP7	1.32472
CALCRL	2.11557e-16	0.366183	0.606	0.548	5.92572e-12	3	CALCRL	1.10584
PLVAP1	4.93627e-18	0.363528	0.632	0.563	1.38265e-13	3	PLVAP	1.12256
VGLL41	2.44559e-09	0.361257	0.448	0.392	6.85011e-05	3	VGLL4	1.14286
IGFBP61	2.15138e-09	0.355749	0.312	0.246	6.02602e-05	3	IGFBP6	1.26829
FAM107A	5.08668e-11	0.352831	0.449	0.376	1.42478e-06	3	FAM107A	1.19415
MALL	4.29483e-15	0.348805	0.322	0.228	1.20298e-10	3	MALL	1.41228
A2M	5.27972e-23	0.343668	0.772	0.707	1.47885e-18	3	A2M	1.09194
TPM41	7.71461e-24	0.339774	0.805	0.775	2.16086e-19	3	TPM4	1.03871
INSR	7.82314e-10	0.339157	0.279	0.21	2.19126e-05	3	INSR	1.32857
SLCO2A11	1.36571e-14	0.33865	0.281	0.187	3.82534e-10	3	SLCO2A1	1.50267
TGM21	9.51468e-24	0.338056	0.835	0.817	2.66506e-19	3	TGM2	1.02203
ELK3	5.91843e-24	0.335577	0.729	0.678	1.65775e-19	3	ELK3	1.07522
IFI27	9.92888e-20	0.330597	0.554	0.451	2.78108e-15	3	IFI27	1.22838
HLA-DRB51	6.55511e-15	0.313262	0.376	0.265	1.83609e-10	3	HLA-DRB5	1.41887
SEPT9	8.75455e-09	0.309645	0.387	0.332	0.000245215	3	SEPT9	1.16566
S100A11	1.3039e-12	0.307396	0.496	0.429	3.65222e-08	3	S100A11	1.15618
NEURL1B1	3.45962e-11	0.304123	0.436	0.367	9.6904e-07	3	NEURL1B	1.18801
RAI14	1.18382e-08	0.286925	0.299	0.232	0.000331588	3	RAI14	1.28879
TAGLN2	1.75251e-24	0.282898	0.836	0.809	4.90878e-20	3	TAGLN2	1.03337
LRRFIP1	5.64703e-11	0.279831	0.527	0.473	1.58173e-06	3	LRRFIP1	1.11416
YWHAH	9.85088e-11	0.279265	0.282	0.207	2.75923e-06	3	YWHAH	1.36232
EPHB4	1.09166e-14	0.279125	0.319	0.223	3.05775e-10	3	EPHB4	1.43049
HS3ST11	4.5983e-10	0.27836	0.31	0.235	1.28798e-05	3	HS3ST1	1.31915
MT1X	2.81032e-07	0.276445	0.257	0.198	0.0078717	3	MT1X	1.29798
DDIT41	2.93802e-06	0.275478	0.67	0.67	0.0822939	3	DDIT4	1
RHOC	3.25828e-10	0.269206	0.341	0.265	9.12644e-06	3	RHOC	1.28679
ARPC2	8.62263e-11	0.266035	0.623	0.585	2.4152e-06	3	ARPC2	1.06496
PLEKHG1	1.9995e-08	0.262407	0.254	0.191	0.000560061	3	PLEKHG1	1.32984
PCAT19	1.00948e-09	0.258002	0.442	0.377	2.82756e-05	3	PCAT19	1.17241
AIF1L	1.19665e-12	0.257587	0.272	0.187	3.35183e-08	3	AIF1L	1.45455
ITGA6	3.01025e-10	0.253997	0.497	0.427	8.4317e-06	3	ITGA6	1.16393
MKNK2	4.98133e-07	0.252864	0.463	0.42	0.0139527	3	MKNK2	1.10238
IL331	5.49455e-17	0.252451	0.675	0.574	1.53902e-12	3	IL33	1.17596
MX1	4.79628e-160	1.76192	0.902	0.282	1.34344e-155	4	MX1	3.19858
IFI6	1.82824e-109	1.58685	0.953	0.538	5.12089e-105	4	IFI6	1.77138
RSAD2	0	1.57599	0.727	0.073	0	4	RSAD2	9.9589
IFI44L	4.2052e-122	1.55411	0.922	0.39	1.17788e-117	4	IFI44L	2.3641
ISG15	1.85967e-206	1.42652	0.625	0.085	5.20894e-202	4	ISG15	7.35294
OAS3	3.96951e-164	1.3868	0.727	0.147	1.11186e-159	4	OAS3	4.94558
IFIT3	1.79091e-89	1.29964	0.676	0.219	5.01634e-85	4	IFIT3	3.08676
IFIT1	1.05885e-75	1.17589	0.445	0.103	2.96584e-71	4	IFIT1	4.32039
MX2	2.5273e-219	1.04133	0.363	0.024	7.07897e-215	4	MX2	15.125
SAMHD1	1.84033e-54	0.978029	0.488	0.154	5.15475e-50	4	SAMHD1	3.16883
OAS2	1.31302e-106	0.977697	0.48	0.088	3.67777e-102	4	OAS2	5.45454
OAS1	1.03098e-79	0.905432	0.379	0.071	2.88777e-75	4	OAS1	5.33803
XAF1	2.3677e-51	0.887285	0.801	0.439	6.63193e-47	4	XAF1	1.8246
TNFSF101	2.34305e-28	0.886972	0.668	0.417	6.56287e-24	4	TNFSF10	1.60192
IFIT2	8.16125e-29	0.865351	0.293	0.095	2.28597e-24	4	IFIT2	3.08421
IFIH1	2.22613e-38	0.823518	0.422	0.149	6.23539e-34	4	IFIH1	2.83221
IFI271	3.14635e-39	0.811374	0.754	0.453	8.81291e-35	4	IFI27	1.66446
STAT1	3.42536e-41	0.808909	0.68	0.345	9.59444e-37	4	STAT1	1.97101
EIF2AK2	1.75408e-31	0.79626	0.605	0.325	4.91317e-27	4	EIF2AK2	1.86154
SAMD9L	1.69806e-26	0.788844	0.547	0.288	4.75626e-22	4	SAMD9L	1.89931
IFI44	1.38144e-30	0.733103	0.465	0.202	3.86941e-26	4	IFI44	2.30198
LGALS9	9.05976e-58	0.711943	0.324	0.068	2.53764e-53	4	LGALS9	4.76471
TRIM22	1.91161e-23	0.699936	0.48	0.247	5.35442e-19	4	TRIM22	1.94332
LY6E	8.34225e-32	0.694247	0.699	0.406	2.33666e-27	4	LY6E	1.72167
EPSTI1	1.93277e-63	0.671311	0.336	0.067	5.41368e-59	4	EPSTI1	5.01492
HELZ2	1.00511e-38	0.666663	0.32	0.09	2.8153e-34	4	HELZ2	3.55556
PARP14	2.3569e-20	0.658009	0.508	0.284	6.60167e-16	4	PARP14	1.78873
SLFN5	7.82721e-23	0.651315	0.441	0.212	2.1924e-18	4	SLFN5	2.08019
DDX58	3.15507e-31	0.640275	0.266	0.075	8.83734e-27	4	DDX58	3.54667
HERC6	4.28912e-48	0.631149	0.281	0.06	1.20138e-43	4	HERC6	4.68333
PARP9	3.88453e-27	0.629698	0.449	0.197	1.08806e-22	4	PARP9	2.27919
SP100	2.20258e-20	0.627899	0.586	0.37	6.16941e-16	4	SP100	1.58378
GBP4	1.95053e-11	0.574451	0.473	0.317	5.46344e-07	4	GBP4	1.49211
SP110	2.13556e-19	0.568983	0.488	0.265	5.98171e-15	4	SP110	1.84151
PLSCR1	1.69403e-24	0.555213	0.715	0.463	4.74497e-20	4	PLSCR1	1.54428
SAMD9	3.54995e-20	0.548707	0.258	0.093	9.94342e-16	4	SAMD9	2.77419
BST2	3.45779e-19	0.542256	0.586	0.36	9.68526e-15	4	BST2	1.62778
GBP1	2.55655e-08	0.532939	0.316	0.192	0.000716088	4	GBP1	1.64583
IFIT5	1.32267e-18	0.518815	0.27	0.104	3.70479e-14	4	IFIT5	2.59615
IFITM1	1.98945e-19	0.518773	0.305	0.125	5.57246e-15	4	IFITM1	2.44
SPATS2L	2.26383e-14	0.492236	0.527	0.343	6.34098e-10	4	SPATS2L	1.53644
IFI16	8.89927e-14	0.481135	0.594	0.413	2.49268e-09	4	IFI16	1.43826
IGFBP51	2.72619e-14	0.476218	0.891	0.764	7.63607e-10	4	IGFBP5	1.16623
SHISA5	4.18321e-14	0.471488	0.574	0.385	1.17172e-09	4	SHISA5	1.49091
DDX60	2.95666e-16	0.457838	0.316	0.144	8.2816e-12	4	DDX60	2.19444
ADAR	1.45139e-15	0.454983	0.637	0.438	4.06534e-11	4	ADAR	1.45434
IFITM3	2.2924e-28	0.419153	0.973	0.927	6.42101e-24	4	IFITM3	1.04962
UBE2L6	1.83718e-12	0.412991	0.41	0.24	5.14594e-08	4	UBE2L6	1.70833
TRIM69	2.05809e-10	0.403497	0.309	0.169	5.7647e-06	4	TRIM69	1.8284
PML	7.18185e-08	0.392139	0.34	0.214	0.00201164	4	PML	1.58879
TAP1	2.72641e-09	0.378313	0.422	0.273	7.63668e-05	4	TAP1	1.54579
APOL1	3.92368e-08	0.370559	0.375	0.237	0.00109902	4	APOL1	1.58228
DDIT42	1.4295e-07	0.36776	0.762	0.668	0.00400402	4	DDIT4	1.14072
CYP1B11	1.43653e-07	0.347892	0.785	0.652	0.00402371	4	CYP1B1	1.20399
APOL6	4.14934e-07	0.343938	0.324	0.205	0.0116223	4	APOL6	1.58049
C71	0.00109115	0.336339	0.586	0.528	1	4	C7	1.10985
TGM22	1.31979e-12	0.32853	0.891	0.817	3.69673e-08	4	TGM2	1.09058
APOLD11	3.2984e-08	0.32766	0.848	0.727	0.000923883	4	APOLD1	1.16644
GNB4	2.3609e-05	0.324693	0.27	0.177	0.661289	4	GNB4	1.52542
C11orf961	2.46457e-05	0.318345	0.805	0.744	0.690327	4	C11orf96	1.08199
PLVAP2	2.11686e-07	0.306773	0.688	0.566	0.00592931	4	PLVAP	1.21555
RNF213	2.69353e-06	0.306698	0.363	0.244	0.0754457	4	RNF213	1.4877
ZC3HAV1	9.69957e-06	0.303957	0.426	0.312	0.271685	4	ZC3HAV1	1.36538
CHMP5	3.12026e-05	0.30275	0.402	0.311	0.873984	4	CHMP5	1.2926
FLRT2	7.6164e-06	0.298849	0.59	0.478	0.213335	4	FLRT2	1.23431
ADGRL4	3.32606e-06	0.292854	0.609	0.489	0.0931629	4	ADGRL4	1.2454
ALDH1A22	4.2749e-08	0.289594	0.777	0.643	0.0011974	4	ALDH1A2	1.2084
CTSC1	2.70171e-05	0.288334	0.652	0.567	0.75675	4	CTSC	1.14991
IL332	1.73585e-05	0.287143	0.672	0.58	0.48621	4	IL33	1.15862
CHRM3	0.000411956	0.285783	0.43	0.341	1	4	CHRM3	1.261
SEMA6A2	0.0007385	0.276145	0.461	0.369	1	4	SEMA6A	1.24932
ARHGAP20	2.07465e-05	0.267251	0.293	0.193	0.581109	4	ARHGAP20	1.51813
FXYD62	3.90961e-05	0.261038	0.574	0.472	1	4	FXYD6	1.2161
HIPK2	1.95757e-06	0.259834	0.703	0.607	0.0548316	4	HIPK2	1.15815
NAPA	0.00127991	0.259604	0.367	0.291	1	4	NAPA	1.26117
C19orf66	4.75464e-05	0.25526	0.379	0.277	1	4	C19orf66	1.36823
CD200	0.00142343	0.251897	0.508	0.426	1	4	CD200	1.19249
IGF2	0	3.11775	0.838	0.017	0	5	IGF2	49.2941
SEMA3G	0	2.31079	0.719	0.002	0	5	SEMA3G	359.498
CXCL12	0	2.2733	0.747	0.034	0	5	CXCL12	21.9706
ELN	2.00901e-224	2.2581	0.751	0.125	5.62723e-220	5	ELN	6.008
MMP2	1.21023e-290	2.22217	0.763	0.098	3.38986e-286	5	MMP2	7.78571
GJA5	0	2.21754	0.581	0.001	0	5	GJA5	580.994
FBLN2	0	2.02659	0.688	0.023	0	5	FBLN2	29.913
SULF1	2.89963e-140	1.87052	0.802	0.255	8.12187e-136	5	SULF1	3.1451
FN1	2.36338e-115	1.8544	0.96	0.573	6.61983e-111	5	FN1	1.67539
THBS1	4.49103e-301	1.80731	0.419	0.022	1.25794e-296	5	THBS1	19.0454
IGFBP31	3.97979e-65	1.79336	0.759	0.414	1.11474e-60	5	IGFBP3	1.83333
CLDN5	8.32195e-243	1.78624	0.719	0.098	2.33098e-238	5	CLDN5	7.33673
CTGF	1.87163e-74	1.76405	0.589	0.184	5.24244e-70	5	CTGF	3.20109
SERPINE2	0	1.76239	0.498	0.004	0	5	SERPINE2	124.5
EDN1	1.56394e-97	1.76026	0.407	0.07	4.38059e-93	5	EDN1	5.81429
MGP	8.35326e-60	1.72126	0.885	0.717	2.33975e-55	5	MGP	1.23431
RHOB	6.08904e-119	1.63718	0.976	0.666	1.70554e-114	5	RHOB	1.46547
CDH13	2.05638e-155	1.63469	0.727	0.161	5.75992e-151	5	CDH13	4.51553
HEY1	0	1.61616	0.514	0.008	0	5	HEY1	64.2499
TAGLN	1.93835e-101	1.59556	0.36	0.052	5.42932e-97	5	TAGLN	6.92308
ARL15	4.24921e-222	1.55428	0.597	0.072	1.1902e-217	5	ARL15	8.29167
TSPAN2	0	1.54443	0.553	0.001	0	5	TSPAN2	552.994
ENPP2	5.58697e-172	1.53923	0.387	0.036	1.56491e-167	5	ENPP2	10.75
ACE	0	1.53914	0.53	0.032	0	5	ACE	16.5625
JAG2	0	1.50953	0.557	0.019	0	5	JAG2	29.3158
FILIP1	0	1.40656	0.482	0.006	0	5	FILIP1	80.3332
NES	2.00671e-245	1.39596	0.498	0.042	5.62079e-241	5	NES	11.8571
LTBP1	0	1.38937	0.506	0.025	0	5	LTBP1	20.24
BGN1	1.38656e-74	1.38505	0.632	0.224	3.88376e-70	5	BGN	2.82143
DEPP1	2.85269e-80	1.38034	0.597	0.184	7.9904e-76	5	DEPP1	3.24457
PECAM1	8.18389e-113	1.37015	0.968	0.75	2.29231e-108	5	PECAM1	1.29067
ATP2A3	0	1.36802	0.526	0.036	0	5	ATP2A3	14.6111
FBLN5	0	1.3545	0.498	0.016	0	5	FBLN5	31.125
LTBP4	1.77978e-126	1.35024	0.621	0.135	4.98516e-122	5	LTBP4	4.6
PTPRB	2.51962e-89	1.34242	0.794	0.344	7.05744e-85	5	PTPRB	2.30814
MECOM	8.16958e-169	1.31186	0.538	0.073	2.2883e-164	5	MECOM	7.36986
CRIP21	2.09465e-82	1.26232	0.877	0.585	5.86711e-78	5	CRIP2	1.49915
HSPG2	2.1784e-68	1.26202	0.68	0.28	6.10171e-64	5	HSPG2	2.42857
LPCAT2	7.82133e-159	1.21284	0.498	0.066	2.19075e-154	5	LPCAT2	7.54545
SRP14	2.58987e-74	1.19099	0.83	0.495	7.25422e-70	5	SRP14	1.67677
SOX17	4.25519e-166	1.16127	0.458	0.053	1.19188e-161	5	SOX17	8.64151
GFOD1	9.60327e-109	1.15469	0.466	0.082	2.68988e-104	5	GFOD1	5.68293
PCSK5	0	1.1274	0.34	0.01	0	5	PCSK5	34
FBLIM1	2.09457e-176	1.12523	0.403	0.038	5.8669e-172	5	FBLIM1	10.6053
PLPP1	6.93571e-60	1.1217	0.85	0.56	1.94269e-55	5	PLPP1	1.51786
MAP1B	1.27045e-132	1.11742	0.395	0.048	3.55854e-128	5	MAP1B	8.22917
PLS3	1.85702e-62	1.10725	0.7	0.315	5.2015e-58	5	PLS3	2.22222
CAV1	1.00019e-111	1.08278	0.992	0.946	2.80152e-107	5	CAV1	1.04863
A2M1	3.65517e-89	1.07833	0.957	0.708	1.02381e-84	5	A2M	1.35169
ITPR2	1.06723e-86	1.07678	0.494	0.11	2.98931e-82	5	ITPR2	4.49091
PALLD	0	1.06897	0.368	0.013	0	5	PALLD	28.3077
S100A6	6.16466e-61	1.06558	0.877	0.71	1.72672e-56	5	S100A6	1.23521
RNASE11	1.50509e-69	1.05668	0.834	0.454	4.21575e-65	5	RNASE1	1.837
TMEM178A	0	1.05407	0.368	0.002	0	5	TMEM178A	183.999
GLUL	3.0928e-22	1.05025	0.494	0.276	8.66295e-18	5	GLUL	1.78986
CAVIN1	8.07258e-91	1.023	0.968	0.799	2.26113e-86	5	CAVIN1	1.21151
IFI61	2.19191e-50	1.01896	0.814	0.541	6.13954e-46	5	IFI6	1.50462
RAMP21	1.04792e-64	1.01265	0.862	0.601	2.93524e-60	5	RAMP2	1.43428
STOM	6.36572e-61	1.00779	0.889	0.657	1.78304e-56	5	STOM	1.35312
VEGFC	9.45062e-300	1.00361	0.344	0.014	2.64712e-295	5	VEGFC	24.5714
BMP6	1.66502e-38	0.993807	0.296	0.079	4.66372e-34	5	BMP6	3.74684
EMP3	1.6136e-81	0.991824	0.348	0.059	4.5197e-77	5	EMP3	5.8983
GAS6	1.04401e-43	0.991437	0.597	0.277	2.92426e-39	5	GAS6	2.15523
CDH5	2.86767e-55	0.980448	0.715	0.343	8.03235e-51	5	CDH5	2.08455
AQP11	7.45547e-67	0.979273	0.411	0.093	2.08828e-62	5	AQP1	4.41935
CLIC5	0	0.977032	0.328	0.001	0	5	CLIC5	327.997
SYT11	0	0.97248	0.364	0.014	0	5	SYT11	26
CD341	1.19791e-61	0.9707	0.874	0.601	3.35536e-57	5	CD34	1.45424
TIMP3	1.06922e-36	0.95844	0.901	0.874	2.99489e-32	5	TIMP3	1.03089
LRRFIP11	2.32714e-53	0.945118	0.779	0.471	6.51831e-49	5	LRRFIP1	1.65393
SERPINE1	7.34139e-24	0.939764	0.502	0.249	2.05632e-19	5	SERPINE1	2.01606
HSPB1	1.22022e-69	0.937557	0.945	0.804	3.41783e-65	5	HSPB1	1.17537
MAST4	4.96284e-55	0.929112	0.494	0.157	1.39009e-50	5	MAST4	3.1465
PTPRM	1.65217e-54	0.926413	0.656	0.287	4.62773e-50	5	PTPRM	2.28571
GSN1	2.38111e-44	0.922838	0.874	0.672	6.66949e-40	5	GSN	1.3006
PLLP	8.75764e-118	0.918177	0.387	0.052	2.45302e-113	5	PLLP	7.44231
PPA1	7.89801e-58	0.911368	0.435	0.12	2.21223e-53	5	PPA1	3.625
SLC9A3R21	7.24176e-36	0.907039	0.585	0.3	2.02842e-31	5	SLC9A3R2	1.95
MGLL1	1.14016e-44	0.900959	0.474	0.169	3.19359e-40	5	MGLL	2.80473
SYNJ2	7.44614e-93	0.900682	0.296	0.038	2.08566e-88	5	SYNJ2	7.78947
CPXM2	5.01189e-107	0.891791	0.364	0.049	1.40383e-102	5	CPXM2	7.42857
GNAI2	2.87148e-62	0.88946	0.897	0.727	8.04303e-58	5	GNAI2	1.23384
HEG11	5.74623e-37	0.872526	0.676	0.38	1.60952e-32	5	HEG1	1.77895
ANXA3	4.38906e-116	0.870695	0.308	0.033	1.22937e-111	5	ANXA3	9.33333
PLCG2	1.24821e-77	0.862446	0.391	0.076	3.49622e-73	5	PLCG2	5.14474
MCTP1	1.20559e-64	0.857767	0.395	0.089	3.37685e-60	5	MCTP1	4.4382
SH3BP4	1.55918e-44	0.856861	0.356	0.099	4.36728e-40	5	SH3BP4	3.59596
ADAMTS11	1.18297e-19	0.853412	0.581	0.368	3.31351e-15	5	ADAMTS1	1.5788
PDGFD	9.88601e-77	0.848709	0.411	0.084	2.76907e-72	5	PDGFD	4.89286
ASS1	1.66602e-80	0.846946	0.32	0.05	4.66651e-76	5	ASS1	6.4
TMEM120A	8.793e-42	0.829374	0.328	0.089	2.46292e-37	5	TMEM120A	3.68539
LAP3	2.54775e-47	0.829336	0.447	0.143	7.13625e-43	5	LAP3	3.12587
IRF6	2.12429e-61	0.827727	0.368	0.081	5.95015e-57	5	IRF6	4.54321
AIF1L1	5.11859e-42	0.827186	0.498	0.188	1.43372e-37	5	AIF1L	2.64894
VASH1	1.32813e-132	0.82709	0.324	0.032	3.7201e-128	5	VASH1	10.125
ABI3BP	8.68019e-38	0.817373	0.296	0.08	2.43132e-33	5	ABI3BP	3.7
PLCB4	4.64204e-48	0.816991	0.407	0.119	1.30023e-43	5	PLCB4	3.42017
MCAM1	8.15628e-31	0.815061	0.431	0.173	2.28457e-26	5	MCAM	2.49133
DST	3.06368e-29	0.812577	0.51	0.249	8.58137e-25	5	DST	2.04819
FGF2	7.80439e-300	0.808024	0.285	0.009	2.18601e-295	5	FGF2	31.6666
GADD45A	3.70085e-37	0.806446	0.383	0.127	1.03661e-32	5	GADD45A	3.01575
BMX	2.43983e-30	0.806011	0.549	0.274	6.83396e-26	5	BMX	2.00365
MET	0	0.803324	0.285	0.005	0	5	MET	56.9999
DPYSL3	4.0845e-37	0.792636	0.49	0.195	1.14407e-32	5	DPYSL3	2.51282
SSFA2	1.30712e-33	0.787304	0.573	0.291	3.66125e-29	5	SSFA2	1.96907
CCDC3	7.57632e-42	0.786787	0.419	0.136	2.12213e-37	5	CCDC3	3.08088
KIAA1671	1.13348e-48	0.783852	0.447	0.138	3.17489e-44	5	KIAA1671	3.23913
SORBS2	8.78622e-66	0.777885	0.312	0.057	2.46102e-61	5	SORBS2	5.47368
JAG1	6.72874e-18	0.774912	0.538	0.346	1.88472e-13	5	JAG1	1.55491
COL8A1	1.36543e-31	0.774242	0.423	0.162	3.82456e-27	5	COL8A1	2.61111
SRGN1	3.74862e-34	0.773287	0.83	0.641	1.04999e-29	5	SRGN	1.29485
LIMS1	1.64915e-17	0.768038	0.585	0.421	4.61926e-13	5	LIMS1	1.38955
ITSN2	1.0723e-31	0.764187	0.498	0.217	3.00353e-27	5	ITSN2	2.29493
ACTN4	1.91949e-34	0.763383	0.798	0.623	5.37648e-30	5	ACTN4	1.2809
GPRC5B	5.85641e-35	0.762545	0.368	0.122	1.64038e-30	5	GPRC5B	3.01639
NPTN	1.29734e-38	0.761802	0.482	0.186	3.63386e-34	5	NPTN	2.5914
ADAM15	2.33695e-54	0.742315	0.36	0.085	6.5458e-50	5	ADAM15	4.23529
AGRN	6.98584e-34	0.741256	0.379	0.132	1.95673e-29	5	AGRN	2.87121
TNKS1BP1	3.42471e-48	0.739557	0.336	0.083	9.5926e-44	5	TNKS1BP1	4.04819
PLP2	2.05723e-30	0.734717	0.49	0.222	5.7623e-26	5	PLP2	2.20721
FAM89A	3.66196e-111	0.734116	0.261	0.024	1.02572e-106	5	FAM89A	10.875
PCDH1	3.67452e-80	0.733072	0.352	0.06	1.02923e-75	5	PCDH1	5.86667
PTGIS	1.21031e-25	0.732459	0.391	0.162	3.39007e-21	5	PTGIS	2.41358
CYB561	8.09014e-53	0.730125	0.332	0.076	2.26605e-48	5	CYB561	4.36842
STMN1	2.30208e-50	0.726549	0.324	0.075	6.44813e-46	5	STMN1	4.32
SH3BGRL3	1.91201e-33	0.721248	0.755	0.544	5.35555e-29	5	SH3BGRL3	1.38787
TNS1	3.13135e-27	0.717456	0.609	0.36	8.7709e-23	5	TNS1	1.69167
LMCD1	1.75634e-56	0.714506	0.308	0.062	4.91951e-52	5	LMCD1	4.96774
MYL9	5.24994e-19	0.709538	0.36	0.17	1.47051e-14	5	MYL9	2.11765
AFAP1L2	2.33588e-38	0.706943	0.372	0.115	6.54281e-34	5	AFAP1L2	3.23478
CAPZA2	4.58566e-26	0.706923	0.553	0.307	1.28444e-21	5	CAPZA2	1.8013
TES	2.31602e-39	0.702587	0.324	0.089	6.48718e-35	5	TES	3.64045
ARHGAP23	1.05535e-27	0.702131	0.423	0.175	2.95605e-23	5	ARHGAP23	2.41714
IFI272	2.54799e-27	0.701297	0.692	0.454	7.13693e-23	5	IFI27	1.52423
CTTNBP2NL	2.07372e-48	0.698194	0.435	0.13	5.80849e-44	5	CTTNBP2NL	3.34615
ORAI1	2.14652e-49	0.697697	0.304	0.068	6.01239e-45	5	ORAI1	4.47059
SELENOW	6.08585e-17	0.697446	0.636	0.488	1.70465e-12	5	SELENOW	1.30328
SNHG7	4.897e-30	0.687919	0.636	0.37	1.37165e-25	5	SNHG7	1.71892
CFAP36	4.23018e-23	0.68683	0.403	0.181	1.18487e-18	5	CFAP36	2.22652
LRRC32	7.39089e-31	0.684125	0.352	0.122	2.07019e-26	5	LRRC32	2.88525
ITGA5	1.55997e-24	0.682065	0.66	0.428	4.36948e-20	5	ITGA5	1.54206
CD81	4.91662e-31	0.681846	0.802	0.66	1.37714e-26	5	CD81	1.21515
SYNPO	4.53001e-23	0.681358	0.715	0.532	1.26886e-18	5	SYNPO	1.34398
SOX13	1.66553e-39	0.675595	0.32	0.087	4.66516e-35	5	SOX13	3.67816
ENO1	1.85215e-25	0.669238	0.538	0.287	5.18786e-21	5	ENO1	1.87456
JAM2	1.8368e-22	0.666713	0.593	0.371	5.14487e-18	5	JAM2	1.59838
TP53I11	1.79667e-104	0.666412	0.281	0.03	5.03248e-100	5	TP53I11	9.36666
HIP1	1.12238e-27	0.665879	0.368	0.137	3.14378e-23	5	HIP1	2.68613
EXT1	2.23417e-35	0.664422	0.265	0.067	6.25792e-31	5	EXT1	3.95522
HPCAL1	2.46791e-24	0.656693	0.502	0.25	6.91261e-20	5	HPCAL1	2.008
SPTAN1	4.54503e-30	0.647819	0.822	0.668	1.27306e-25	5	SPTAN1	1.23054
KCNN3	2.77399e-22	0.647495	0.621	0.396	7.76993e-18	5	KCNN3	1.56818
PGRMC2	9.53481e-17	0.64592	0.36	0.174	2.6707e-12	5	PGRMC2	2.06897
TIMP2	1.9375e-29	0.641419	0.889	0.757	5.42695e-25	5	TIMP2	1.17437
CLIC4	8.13809e-20	0.640153	0.644	0.454	2.27948e-15	5	CLIC4	1.4185
ANO6	1.08808e-23	0.639122	0.391	0.169	3.04772e-19	5	ANO6	2.31361
PTPN14	6.60793e-19	0.63872	0.506	0.291	1.85088e-14	5	PTPN14	1.73883
ITGB1	6.57585e-34	0.633778	0.87	0.713	1.8419e-29	5	ITGB1	1.2202
CALM1	1.55744e-39	0.628906	0.933	0.872	4.36238e-35	5	CALM1	1.06995
AKR1B1	5.74118e-17	0.624338	0.36	0.175	1.6081e-12	5	AKR1B1	2.05714
S100A111	2.66498e-23	0.623923	0.652	0.43	7.4646e-19	5	S100A11	1.51628
MALL1	1.08023e-21	0.620906	0.466	0.23	3.02572e-17	5	MALL	2.02609
TAGLN21	1.58227e-37	0.614519	0.901	0.81	4.43194e-33	5	TAGLN2	1.11235
LRRC8A	4.61592e-19	0.612286	0.423	0.211	1.29292e-14	5	LRRC8A	2.00474
JCAD	2.27081e-17	0.607355	0.518	0.315	6.36054e-13	5	JCAD	1.64444
AFDN	2.7901e-29	0.60623	0.419	0.165	7.81508e-25	5	AFDN	2.53939
KIAA0355	8.1681e-23	0.605526	0.593	0.35	2.28789e-18	5	KIAA0355	1.69429
ANKRD28	7.10487e-25	0.605186	0.32	0.118	1.99007e-20	5	ANKRD28	2.71186
MAP7D1	6.01299e-31	0.605127	0.356	0.122	1.68424e-26	5	MAP7D1	2.91803
ADGRA2	6.90288e-26	0.599794	0.344	0.128	1.9335e-21	5	ADGRA2	2.6875
LRRC8C	7.54463e-21	0.599557	0.447	0.224	2.11325e-16	5	LRRC8C	1.99554
CDC42BPA	2.56399e-22	0.59736	0.482	0.248	7.18173e-18	5	CDC42BPA	1.94355
UACA	2.90215e-13	0.597204	0.585	0.438	8.12891e-09	5	UACA	1.33562
PKN3	3.53143e-26	0.596447	0.312	0.108	9.89155e-22	5	PKN3	2.88889
MSRB3	4.81786e-30	0.591494	0.427	0.166	1.34948e-25	5	MSRB3	2.57229
AKR1C3	4.9494e-13	0.59104	0.324	0.171	1.38633e-08	5	AKR1C3	1.89474
MTUS1	4.70083e-26	0.590139	0.818	0.655	1.3167e-21	5	MTUS1	1.24885
DIXDC1	6.99784e-23	0.585877	0.285	0.101	1.96009e-18	5	DIXDC1	2.82178
TMSB101	1.81811e-24	0.583383	0.854	0.741	5.09252e-20	5	TMSB10	1.1525
PKIG	1.1835e-21	0.583296	0.36	0.153	3.31499e-17	5	PKIG	2.35294
MYH9	1.56725e-22	0.581774	0.854	0.752	4.38985e-18	5	MYH9	1.13564
NHSL2	7.3886e-11	0.581762	0.368	0.222	2.06955e-06	5	NHSL2	1.65766
WNK1	2.12685e-18	0.579708	0.613	0.416	5.95731e-14	5	WNK1	1.47356
WLS	5.0848e-20	0.579422	0.312	0.128	1.42425e-15	5	WLS	2.4375
CALU	1.37878e-21	0.577969	0.561	0.325	3.86196e-17	5	CALU	1.72615
RTN4	8.58102e-16	0.57635	0.613	0.438	2.40355e-11	5	RTN4	1.39954
NAV1	8.5309e-20	0.57573	0.261	0.096	2.3895e-15	5	NAV1	2.71875
MYOF	3.5062e-14	0.575319	0.486	0.298	9.82086e-10	5	MYOF	1.63087
PLXNA2	5.01106e-27	0.565637	0.281	0.087	1.4036e-22	5	PLXNA2	3.22988
SERPING1	3.80991e-15	0.562964	0.545	0.362	1.06716e-10	5	SERPING1	1.50552
DAP	1.94786e-16	0.56261	0.375	0.188	5.45596e-12	5	DAP	1.99468
ICAM2	9.56488e-27	0.560301	0.36	0.137	2.67912e-22	5	ICAM2	2.62774
TIE1	4.15192e-15	0.557271	0.617	0.446	1.16295e-10	5	TIE1	1.38341
CTSB	2.33401e-17	0.556597	0.64	0.452	6.53757e-13	5	CTSB	1.41593
EPAS1	3.85095e-26	0.554914	0.862	0.769	1.07865e-21	5	EPAS1	1.12094
LMO2	5.37474e-13	0.553656	0.561	0.41	1.50546e-08	5	LMO2	1.36829
ATP2B4	2.43155e-11	0.551539	0.573	0.425	6.81077e-07	5	ATP2B4	1.34824
S1PR1	1.48441e-18	0.549567	0.715	0.567	4.15784e-14	5	S1PR1	1.26102
NOS3	6.50465e-22	0.547362	0.269	0.094	1.82195e-17	5	NOS3	2.8617
MSI2	1.79452e-21	0.545629	0.285	0.103	5.02644e-17	5	MSI2	2.76699
TUBA1A	4.13112e-19	0.542228	0.352	0.157	1.15713e-14	5	TUBA1A	2.24204
MSN	4.84464e-16	0.541741	0.704	0.554	1.35698e-11	5	MSN	1.27076
CPNE2	6.76031e-17	0.539626	0.494	0.293	1.89356e-12	5	CPNE2	1.68601
F11R	2.42452e-19	0.537118	0.391	0.185	6.79108e-15	5	F11R	2.11351
ENPP4	9.49232e-46	0.534012	0.261	0.053	2.6588e-41	5	ENPP4	4.92453
SUN2	6.42224e-18	0.526201	0.518	0.308	1.79887e-13	5	SUN2	1.68182
PDCD41	2.11505e-12	0.525371	0.632	0.516	5.92424e-08	5	PDCD4	1.22481
SWAP70	5.79351e-16	0.52187	0.506	0.307	1.62276e-11	5	SWAP70	1.64821
CAVIN3	3.48943e-19	0.521708	0.273	0.105	9.77389e-15	5	CAVIN3	2.6
EPHA4	2.31552e-21	0.521424	0.285	0.104	6.48576e-17	5	EPHA4	2.74038
OCIAD2	1.08329e-32	0.520011	0.253	0.065	3.03429e-28	5	OCIAD2	3.89231
CALD1	4.05026e-13	0.518417	0.688	0.56	1.13448e-08	5	CALD1	1.22857
SKI	1.15539e-10	0.517119	0.518	0.37	3.23623e-06	5	SKI	1.4
MGAT1	2.0505e-16	0.511246	0.431	0.236	5.74345e-12	5	MGAT1	1.82627
ECE1	2.78087e-12	0.508951	0.577	0.42	7.78921e-08	5	ECE1	1.37381
FKBP1A	4.98281e-19	0.508692	0.814	0.687	1.39568e-14	5	FKBP1A	1.18486
MAP4	2.79877e-11	0.507531	0.439	0.288	7.83937e-07	5	MAP4	1.52431
FAM129A	1.86311e-07	0.506505	0.411	0.289	0.00521856	5	FAM129A	1.42215
SHE	2.96408e-11	0.506109	0.478	0.324	8.30238e-07	5	SHE	1.47531
SLC48A1	4.42279e-24	0.505571	0.304	0.108	1.23882e-19	5	SLC48A1	2.81481
FHL1	1.07205e-10	0.505433	0.53	0.38	3.00282e-06	5	FHL1	1.39474
LGALS1	1.72522e-11	0.505345	0.427	0.27	4.83235e-07	5	LGALS1	1.58148
PIK3C2B	3.92051e-22	0.504787	0.316	0.12	1.09813e-17	5	PIK3C2B	2.63333
CD109	2.50733e-08	0.504279	0.352	0.221	0.000702304	5	CD109	1.59276
FAM107A1	1.84554e-23	0.502689	0.636	0.376	5.16936e-19	5	FAM107A	1.69149
FAM129B	3.95823e-13	0.500198	0.391	0.222	1.1087e-08	5	FAM129B	1.76126
LIMA1	2.57357e-11	0.498828	0.486	0.321	7.20857e-07	5	LIMA1	1.51402
ATP1A1	4.58089e-16	0.49795	0.628	0.451	1.28311e-11	5	ATP1A1	1.39246
CYBRD1	1.30451e-11	0.4971	0.474	0.308	3.65392e-07	5	CYBRD1	1.53896
NPDC1	1.73649e-11	0.49693	0.538	0.393	4.86391e-07	5	NPDC1	1.36896
TMEM173	1.11331e-17	0.495385	0.435	0.229	3.11837e-13	5	TMEM173	1.89956
MX11	2.34065e-13	0.493567	0.47	0.29	6.55617e-09	5	MX1	1.62069
IL321	7.68288e-10	0.490269	0.482	0.323	2.15197e-05	5	IL32	1.49226
S100A101	4.57244e-14	0.490146	0.625	0.453	1.28074e-09	5	S100A10	1.37969
FGD5	1.02407e-13	0.48883	0.443	0.262	2.86843e-09	5	FGD5	1.69084
HTRA1	3.92539e-10	0.484511	0.316	0.18	1.0995e-05	5	HTRA1	1.75556
KCTD12	1.88293e-15	0.48234	0.889	0.824	5.27408e-11	5	KCTD12	1.07888
PTTG1IP	2.07544e-14	0.474764	0.684	0.551	5.81329e-10	5	PTTG1IP	1.24138
PTMA	8.2943e-41	0.474626	0.988	0.981	2.32323e-36	5	PTMA	1.00714
NFIX	3.04708e-12	0.47373	0.352	0.195	8.53487e-08	5	NFIX	1.80513
SLFN51	1.76455e-11	0.47207	0.375	0.213	4.94252e-07	5	SLFN5	1.76056
GABARAPL2	1.40049e-12	0.468284	0.542	0.373	3.92277e-08	5	GABARAPL2	1.45308
STK24	4.92771e-16	0.464965	0.316	0.142	1.38025e-11	5	STK24	2.22535
THSD7A	1.73164e-07	0.464542	0.269	0.158	0.00485031	5	THSD7A	1.70253
PIK3R3	1.18931e-11	0.462134	0.281	0.137	3.33126e-07	5	PIK3R3	2.05109
PDLIM5	2.03891e-10	0.462091	0.518	0.376	5.71099e-06	5	PDLIM5	1.37766
RRAS	4.57715e-13	0.459903	0.36	0.194	1.28206e-08	5	RRAS	1.85567
CMIP	2.23587e-11	0.459402	0.573	0.397	6.26267e-07	5	CMIP	1.44332
MYO1C	2.59663e-10	0.452848	0.372	0.223	7.27315e-06	5	MYO1C	1.66816
TMEM184B	1.07453e-13	0.447035	0.285	0.131	3.00975e-09	5	TMEM184B	2.17557
B4GALT1	4.01029e-12	0.446644	0.474	0.295	1.12328e-07	5	B4GALT1	1.60678
SKIL	3.38812e-07	0.445047	0.308	0.191	0.00949011	5	SKIL	1.61257
SOX18	1.28187e-08	0.443473	0.451	0.315	0.000359053	5	SOX18	1.43175
GLUD1	3.83116e-08	0.442967	0.356	0.227	0.00107311	5	GLUD1	1.56828
ATP6AP1	1.60365e-12	0.442764	0.36	0.195	4.49183e-08	5	ATP6AP1	1.84615
DOCK9	2.78316e-08	0.441244	0.356	0.222	0.000779562	5	DOCK9	1.6036
GNAQ	8.95534e-11	0.441101	0.589	0.435	2.50839e-06	5	GNAQ	1.35402
ESAM	1.25655e-14	0.439807	0.735	0.603	3.51958e-10	5	ESAM	1.21891
TGOLN2	2.00712e-12	0.43899	0.644	0.48	5.62195e-08	5	TGOLN2	1.34167
CD931	4.86317e-13	0.437226	0.798	0.721	1.36217e-08	5	CD93	1.1068
MYO5C	1.24517e-07	0.436248	0.289	0.174	0.00348771	5	MYO5C	1.66092
SLC44A1	2.44694e-11	0.436195	0.368	0.207	6.85389e-07	5	SLC44A1	1.77778
ZFYVE21	1.5059e-10	0.436054	0.379	0.225	4.21803e-06	5	ZFYVE21	1.68444
FURIN	3.30577e-16	0.434698	0.289	0.124	9.25947e-12	5	FURIN	2.33065
ARL2BP	1.44295e-12	0.433811	0.486	0.308	4.04169e-08	5	ARL2BP	1.57792
FLNA	2.74116e-06	0.432706	0.32	0.216	0.07678	5	FLNA	1.48148
ATP6V0E1	3.17122e-12	0.431209	0.577	0.409	8.88258e-08	5	ATP6V0E1	1.41076
NOTCH4	1.31679e-10	0.429456	0.411	0.252	3.68832e-06	5	NOTCH4	1.63095
CXorf361	2.33177e-14	0.429252	0.383	0.194	6.53129e-10	5	CXorf36	1.97423
TCF4	4.92076e-10	0.425144	0.779	0.738	1.3783e-05	5	TCF4	1.05556
TINAGL1	2.86742e-07	0.422864	0.522	0.399	0.00803165	5	TINAGL1	1.30827
TMEM43	1.17322e-10	0.42168	0.443	0.285	3.28618e-06	5	TMEM43	1.55439
PNP	2.38723e-13	0.419729	0.257	0.112	6.68663e-09	5	PNP	2.29464
PMEPA1	1.30504e-08	0.419513	0.324	0.196	0.000365543	5	PMEPA1	1.65306
HSD17B12	1.30235e-08	0.41889	0.51	0.377	0.000364787	5	HSD17B12	1.35279
ATP2A2	3.96114e-08	0.41807	0.383	0.258	0.00110952	5	ATP2A2	1.4845
BCAM	9.38878e-09	0.418035	0.474	0.338	0.00026298	5	BCAM	1.40237
CAPNS1	4.43661e-11	0.41628	0.751	0.653	1.24269e-06	5	CAPNS1	1.15008
INSR1	5.48707e-07	0.416133	0.328	0.213	0.0153693	5	INSR	1.53991
TM4SF11	1.66323e-16	0.415525	0.858	0.782	4.6587e-12	5	TM4SF1	1.09719
LRP6	3.63208e-13	0.414854	0.273	0.123	1.01735e-08	5	LRP6	2.21951
ARL6IP1	3.99369e-06	0.412602	0.605	0.551	0.111863	5	ARL6IP1	1.098
RAC1	2.10573e-19	0.41211	0.87	0.786	5.89815e-15	5	RAC1	1.10687
PDLIM7	4.72793e-09	0.411851	0.304	0.171	0.000132429	5	PDLIM7	1.77778
CSRP1	9.96843e-06	0.411356	0.534	0.444	0.279216	5	CSRP1	1.2027
HDGF	7.3778e-10	0.408855	0.494	0.335	2.06652e-05	5	HDGF	1.47463
NYNRIN	6.17775e-17	0.408704	0.257	0.1	1.73039e-12	5	NYNRIN	2.57
TNFRSF1B	7.83589e-09	0.40758	0.296	0.17	0.000219483	5	TNFRSF1B	1.74118
GIMAP4	5.14038e-10	0.406869	0.514	0.363	1.43982e-05	5	GIMAP4	1.41598
IQGAP1	1.63622e-13	0.405978	0.763	0.632	4.58306e-09	5	IQGAP1	1.20728
ZYX	4.81744e-09	0.404201	0.435	0.29	0.000134936	5	ZYX	1.5
KLF6	2.09646e-13	0.403935	0.794	0.711	5.87219e-09	5	KLF6	1.11674
FMNL3	4.2835e-12	0.403135	0.253	0.116	1.19981e-07	5	FMNL3	2.18103
CCNY	1.72326e-08	0.402997	0.415	0.281	0.000482686	5	CCNY	1.47687
CDC42EP31	1.27037e-06	0.402346	0.447	0.324	0.0355831	5	CDC42EP3	1.37963
GIMAP1	7.56255e-10	0.401231	0.352	0.204	2.11827e-05	5	GIMAP1	1.72549
AKAP13	1.19263e-05	0.399595	0.352	0.257	0.334055	5	AKAP13	1.36965
GUCY1A11	9.58661e-07	0.399142	0.542	0.426	0.0268521	5	GUCY1A1	1.2723
CD151	5.49776e-10	0.39885	0.652	0.557	1.53992e-05	5	CD151	1.17056
SEC11C	5.19762e-11	0.398781	0.3	0.157	1.45585e-06	5	SEC11C	1.91083
LAMP2	2.65321e-10	0.398397	0.447	0.286	7.43165e-06	5	LAMP2	1.56294
IFITM11	8.83494e-14	0.397692	0.277	0.125	2.47467e-09	5	IFITM1	2.216
C1orf21	2.36496e-15	0.396368	0.253	0.102	6.62425e-11	5	C1orf21	2.48039
BRI3	1.41238e-06	0.396185	0.439	0.323	0.0395609	5	BRI3	1.35913
CCDC88A	1.65006e-05	0.394358	0.356	0.252	0.462181	5	CCDC88A	1.4127
GIMAP71	1.37532e-06	0.393697	0.569	0.471	0.0385228	5	GIMAP7	1.20807
LEPR	2.38913e-07	0.39197	0.557	0.433	0.00669195	5	LEPR	1.28637
PSIP1	1.88636e-07	0.389363	0.605	0.513	0.0052837	5	PSIP1	1.17934
MIB1	3.70061e-06	0.389156	0.289	0.187	0.103654	5	MIB1	1.54545
YWHAH1	4.18428e-10	0.388953	0.36	0.209	1.17202e-05	5	YWHAH	1.72249
FILIP1L	2.36599e-07	0.388089	0.498	0.366	0.00662713	5	FILIP1L	1.36066
RHOC1	2.3904e-07	0.386721	0.383	0.269	0.00669552	5	RHOC	1.42379
FKBP9	2.83035e-06	0.386216	0.474	0.372	0.0792782	5	FKBP9	1.27419
AC005332.7	1.82472e-14	0.385939	0.257	0.107	5.11104e-10	5	AC005332.7	2.40187
FEZ2	8.66351e-09	0.38494	0.427	0.285	0.000242665	5	FEZ2	1.49825
MRPL33	1.13087e-07	0.383177	0.423	0.3	0.00316757	5	MRPL33	1.41
NUTF2	7.73299e-07	0.383077	0.34	0.224	0.0216601	5	NUTF2	1.51786
TMOD3	6.91848e-07	0.382352	0.486	0.38	0.0193787	5	TMOD3	1.27895
RAB2A	2.69761e-08	0.381604	0.545	0.423	0.000755602	5	RAB2A	1.28842
GRN	3.85889e-07	0.380085	0.455	0.334	0.0108087	5	GRN	1.36228
CD46	8.0143e-08	0.379096	0.498	0.368	0.00224481	5	CD46	1.35326
ID11	0.0005145	0.378584	0.474	0.399	1	5	ID1	1.18797
SYNGR2	5.91393e-10	0.374962	0.328	0.185	1.65649e-05	5	SYNGR2	1.77297
CRIM11	0.000417697	0.374689	0.617	0.558	1	5	CRIM1	1.10573
LDHA	1.50961e-08	0.370047	0.636	0.528	0.000422841	5	LDHA	1.20455
C8orf33	7.45553e-09	0.368601	0.253	0.133	0.000208829	5	C8orf33	1.90226
DPYSL2	1.92544e-09	0.368178	0.617	0.484	5.39315e-05	5	DPYSL2	1.27479
IFI44L1	1.9554e-05	0.367083	0.494	0.399	0.547708	5	IFI44L	1.2381
VAT1	3.06957e-10	0.367009	0.395	0.243	8.59785e-06	5	VAT1	1.62551
PTPRG	6.0954e-10	0.364163	0.379	0.229	1.70732e-05	5	PTPRG	1.65502
LTBP3	4.26708e-07	0.364102	0.379	0.256	0.0119521	5	LTBP3	1.48047
MYH10	8.25918e-05	0.362956	0.328	0.242	1	5	MYH10	1.35537
FSTL11	1.38608e-08	0.360094	0.605	0.474	0.000388241	5	FSTL1	1.27637
MPZL21	0.00177506	0.359779	0.324	0.26	1	5	MPZL2	1.24615
GOLIM4	4.99839e-06	0.356853	0.368	0.26	0.140005	5	GOLIM4	1.41538
RALB	5.65999e-07	0.351115	0.411	0.287	0.0158536	5	RALB	1.43206
RNF11	1.80352e-06	0.349286	0.352	0.234	0.0505165	5	RNF11	1.50427
HSD17B11	2.40941e-07	0.3486	0.308	0.188	0.00674875	5	HSD17B11	1.6383
AZIN1	8.87498e-07	0.347885	0.261	0.155	0.0248588	5	AZIN1	1.68387
SLC29A1	1.50608e-09	0.347051	0.407	0.256	4.21854e-05	5	SLC29A1	1.58984
BST21	7.85924e-05	0.346608	0.455	0.363	1	5	BST2	1.25344
WARS	4.86893e-10	0.344698	0.285	0.149	1.36379e-05	5	WARS	1.91275
MANSC1	7.40491e-07	0.344028	0.324	0.207	0.0207412	5	MANSC1	1.56522
CHMP4B	2.7891e-06	0.342485	0.399	0.284	0.0781228	5	CHMP4B	1.40493
ADD1	1.65478e-06	0.340516	0.617	0.548	0.0463505	5	ADD1	1.12591
NEDD9	1.16317e-05	0.340429	0.589	0.5	0.325804	5	NEDD9	1.178
CDC37	4.88523e-05	0.339684	0.447	0.359	1	5	CDC37	1.24513
BSG	8.82459e-07	0.339442	0.36	0.242	0.0247177	5	BSG	1.4876
CX3CL1	3.76331e-06	0.33642	0.336	0.231	0.10541	5	CX3CL1	1.45455
TM7SF3	3.63736e-06	0.335475	0.265	0.162	0.101882	5	TM7SF3	1.6358
ITGA61	0.00224011	0.334708	0.482	0.432	1	5	ITGA6	1.11574
SULF2	4.67865e-07	0.333207	0.383	0.252	0.0131049	5	SULF2	1.51984
ZEB1	3.39817e-05	0.332747	0.391	0.291	0.951827	5	ZEB1	1.34364
LMNA	3.58131e-08	0.331846	0.66	0.546	0.00100313	5	LMNA	1.20879
MAPK3	5.61508e-06	0.330491	0.462	0.354	0.157278	5	MAPK3	1.30508
ARPC21	6.13459e-08	0.330305	0.692	0.585	0.0017183	5	ARPC2	1.18291
APP	3.17713e-16	0.329624	0.921	0.889	8.89914e-12	5	APP	1.036
GNB1	2.6598e-09	0.329191	0.735	0.697	7.45011e-05	5	GNB1	1.05452
CNOT6L	9.2132e-05	0.328884	0.304	0.217	1	5	CNOT6L	1.40092
UTRN	4.9342e-07	0.328871	0.763	0.72	0.0138207	5	UTRN	1.05972
WASF2	5.22505e-07	0.328398	0.644	0.562	0.0146354	5	WASF2	1.14591
WWC3	9.79584e-06	0.326935	0.269	0.172	0.274381	5	WWC3	1.56395
ADIPOR2	0.00313471	0.325117	0.292	0.231	1	5	ADIPOR2	1.26407
IFIT31	7.92868e-06	0.323717	0.336	0.226	0.222082	5	IFIT3	1.48673
TPP1	0.000234617	0.323695	0.431	0.353	1	5	TPP1	1.22096
TMEM50A	1.58505e-06	0.323422	0.419	0.304	0.0443971	5	TMEM50A	1.37829
TCF7L1	7.09234e-06	0.321979	0.443	0.331	0.198656	5	TCF7L1	1.33837
CBX6	1.97525e-08	0.320131	0.391	0.246	0.000553266	5	CBX6	1.58943
MMRN2	1.93408e-08	0.318408	0.802	0.743	0.000541737	5	MMRN2	1.07941
ARHGAP31	3.19298e-05	0.317427	0.399	0.298	0.894354	5	ARHGAP31	1.33893
ARHGAP17	6.22087e-06	0.315835	0.332	0.219	0.174247	5	ARHGAP17	1.51598
ARHGEF2	6.3506e-07	0.315614	0.285	0.174	0.017788	5	ARHGEF2	1.63793
CD59	1.79846e-11	0.314673	0.87	0.811	5.03747e-07	5	CD59	1.07275
JADE1	1.84931e-06	0.314308	0.257	0.154	0.0517991	5	JADE1	1.66883
PIP5K1C	6.25109e-07	0.314166	0.285	0.171	0.0175093	5	PIP5K1C	1.66667
CLEC14A	6.82419e-07	0.31363	0.787	0.74	0.0191146	5	CLEC14A	1.06351
MYL6	3.4101e-09	0.31286	0.838	0.77	9.5517e-05	5	MYL6	1.08831
ADAM17	5.07158e-06	0.310903	0.296	0.191	0.142055	5	ADAM17	1.54974
APOL3	1.74454e-07	0.309689	0.387	0.259	0.00488644	5	APOL3	1.49421
ITGB4	9.63177e-06	0.309468	0.332	0.223	0.269786	5	ITGB4	1.48879
NCKAP1	6.12181e-05	0.309306	0.407	0.311	1	5	NCKAP1	1.30868
EFNB21	2.80471e-07	0.308662	0.727	0.631	0.00785598	5	EFNB2	1.15214
CTNNA1	3.10774e-05	0.30819	0.466	0.369	0.870479	5	CTNNA1	1.26287
MGST2	2.24496e-05	0.307651	0.494	0.39	0.628814	5	MGST2	1.26667
PTEN	2.1997e-05	0.307002	0.399	0.291	0.616136	5	PTEN	1.37113
SPTLC2	6.6144e-07	0.306146	0.364	0.242	0.0185269	5	SPTLC2	1.50413
MEF2A	8.81318e-05	0.305647	0.352	0.258	1	5	MEF2A	1.36434
PLEC	1.01339e-05	0.305423	0.447	0.342	0.283851	5	PLEC	1.30702
CFL1	2.11075e-14	0.303646	0.921	0.857	5.91222e-10	5	CFL1	1.07468
DOCK1	4.9696e-07	0.303614	0.34	0.214	0.0139198	5	DOCK1	1.58879
LEPROTL1	2.27312e-05	0.3022	0.273	0.175	0.636701	5	LEPROTL1	1.56
SET	3.26802e-07	0.301893	0.68	0.624	0.00915373	5	SET	1.08974
PTK2	0.000807769	0.301777	0.308	0.229	1	5	PTK2	1.34498
ARPC5	6.89984e-05	0.300345	0.462	0.359	1	5	ARPC5	1.28691
BCL9L	0.000648421	0.299783	0.269	0.194	1	5	BCL9L	1.3866
LAMP1	4.44979e-06	0.298688	0.64	0.551	0.124639	5	LAMP1	1.16152
DSTN	5.49423e-07	0.297858	0.775	0.769	0.0153893	5	DSTN	1.0078
MYL12B	1.74344e-06	0.297752	0.755	0.697	0.0488338	5	MYL12B	1.08321
COX5A	3.06641e-08	0.296639	0.281	0.156	0.000858901	5	COX5A	1.80128
EMP2	2.44009e-06	0.294825	0.632	0.57	0.0683468	5	EMP2	1.10877
CORO1C	2.32065e-07	0.294018	0.261	0.147	0.00650013	5	CORO1C	1.77551
SELENON	0.000137261	0.293803	0.312	0.222	1	5	SELENON	1.40541
EHD2	6.77859e-06	0.292024	0.502	0.396	0.189868	5	EHD2	1.26768
ADAR1	0.00297925	0.291906	0.498	0.441	1	5	ADAR	1.12925
FRYL	1.87593e-06	0.291399	0.336	0.217	0.0525447	5	FRYL	1.54839
ANP32A	8.62319e-06	0.289931	0.455	0.341	0.241536	5	ANP32A	1.33431
TMBIM1	1.83999e-05	0.288175	0.439	0.327	0.51538	5	TMBIM1	1.34251
TMED10	9.44232e-06	0.286024	0.545	0.439	0.26448	5	TMED10	1.24146
PTMS	2.48516e-07	0.28579	0.787	0.755	0.00696094	5	PTMS	1.04238
XAF11	0.00081578	0.28548	0.522	0.445	1	5	XAF1	1.17303
PKD2	6.874e-05	0.284287	0.285	0.192	1	5	PKD2	1.48437
PAPSS1	3.08559e-06	0.284118	0.289	0.18	0.0864273	5	PAPSS1	1.60556
XRN2	0.00121598	0.282265	0.332	0.256	1	5	XRN2	1.29687
TBCB	2.83677e-06	0.281878	0.253	0.151	0.0794578	5	TBCB	1.6755
HDGFL3	4.90765e-06	0.280247	0.462	0.345	0.137463	5	HDGFL3	1.33913
BTBD1	0.000307425	0.279574	0.273	0.191	1	5	BTBD1	1.42932
NCOA3	0.000460651	0.2791	0.34	0.25	1	5	NCOA3	1.36
DYNC1LI2	0.000205608	0.279096	0.522	0.444	1	5	DYNC1LI2	1.17568
CYYR1	1.33525e-07	0.279049	0.486	0.337	0.00374004	5	CYYR1	1.44214
ARL6IP5	7.16728e-06	0.277276	0.696	0.628	0.200755	5	ARL6IP5	1.10828
SDC3	4.61365e-05	0.276907	0.281	0.191	1	5	SDC3	1.4712
NDFIP1	0.000130662	0.274366	0.415	0.311	1	5	NDFIP1	1.33441
ATP5F1E	8.41787e-10	0.273953	0.802	0.732	2.35785e-05	5	ATP5F1E	1.09563
FOXC1	0.000710067	0.273757	0.549	0.463	1	5	FOXC1	1.18575
CSNK1A1	0.00123468	0.27352	0.538	0.495	1	5	CSNK1A1	1.08687
VCL	0.00186557	0.272927	0.34	0.26	1	5	VCL	1.30769
FAM120A	0.000212629	0.272012	0.435	0.344	1	5	FAM120A	1.26453
GNG11	4.25034e-05	0.271928	0.648	0.592	1	5	GNG11	1.09459
GAPDH	7.89438e-07	0.270773	0.743	0.672	0.0221122	5	GAPDH	1.10565
ITPR1	0.00238562	0.270491	0.285	0.215	1	5	ITPR1	1.32558
UHMK1	7.07593e-05	0.270422	0.356	0.255	1	5	UHMK1	1.39608
PCGF2	2.03981e-05	0.269934	0.391	0.286	0.57135	5	PCGF2	1.36713
RAPGEF1	0.00324048	0.269383	0.261	0.195	1	5	RAPGEF1	1.33846
RTL8C	0.000464271	0.269174	0.455	0.385	1	5	RTL8C	1.18182
ATP2B1	0.000609942	0.26756	0.308	0.229	1	5	ATP2B1	1.34498
MAPK14	5.92965e-06	0.266477	0.253	0.152	0.166089	5	MAPK14	1.66447
PFN1	1.0167e-06	0.266366	0.727	0.675	0.0284777	5	PFN1	1.07704
H3F3A	1.6321e-07	0.265497	0.822	0.755	0.00457152	5	H3F3A	1.08874
PITPNB	8.71603e-05	0.265452	0.312	0.217	1	5	PITPNB	1.43779
S100A16	0.00228697	0.262858	0.36	0.292	1	5	S100A16	1.23288
FBN1	0.00190847	0.262302	0.296	0.222	1	5	FBN1	1.33333
TMX4	5.70461e-05	0.260413	0.455	0.352	1	5	TMX4	1.29261
VIM	5.06697e-22	0.260003	1	0.999	1.41926e-17	5	VIM	1.001
PPP3CA	0.00384745	0.256881	0.613	0.596	1	5	PPP3CA	1.02852
RPS6KA2	0.0015588	0.255928	0.277	0.206	1	5	RPS6KA2	1.34466
AIDA	0.00228474	0.255471	0.364	0.297	1	5	AIDA	1.22559
BACE2	4.27841e-05	0.255013	0.269	0.177	1	5	BACE2	1.51977
ARPP19	0.000158192	0.254541	0.336	0.238	1	5	ARPP19	1.41176
MKL2	0.00499544	0.2526	0.292	0.226	1	5	MKL2	1.29204
MT2A	0.000130945	0.251181	0.466	0.362	1	5	MT2A	1.28729
MAGT1	6.06353e-05	0.2507	0.383	0.277	1	5	MAGT1	1.38267
TMED9	0.000273576	0.250621	0.415	0.323	1	5	TMED9	1.28483
TSPO	0.00393375	0.250186	0.32	0.255	1	5	TSPO	1.2549
DCN	4.45867e-158	2.37505	0.83	0.142	1.24887e-153	6	DCN	5.84507
PLA2G2A	2.42353e-30	2.00953	0.301	0.071	6.78831e-26	6	PLA2G2A	4.23944
IGF1	4.66162e-188	1.81595	0.667	0.066	1.30572e-183	6	IGF1	10.1061
CFD	5.32687e-220	1.7089	0.693	0.062	1.49206e-215	6	CFD	11.1774
MFAP4	4.56854e-210	1.55782	0.595	0.046	1.27965e-205	6	MFAP4	12.9348
COL1A2	1.67706e-125	1.52906	0.68	0.105	4.69745e-121	6	COL1A2	6.47619
FBLN1	7.70893e-184	1.50402	0.562	0.047	2.15927e-179	6	FBLN1	11.9574
APOD1	6.35054e-36	1.45635	0.882	0.678	1.77879e-31	6	APOD	1.30088
COL1A1	8.76494e-98	1.39702	0.575	0.09	2.45506e-93	6	COL1A1	6.38889
PRELP	7.53988e-204	1.25162	0.516	0.034	2.11192e-199	6	PRELP	15.1765
SERPINF1	1.98597e-223	1.24843	0.621	0.046	5.5627e-219	6	SERPINF1	13.5
LUM	9.39694e-293	1.21777	0.477	0.019	2.63208e-288	6	LUM	25.1053
HSPB6	5.95517e-96	1.20693	0.51	0.072	1.66804e-91	6	HSPB6	7.08333
MMP21	2.05645e-88	1.19477	0.595	0.105	5.76012e-84	6	MMP2	5.66667
C1S	4.67525e-133	1.16582	0.556	0.063	1.30954e-128	6	C1S	8.8254
S100A4	1.75085e-207	1.09063	0.516	0.034	4.90412e-203	6	S100A4	15.1765
COL6A1	2.68874e-49	1.08618	0.68	0.222	7.53116e-45	6	COL6A1	3.06306
COL6A3	3.6326e-160	1.07981	0.458	0.035	1.01749e-155	6	COL6A3	13.0857
CYR61	3.71451e-30	1.06572	0.627	0.259	1.04043e-25	6	CYR61	2.42085
ACTA2	3.96436e-32	1.04123	0.261	0.051	1.11042e-27	6	ACTA2	5.11765
GSN2	8.32258e-43	1.03548	0.967	0.672	2.33115e-38	6	GSN	1.43899
TAGLN1	4.59887e-80	1.03249	0.412	0.054	1.28814e-75	6	TAGLN	7.62963
DNAJB11	2.22865e-17	1.01502	0.549	0.279	6.24244e-13	6	DNAJB1	1.96774
CTGF1	6.05217e-26	0.970603	0.51	0.188	1.69521e-21	6	CTGF	2.71277
HSPA1B1	2.72036e-18	0.915392	0.641	0.347	7.61973e-14	6	HSPA1B	1.84726
CTSK	1.8162e-83	0.891185	0.399	0.049	5.08717e-79	6	CTSK	8.14286
CILP	1.64602e-102	0.880282	0.353	0.032	4.61051e-98	6	CILP	11.0312
C3	1.01345e-118	0.880203	0.346	0.026	2.83867e-114	6	C3	13.3077
GPX3	5.78952e-23	0.878829	0.66	0.339	1.62164e-18	6	GPX3	1.9469
NTRK2	1.14567e-218	0.877001	0.425	0.021	3.20901e-214	6	NTRK2	20.2381
HSPH1	5.18387e-15	0.860391	0.484	0.236	1.452e-10	6	HSPH1	2.05085
CCDC80	3.47421e-21	0.832364	0.627	0.306	9.73126e-17	6	CCDC80	2.04902
PRRX1	1.00545e-181	0.827989	0.386	0.021	2.81626e-177	6	PRRX1	18.3809
COL6A2	6.25425e-49	0.800559	0.582	0.152	1.75181e-44	6	COL6A2	3.82895
PTGDS	2.6581e-42	0.800441	0.32	0.058	7.44535e-38	6	PTGDS	5.51724
HSPA1A1	8.74769e-12	0.797472	0.654	0.46	2.45023e-07	6	HSPA1A	1.42174
C1R	1.47602e-86	0.796518	0.477	0.066	4.13433e-82	6	C1R	7.22727
ISLR	8.13192e-66	0.78624	0.458	0.077	2.27775e-61	6	ISLR	5.94805
CAMK2N1	3.53923e-247	0.784336	0.327	0.01	9.91338e-243	6	CAMK2N1	32.7
MT2A1	2.45609e-22	0.781539	0.706	0.36	6.8795e-18	6	MT2A	1.96111
MAP1B1	1.04157e-78	0.772175	0.399	0.05	2.91745e-74	6	MAP1B	7.98
RARRES1	5.87339e-150	0.730925	0.281	0.013	1.64514e-145	6	RARRES1	21.6154
SOD3	2.07398e-111	0.725334	0.32	0.024	5.80921e-107	6	SOD3	13.3333
SERPING11	5.65884e-25	0.723534	0.725	0.361	1.58504e-20	6	SERPING1	2.00831
MYLK	2.88223e-80	0.697548	0.34	0.037	8.07314e-76	6	MYLK	9.18919
LGALS11	3.63063e-26	0.690169	0.621	0.269	1.01694e-21	6	LGALS1	2.30855
LRP1	7.01308e-95	0.678562	0.314	0.027	1.96436e-90	6	LRP1	11.6296
PDGFRA	2.39084e-104	0.677724	0.268	0.018	6.69674e-100	6	PDGFRA	14.8889
LGALS3BP	8.71938e-147	0.669235	0.327	0.018	2.4423e-142	6	LGALS3BP	18.1667
LTBP41	3.37419e-23	0.668172	0.425	0.141	9.45109e-19	6	LTBP4	3.01418
PTN	2.62166e-252	0.665029	0.268	0.006	7.34327e-248	6	PTN	44.6666
RHOB1	8.34884e-21	0.662223	0.895	0.67	2.33851e-16	6	RHOB	1.33582
ATF3	4.86385e-11	0.6511	0.516	0.292	1.36236e-06	6	ATF3	1.76712
DPT	5.49836e-103	0.647756	0.275	0.019	1.54009e-98	6	DPT	14.4737
CCL2	5.14724e-15	0.642068	0.346	0.13	1.44174e-10	6	CCL2	2.66154
CXCL121	2.46761e-74	0.636024	0.366	0.044	6.91179e-70	6	CXCL12	8.31818
ZFHX4	1.33509e-126	0.608736	0.268	0.014	3.73957e-122	6	ZFHX4	19.1428
COL14A1	5.75381e-148	0.607252	0.32	0.017	1.61164e-143	6	COL14A1	18.8235
HSP90AA1	1.61772e-07	0.597191	0.895	0.847	0.00453123	6	HSP90AA1	1.05667
MYL91	6.10234e-13	0.59438	0.392	0.171	1.70926e-08	6	MYL9	2.2924
PALLD1	1.05414e-118	0.581136	0.281	0.017	2.95264e-114	6	PALLD	16.5294
MGST1	2.97697e-185	0.574669	0.294	0.011	8.3385e-181	6	MGST1	26.7272
ADM	3.39688e-12	0.545019	0.353	0.151	9.51467e-08	6	ADM	2.33775
FOSB1	7.75674e-09	0.530618	0.791	0.665	0.000217266	6	FOSB	1.18947
NFKBIZ	3.34619e-17	0.530594	0.431	0.17	9.37269e-13	6	NFKBIZ	2.53529
RND3	2.84963e-16	0.526611	0.373	0.14	7.98182e-12	6	RND3	2.66429
HSPA8	8.86468e-08	0.525395	0.791	0.711	0.002483	6	HSPA8	1.11252
COL3A11	3.91058e-09	0.524338	0.68	0.449	0.000109535	6	COL3A1	1.51448
CYBRD11	7.00177e-14	0.517655	0.588	0.308	1.9612e-09	6	CYBRD1	1.90909
TUBA1A1	7.03724e-28	0.514552	0.49	0.157	1.97113e-23	6	TUBA1A	3.12102
OLFML3	1.79206e-32	0.512408	0.268	0.051	5.01956e-28	6	OLFML3	5.2549
SOCS31	3.90265e-12	0.511142	0.725	0.482	1.09313e-07	6	SOCS3	1.50415
ZFP361	1.45291e-11	0.506992	0.954	0.918	4.0696e-07	6	ZFP36	1.03922
BAG3	3.04888e-15	0.506209	0.359	0.137	8.53992e-11	6	BAG3	2.62044
PLPP3	1.12253e-09	0.494291	0.745	0.545	3.14422e-05	6	PLPP3	1.36697
EGR11	2.2407e-10	0.491303	0.967	0.839	6.27621e-06	6	EGR1	1.15256
SSPN	6.29898e-25	0.490886	0.301	0.075	1.76434e-20	6	SSPN	4.01333
IRF1	2.41987e-11	0.48883	0.379	0.174	6.77805e-07	6	IRF1	2.17816
VMP1	9.13041e-17	0.486185	0.386	0.142	2.55743e-12	6	VMP1	2.71831
IGFBP62	6.36497e-14	0.478755	0.51	0.248	1.78283e-09	6	IGFBP6	2.05645
KANK2	6.01422e-17	0.475972	0.418	0.161	1.68458e-12	6	KANK2	2.59627
CEBPB	1.51114e-13	0.470014	0.451	0.207	4.23269e-09	6	CEBPB	2.17874
TIMP31	7.46692e-17	0.468908	0.961	0.873	2.09148e-12	6	TIMP3	1.1008
EMP31	4.74682e-32	0.467465	0.301	0.062	1.32958e-27	6	EMP3	4.85484
SLIT2	5.66918e-99	0.464649	0.261	0.018	1.58794e-94	6	SLIT2	14.5
PPP1R15A1	2.94149e-11	0.463528	0.732	0.518	8.23913e-07	6	PPP1R15A	1.41313
2021-06-01	2.60934e-13	0.462693	0.889	0.762	7.30877e-09	6	JUN	1.16667
PHLDB1	3.06574e-45	0.441246	0.275	0.04	8.58713e-41	6	PHLDB1	6.875
ERRFI1	4.20331e-20	0.436484	0.261	0.068	1.17735e-15	6	ERRFI1	3.83823
NFIX1	3.24627e-11	0.431236	0.412	0.195	9.09281e-07	6	NFIX	2.11282
GADD45B1	8.85685e-10	0.429974	0.51	0.292	2.4808e-05	6	GADD45B	1.74658
IGFBP71	1.66242e-12	0.427627	0.856	0.631	4.65643e-08	6	IGFBP7	1.35658
DNAJB4	3.30884e-10	0.422592	0.412	0.206	9.26805e-06	6	DNAJB4	2
TPM1	2.15496e-08	0.41608	0.601	0.381	0.000603605	6	TPM1	1.57743
MT1E	5.13152e-23	0.40776	0.314	0.083	1.43734e-18	6	MT1E	3.78313
CYGB	1.58693e-21	0.407399	0.333	0.097	4.44499e-17	6	CYGB	3.43299
DNAJA1	2.00997e-07	0.406714	0.66	0.492	0.00562993	6	DNAJA1	1.34146
SERTAD1	4.12847e-15	0.403022	0.366	0.14	1.15639e-10	6	SERTAD1	2.61429
SOD21	1.21067e-10	0.402392	0.477	0.242	3.39109e-06	6	SOD2	1.97107
MAFF1	2.94825e-06	0.397894	0.431	0.257	0.0825805	6	MAFF	1.67704
MT1X1	1.50112e-12	0.394151	0.438	0.199	4.20464e-08	6	MT1X	2.201
LIMA11	9.70516e-07	0.387395	0.516	0.322	0.0271841	6	LIMA1	1.60248
UBE2S	1.75706e-16	0.386247	0.294	0.093	4.92153e-12	6	UBE2S	3.16129
JUND	1.84819e-10	0.386207	0.922	0.853	5.17678e-06	6	JUND	1.08089
PLAC9	1.22294e-42	0.382853	0.268	0.04	3.42546e-38	6	PLAC9	6.7
MIR22HG	3.22513e-18	0.382403	0.307	0.094	9.03358e-14	6	MIR22HG	3.26596
FOS1	1.31784e-10	0.371075	0.98	0.919	3.69127e-06	6	FOS	1.06638
MT-CO1	2.69097e-13	0.370997	0.993	0.995	7.5374e-09	6	MT-CO1	0.99799
NAMPT	6.39573e-08	0.366824	0.386	0.214	0.00179144	6	NAMPT	1.80374
S100A61	1.94644e-10	0.359032	0.869	0.711	5.45197e-06	6	S100A6	1.22222
NEAT1	1.34097e-06	0.358289	0.569	0.359	0.0375607	6	NEAT1	1.58496
IER21	5.38771e-07	0.35121	0.634	0.466	0.015091	6	IER2	1.36052
FILIP1L1	1.37931e-05	0.347257	0.536	0.366	0.386346	6	FILIP1L	1.46448
CCNL11	5.14838e-09	0.343573	0.654	0.432	0.000144206	6	CCNL1	1.51389
MYC	8.61553e-10	0.342585	0.301	0.13	2.41321e-05	6	MYC	2.31538
IER3	5.88804e-06	0.340982	0.379	0.226	0.164924	6	IER3	1.67699
ELL2	3.34846e-14	0.33823	0.255	0.08	9.37903e-10	6	ELL2	3.1875
RGCC1	3.40601e-08	0.337318	0.294	0.135	0.000954023	6	RGCC	2.17778
UBB	4.19123e-07	0.3351	0.771	0.626	0.0117396	6	UBB	1.23163
TCF7L2	9.3727e-06	0.334683	0.471	0.297	0.262529	6	TCF7L2	1.58586
BRD2	2.03626e-08	0.334165	0.712	0.499	0.000570356	6	BRD2	1.42685
ADAMTS12	3.23786e-11	0.333558	0.641	0.369	9.06924e-07	6	ADAMTS1	1.73713
BCL6	2.01265e-19	0.333505	0.301	0.086	5.63744e-15	6	BCL6	3.5
TIMP21	3.54907e-09	0.331082	0.889	0.758	9.94095e-05	6	TIMP2	1.17282
LITAF	3.21077e-07	0.327454	0.497	0.3	0.00899336	6	LITAF	1.65667
ID21	8.20618e-06	0.325652	0.595	0.424	0.229855	6	ID2	1.4033
CCND2	4.85196e-06	0.322948	0.327	0.178	0.135903	6	CCND2	1.83708
MIDN	1.109e-06	0.319712	0.497	0.319	0.0310632	6	MIDN	1.55799
ELN1	5.63679e-09	0.317488	0.301	0.135	0.000157887	6	ELN	2.22963
CALD11	3.15547e-07	0.313173	0.752	0.56	0.00883847	6	CALD1	1.34286
GBP11	3.34026e-09	0.311557	0.392	0.192	9.35607e-05	6	GBP1	2.04167
PNP1	1.41765e-09	0.305705	0.275	0.113	3.97083e-05	6	PNP	2.43363
CHIC2	0.00014774	0.304104	0.255	0.143	1	6	CHIC2	1.78322
LENG8	3.08469e-05	0.303767	0.438	0.272	0.864022	6	LENG8	1.61029
EIF4A3	5.75938e-12	0.302904	0.359	0.152	1.6132e-07	6	EIF4A3	2.36184
ANXA1	6.70291e-06	0.30261	0.706	0.529	0.187749	6	ANXA1	1.33459
OAT	1.09815e-12	0.298948	0.333	0.129	3.07593e-08	6	OAT	2.5814
RGS2	1.36631e-07	0.298739	0.281	0.131	0.00382705	6	RGS2	2.14504
JUNB1	3.93113e-06	0.298708	0.895	0.839	0.110111	6	JUNB	1.06675
HSPD1	0.00017899	0.291515	0.549	0.406	1	6	HSPD1	1.35222
SRSF3	2.00327e-05	0.291232	0.634	0.474	0.561117	6	SRSF3	1.33755
RHOQ	3.01057e-14	0.291035	0.32	0.113	8.43261e-10	6	RHOQ	2.83186
ZFAS1	6.72257e-08	0.287425	0.654	0.433	0.00188299	6	ZFAS1	1.51039
CNN2	2.84001e-11	0.284156	0.268	0.1	7.95486e-07	6	CNN2	2.68
LRP10	3.59859e-05	0.283381	0.464	0.306	1	6	LRP10	1.51634
TSC22D2	1.48016e-07	0.28225	0.307	0.149	0.00414591	6	TSC22D2	2.0604
MT-CO3	5.89443e-14	0.281739	0.993	0.999	1.65103e-09	6	MT-CO3	0.993994
TIPARP	0.00123123	0.279749	0.484	0.363	1	6	TIPARP	1.33333
MRPL41	8.30507e-08	0.276412	0.281	0.131	0.00232625	6	MRPL41	2.14504
HSP90AB1	5.42899e-05	0.274769	0.922	0.917	1	6	HSP90AB1	1.00545
DYNLL1	4.54922e-05	0.274694	0.595	0.428	1	6	DYNLL1	1.39019
PNRC1	0.00446601	0.27325	0.634	0.535	1	6	PNRC1	1.18505
TOX4	0.00138928	0.273095	0.261	0.158	1	6	TOX4	1.6519
MGP1	0.000150335	0.272179	0.863	0.718	1	6	MGP	1.20195
YBX3	5.12988e-06	0.268806	0.85	0.675	0.143688	6	YBX3	1.25926
SERPINE11	6.85256e-08	0.26771	0.444	0.252	0.0019194	6	SERPINE1	1.7619
PRSS23	0.00021947	0.267418	0.712	0.549	1	6	PRSS23	1.2969
SAV1	1.33079e-06	0.266101	0.405	0.229	0.0372755	6	SAV1	1.76856
HSPE1	9.08817e-09	0.265353	0.255	0.105	0.00025456	6	HSPE1	2.42857
EBF1	0.00030374	0.262747	0.418	0.268	1	6	EBF1	1.5597
ARF4	5.95685e-06	0.260344	0.497	0.318	0.166851	6	ARF4	1.56289
PTEN1	1.67794e-06	0.259466	0.49	0.291	0.046999	6	PTEN	1.68385
MXRA7	2.93763e-08	0.258481	0.51	0.282	0.000822829	6	MXRA7	1.80851
RBPMS	4.12556e-06	0.257857	0.458	0.28	0.115557	6	RBPMS	1.63571
LAPTM4A	1.39167e-06	0.256106	0.85	0.697	0.0389808	6	LAPTM4A	1.21951
KLF41	1.07253e-06	0.255775	0.882	0.774	0.0300415	6	KLF4	1.13953
EMP11	1.33039e-05	0.255748	0.837	0.746	0.372641	6	EMP1	1.12198
MDK	5.37803e-05	0.255195	0.464	0.289	1	6	MDK	1.60554
PLTP	2.04364e-07	0.255108	0.366	0.184	0.00572423	6	PLTP	1.98913
SQSTM1	7.79621e-05	0.254134	0.654	0.474	1	6	SQSTM1	1.37975
CD164	8.52474e-07	0.253404	0.412	0.228	0.0238778	6	CD164	1.80702
RRAS1	1.50659e-07	0.253269	0.379	0.195	0.00421995	6	RRAS	1.94359
SNRPF	0.000212547	0.252568	0.275	0.161	1	6	SNRPF	1.70807
MAP1LC3B	0.000167613	0.251358	0.523	0.369	1	6	MAP1LC3B	1.41734
SAMHD11	9.061e-10	0.250933	0.353	0.158	2.53799e-05	6	SAMHD1	2.23418
HSPA1B2	1.25479e-27	1.09525	0.839	0.348	3.51466e-23	7	HSPA1B	2.41092
HSPA1A2	4.5689e-18	1.07174	0.782	0.46	1.27975e-13	7	HSPA1A	1.7
RGCC2	9.33984e-21	1.07128	0.471	0.135	2.61609e-16	7	RGCC	3.48889
HLA-DRB52	5.2597e-21	0.846112	0.713	0.27	1.47324e-16	7	HLA-DRB5	2.64074
DNAJB12	1.10181e-17	0.840003	0.667	0.28	3.08617e-13	7	DNAJB1	2.38214
PTGS21	2.32645e-14	0.780226	0.678	0.324	6.51639e-10	7	PTGS2	2.09259
CCL21	3.64761e-13	0.779885	0.402	0.131	1.0217e-08	7	CCL2	3.0687
GADD45B2	6.7805e-15	0.775868	0.644	0.292	1.89922e-10	7	GADD45B	2.20548
CTGF2	8.41606e-14	0.760109	0.506	0.19	2.35734e-09	7	CTGF	2.66316
SOCS32	5.21972e-15	0.737065	0.816	0.482	1.46204e-10	7	SOCS3	1.69295
FOSB2	1.75261e-13	0.710723	0.908	0.665	4.90905e-09	7	FOSB	1.36541
SRSF71	2.18764e-12	0.698271	0.805	0.515	6.12758e-08	7	SRSF7	1.56311
PPP1R15A2	4.05796e-13	0.689027	0.805	0.518	1.13663e-08	7	PPP1R15A	1.55405
KLF42	7.70229e-12	0.630182	0.943	0.774	2.15741e-07	7	KLF4	1.21835
ID22	1.68489e-12	0.626226	0.782	0.424	4.71937e-08	7	ID2	1.84434
HSP90AA11	7.74815e-13	0.62266	1	0.847	2.17026e-08	7	HSP90AA1	1.18064
CXCL21	1.72159e-13	0.607438	0.563	0.232	4.82216e-09	7	CXCL2	2.42672
ATF31	1.83233e-10	0.602282	0.586	0.292	5.13235e-06	7	ATF3	2.00685
IER31	5.24478e-10	0.576214	0.494	0.226	1.46906e-05	7	IER3	2.18584
2021-06-02	1.02122e-11	0.570489	0.966	0.762	2.86042e-07	7	JUN	1.26772
MT-CO11	5.37387e-17	0.565417	1	0.995	1.50522e-12	7	MT-CO1	1.00503
FOS2	8.84253e-13	0.564733	0.966	0.919	2.47679e-08	7	FOS	1.05114
IER5	2.06639e-10	0.560292	0.448	0.187	5.78796e-06	7	IER5	2.39572
CCNL12	1.45696e-06	0.554867	0.644	0.433	0.0408096	7	CCNL1	1.4873
IRF11	8.56312e-07	0.552017	0.368	0.175	0.0239853	7	IRF1	2.10286
HEXIM1	4.83774e-11	0.549909	0.471	0.197	1.35505e-06	7	HEXIM1	2.39086
NR4A22	3.2228e-09	0.532936	0.517	0.246	9.02707e-05	7	NR4A2	2.10163
SNHG12	3.52099e-15	0.521719	0.287	0.07	9.8623e-11	7	SNHG12	4.1
DNAJA11	4.5191e-09	0.49322	0.77	0.492	0.00012658	7	DNAJA1	1.56504
ADM1	3.08952e-09	0.49173	0.379	0.152	8.65375e-05	7	ADM	2.49342
IER22	3.99572e-09	0.478487	0.759	0.466	0.00011192	7	IER2	1.62876
HSPA81	4.08084e-11	0.472272	0.897	0.71	1.14304e-06	7	HSPA8	1.26338
EIF4A2	7.49364e-09	0.468206	0.92	0.696	0.000209897	7	EIF4A2	1.32184
HLA-DQA2	1.4145e-19	0.464552	0.264	0.049	3.96203e-15	7	HLA-DQA2	5.38775
HLA-DPA11	7.52241e-08	0.460103	0.828	0.596	0.00210703	7	HLA-DPA1	1.38926
HBEGF1	1.81525e-08	0.456359	0.471	0.221	0.000508453	7	HBEGF	2.13122
PLK2	1.54972e-06	0.455166	0.31	0.137	0.0434078	7	PLK2	2.26277
DNAJB41	7.46346e-10	0.450924	0.483	0.206	2.09051e-05	7	DNAJB4	2.34466
RGS21	2.88349e-08	0.45064	0.333	0.131	0.000807666	7	RGS2	2.54198
HLA-DPB11	1.67731e-08	0.450319	0.655	0.371	0.000469814	7	HLA-DPB1	1.7655
RNASE12	1.09725e-06	0.445466	0.713	0.46	0.030734	7	RNASE1	1.55
UBE2S1	2.93355e-07	0.445169	0.253	0.095	0.00821687	7	UBE2S	2.66316
FAM107A2	1.74721e-05	0.419325	0.586	0.38	0.489393	7	FAM107A	1.54211
RSRP1	2.35972e-05	0.4061	0.333	0.17	0.660957	7	RSRP1	1.95882
HLA-DMA	1.01082e-07	0.405263	0.425	0.197	0.00283129	7	HLA-DMA	2.15736
H3F3B	6.76164e-09	0.399659	0.989	0.918	0.000189394	7	H3F3B	1.07734
SLC2A31	3.84617e-06	0.398901	0.644	0.417	0.107731	7	SLC2A3	1.54436
ZFP362	1.67151e-07	0.395957	0.989	0.918	0.00468189	7	ZFP36	1.07734
ID12	1.53032e-07	0.39441	0.678	0.398	0.00428642	7	ID1	1.70352
HLA-DRA1	2.83771e-07	0.393137	0.966	0.796	0.00794841	7	HLA-DRA	1.21357
ADRB2	3.13803e-05	0.390526	0.264	0.122	0.878963	7	ADRB2	2.16393
IFRD1	4.91176e-06	0.390325	0.264	0.112	0.137578	7	IFRD1	2.35714
KLF61	3.93264e-05	0.387589	0.897	0.712	1	7	KLF6	1.25983
NFKBIA	0.000372077	0.385972	0.782	0.664	1	7	NFKBIA	1.17771
HSPH11	0.00911369	0.384367	0.356	0.238	1	7	HSPH1	1.4958
SRSF31	1.20047e-07	0.383871	0.724	0.474	0.00336252	7	SRSF3	1.52743
UBB1	2.54914e-06	0.380146	0.793	0.627	0.0714013	7	UBB	1.26475
EIF1	7.28298e-10	0.376486	0.989	0.915	2.03996e-05	7	EIF1	1.08087
RPL24	2.61502e-07	0.37587	0.92	0.756	0.00732468	7	RPL24	1.21693
S100A102	4.33013e-05	0.368	0.644	0.455	1	7	S100A10	1.41538
EGR12	2.09974e-07	0.367992	0.989	0.839	0.00588137	7	EGR1	1.17878
SRSF2	0.000416363	0.36445	0.563	0.428	1	7	SRSF2	1.31542
RHOB2	0.000594598	0.359831	0.862	0.671	1	7	RHOB	1.28465
SERTAD11	2.77547e-07	0.35928	0.333	0.141	0.00777408	7	SERTAD1	2.3617
CYR611	1.07556e-07	0.35496	0.529	0.262	0.00301263	7	CYR61	2.01908
SOD22	5.27776e-06	0.35054	0.46	0.243	0.14783	7	SOD2	1.893
TBL1X	0.00086561	0.34577	0.253	0.136	1	7	TBL1X	1.86029
CLK1	9.89741e-05	0.343073	0.54	0.354	1	7	CLK1	1.52542
HSP90AB11	4.06569e-07	0.342223	0.954	0.917	0.011388	7	HSP90AB1	1.04035
GALNT151	1.64645e-05	0.339221	0.678	0.434	0.46117	7	GALNT15	1.56221
ANXA11	0.000205566	0.333764	0.713	0.53	1	7	ANXA1	1.34528
NFKBIZ1	3.31639e-07	0.328811	0.391	0.171	0.00928921	7	NFKBIZ	2.28655
CELF2	3.12987e-05	0.327915	0.322	0.157	0.876676	7	CELF2	2.05096
NAMPT1	0.0056893	0.327378	0.333	0.215	1	7	NAMPT	1.54884
JUNB2	4.33986e-07	0.32662	0.966	0.839	0.012156	7	JUNB	1.15137
HLA-DRB11	8.83747e-07	0.32642	0.954	0.812	0.0247537	7	HLA-DRB1	1.17488
ZFAS11	1.38458e-05	0.32558	0.644	0.435	0.387822	7	ZFAS1	1.48046
CDKN1A1	4.9062e-05	0.321922	0.782	0.579	1	7	CDKN1A	1.3506
EIF3I	0.000255981	0.32064	0.552	0.38	1	7	EIF3I	1.45263
CCDC69	0.000130398	0.316202	0.253	0.12	1	7	CCDC69	2.10833
FRA10AC1	0.00219937	0.316144	0.287	0.17	1	7	FRA10AC1	1.68824
A2M2	3.34906e-05	0.315199	0.874	0.711	0.938071	7	A2M	1.22925
RPL26	4.17041e-05	0.314661	0.885	0.726	1	7	RPL26	1.21901
PHF1	0.000506721	0.312929	0.379	0.228	1	7	PHF1	1.66228
TRA2B	0.000618182	0.312332	0.598	0.422	1	7	TRA2B	1.41706
ADCY4	0.000573928	0.312222	0.276	0.15	1	7	ADCY4	1.84
ETS21	1.92843e-05	0.308638	0.759	0.527	0.540153	7	ETS2	1.44023
ID3	0.00083082	0.2991	0.667	0.498	1	7	ID3	1.33936
TNFRSF10D	0.000251556	0.298205	0.391	0.219	1	7	TNFRSF10D	1.78539
RBM3	3.72253e-05	0.297649	0.736	0.51	1	7	RBM3	1.44314
CCDC31	0.000572442	0.29762	0.264	0.141	1	7	CCDC3	1.87234
RPS15A	3.71717e-05	0.296268	0.966	0.894	1	7	RPS15A	1.08054
SAT11	0.00202454	0.294645	0.586	0.414	1	7	SAT1	1.41546
TMEM70	2.99143e-06	0.290872	0.264	0.109	0.08379	7	TMEM70	2.42202
GBP2	0.000942532	0.289403	0.322	0.185	1	7	GBP2	1.74054
MT-CO2	2.81809e-09	0.286141	1	0.998	7.89348e-05	7	MT-CO2	1.002
MT-ND3	4.09288e-09	0.283422	1	0.999	0.000114642	7	MT-ND3	1.001
SLC25A36	0.00699395	0.281534	0.379	0.26	1	7	SLC25A36	1.45769
WARS1	0.000208795	0.281332	0.287	0.15	1	7	WARS	1.91333
TRIB1	0.00297465	0.277112	0.276	0.157	1	7	TRIB1	1.75796
MCAM2	0.00221426	0.276347	0.31	0.177	1	7	MCAM	1.75141
BCLAF1	0.0038593	0.274152	0.701	0.554	1	7	BCLAF1	1.26534
F81	2.33892e-05	0.273314	0.322	0.152	0.655132	7	F8	2.11842
SLC25A25	1.53684e-05	0.273179	0.333	0.155	0.43047	7	SLC25A25	2.14839
MT-CO31	1.35505e-09	0.271727	1	0.998	3.79549e-05	7	MT-CO3	1.002
KLF21	1.14054e-06	0.271092	0.977	0.885	0.0319465	7	KLF2	1.10395
PDE2A	0.00037585	0.264916	0.575	0.388	1	7	PDE2A	1.48196
DPYSL31	0.00743294	0.262464	0.31	0.2	1	7	DPYSL3	1.55
HLA-DMB	0.000121064	0.261722	0.299	0.149	1	7	HLA-DMB	2.00671
RPL5	3.74201e-05	0.257853	0.989	0.917	1	7	RPL5	1.07852
SGK1	0.00219572	0.254942	0.264	0.147	1	7	SGK1	1.79592
ANKRD12	0.00224822	0.253873	0.667	0.49	1	7	ANKRD12	1.36122
CD55	0.00202191	0.25162	0.356	0.225	1	7	CD55	1.58222
EMP12	0.000614099	0.251175	0.874	0.746	1	7	EMP1	1.17158
SLC38A2	0.00752848	0.250149	0.621	0.503	1	7	SLC38A2	1.23459

## Sheet: Table S4
Table S4. Differentially expressed genes for subclusters in fibroblasts and smooth muscle cells
	p_val	avg_logFC	pct.1	pct.2	p_val_adj	cluster	gene	pct_FC
CA3	0	1.07005	0.307	0.065	0	0	CA3	4.72308
TRIB1	0	1.0178	0.478	0.188	0	0	TRIB1	2.54255
MAFF	1.96671e-224	0.85969	0.609	0.434	5.50876e-220	0	MAFF	1.40323
GBP1	0	0.837062	0.672	0.377	0	0	GBP1	1.78249
SCUBE2	0	0.777152	0.328	0.046	0	0	SCUBE2	7.13043
SH3KBP1	0	0.769833	0.646	0.322	0	0	SH3KBP1	2.00621
DEFB1	0	0.754416	0.338	0.099	0	0	DEFB1	3.41414
APOC1	0	0.752567	0.462	0.167	0	0	APOC1	2.76647
CDKN1A	0	0.732045	0.762	0.525	0	0	CDKN1A	1.45143
LDLR	1.76693e-299	0.725179	0.305	0.094	4.94917e-295	0	LDLR	3.24468
ANGPT4	0	0.71697	0.319	0.065	0	0	ANGPT4	4.90769
PLA2G2A	0	0.703273	0.584	0.279	0	0	PLA2G2A	2.09319
PDK4	7.2414e-199	0.687927	0.705	0.523	2.02832e-194	0	PDK4	1.34799
TNFAIP6	3.66443e-280	0.667719	0.454	0.207	1.02641e-275	0	TNFAIP6	2.19324
VEGFA	0	0.65491	0.681	0.386	0	0	VEGFA	1.76425
VCAN	4.53886e-26	0.6396	0.487	0.449	1.27133e-21	0	VCAN	1.08463
PPM1L	7.96881e-272	0.609256	0.387	0.157	2.23206e-267	0	PPM1L	2.46497
ANGPT2	1.21432e-191	0.602338	0.261	0.097	3.4013e-187	0	ANGPT2	2.69072
LRRC17	2.06733e-302	0.60205	0.274	0.075	5.7906e-298	0	LRRC17	3.65333
FGF10	2.17448e-278	0.598516	0.524	0.271	6.09072e-274	0	FGF10	1.93358
C11orf96	7.07305e-221	0.592732	0.868	0.73	1.98116e-216	0	C11orf96	1.18904
GPC4	9.27111e-229	0.588273	0.533	0.307	2.59684e-224	0	GPC4	1.73616
PLPP3	0	0.577486	0.951	0.826	0	0	PLPP3	1.15133
LAMB1	4.66479e-244	0.566816	0.568	0.319	1.30661e-239	0	LAMB1	1.78056
HSPH1	5.33931e-106	0.565679	0.636	0.526	1.49554e-101	0	HSPH1	1.20913
OLFML2B	1.12868e-193	0.562009	0.571	0.369	3.16144e-189	0	OLFML2B	1.54743
PTCHD1	0	0.557996	0.265	0.067	0	0	PTCHD1	3.95522
PTGS2	1.27988e-99	0.556922	0.382	0.243	3.58495e-95	0	PTGS2	1.57202
NCOA7	9.26032e-151	0.551727	0.448	0.269	2.59381e-146	0	NCOA7	1.66543
STMN1	0	0.545242	0.299	0.086	0	0	STMN1	3.47674
SERTAD1	2.77894e-144	0.541763	0.477	0.306	7.78382e-140	0	SERTAD1	1.55882
SOD2	3.6054e-141	0.540071	0.716	0.566	1.00987e-136	0	SOD2	1.26502
NPNT	3.18021e-237	0.535847	0.574	0.326	8.90778e-233	0	NPNT	1.76074
CYP1B1	3.1262e-200	0.526024	0.667	0.449	8.75649e-196	0	CYP1B1	1.48552
IGF1	1.83837e-298	0.525663	0.952	0.775	5.14927e-294	0	IGF1	1.22839
EFNB2	8.42613e-221	0.524781	0.352	0.149	2.36016e-216	0	EFNB2	2.36242
ATF3	1.31954e-190	0.521677	0.714	0.518	3.69603e-186	0	ATF3	1.37838
SLPI	8.77455e-159	0.511436	0.573	0.375	2.45775e-154	0	SLPI	1.528
ZBED3	1.15618e-184	0.509778	0.465	0.262	3.23846e-180	0	ZBED3	1.77481
BAG3	1.46406e-83	0.509078	0.526	0.408	4.10084e-79	0	BAG3	1.28922
SRD5A2	3.09579e-223	0.507877	0.302	0.111	8.6713e-219	0	SRD5A2	2.72072
MARCKSL1	2.70427e-207	0.506227	0.543	0.315	7.57467e-203	0	MARCKSL1	1.72381
ATP6V0D1	1.3992e-129	0.494503	0.457	0.297	3.91917e-125	0	ATP6V0D1	1.53872
PTPRF	7.55015e-197	0.492694	0.413	0.211	2.1148e-192	0	PTPRF	1.95735
DNAJB1	4.57309e-110	0.481409	0.732	0.636	1.28092e-105	0	DNAJB1	1.15094
JUND	2.23076e-268	0.47408	0.98	0.936	6.24835e-264	0	JUND	1.04701
NRP1	3.13623e-173	0.472942	0.415	0.222	8.78458e-169	0	NRP1	1.86937
ARHGAP28	2.82799e-205	0.465052	0.275	0.1	7.9212e-201	0	ARHGAP28	2.75
SEMA6A	6.87399e-142	0.461461	0.314	0.152	1.9254e-137	0	SEMA6A	2.06579
ID1	2.6609e-130	0.459624	0.331	0.172	7.45319e-126	0	ID1	1.92442
KLF10	2.50367e-72	0.45514	0.421	0.305	7.01279e-68	0	KLF10	1.38033
ADM	1.71033e-89	0.454675	0.491	0.351	4.79064e-85	0	ADM	1.39886
DNAJA1	1.09513e-160	0.452487	0.803	0.649	3.06747e-156	0	DNAJA1	1.23729
HSPD1	2.64599e-104	0.44428	0.64	0.489	7.41141e-100	0	HSPD1	1.30879
MIDN	1.9853e-94	0.443124	0.488	0.347	5.56084e-90	0	MIDN	1.40634
MCL1	2.01956e-126	0.442707	0.733	0.616	5.6568e-122	0	MCL1	1.18994
MAP1LC3B	2.20097e-83	0.442163	0.601	0.503	6.16492e-79	0	MAP1LC3B	1.19483
PNRC1	5.05268e-161	0.441263	0.807	0.662	1.41526e-156	0	PNRC1	1.21903
ERRFI1	1.3402e-93	0.436095	0.462	0.324	3.7539e-89	0	ERRFI1	1.42593
FOSB	4.07763e-144	0.434859	0.873	0.742	1.14214e-139	0	FOSB	1.17655
HSP90AB1	4.93575e-228	0.433342	0.969	0.918	1.3825e-223	0	HSP90AB1	1.05556
SRF	2.84061e-111	0.431003	0.48	0.33	7.95655e-107	0	SRF	1.45455
FST	5.57567e-92	0.428278	0.485	0.338	1.56175e-87	0	FST	1.43491
DDX5	1.58233e-203	0.423306	0.93	0.841	4.43209e-199	0	DDX5	1.10583
TPM4	1.16605e-182	0.422451	0.885	0.796	3.2661e-178	0	TPM4	1.11181
DUSP6	1.36386e-35	0.420108	0.478	0.403	3.82016e-31	0	DUSP6	1.1861
FN1	1.49582e-131	0.41997	0.807	0.686	4.1898e-127	0	FN1	1.17638
BTG2	3.59726e-162	0.419938	0.918	0.835	1.00759e-157	0	BTG2	1.0994
UBE2S	3.33389e-82	0.41775	0.385	0.259	9.33824e-78	0	UBE2S	1.48649
UBC	1.73522e-170	0.413244	0.879	0.781	4.86036e-166	0	UBC	1.12548
PTGFR	1.3472e-147	0.410432	0.288	0.129	3.7735e-143	0	PTGFR	2.23256
SPATS2L	2.3913e-138	0.409474	0.668	0.512	6.69804e-134	0	SPATS2L	1.30469
MAFB	2.3588e-93	0.409085	0.485	0.344	6.60701e-89	0	MAFB	1.40988
KLF5	2.56072e-111	0.402416	0.299	0.159	7.17257e-107	0	KLF5	1.8805
SOX9	2.51446e-133	0.397361	0.349	0.183	7.04301e-129	0	SOX9	1.9071
H2AFZ	2.65287e-71	0.395561	0.501	0.391	7.43068e-67	0	H2AFZ	1.28133
HSPA1B	4.55965e-97	0.395058	0.842	0.743	1.27716e-92	0	HSPA1B	1.13324
CRABP2	7.5386e-90	0.389221	0.48	0.333	2.11156e-85	0	CRABP2	1.44144
CXCL12	7.28053e-156	0.387624	0.774	0.606	2.03928e-151	0	CXCL12	1.27723
RYBP	1.48619e-107	0.385252	0.622	0.479	4.16281e-103	0	RYBP	1.29854
SAT1	6.75022e-98	0.381675	0.657	0.527	1.89074e-93	0	SAT1	1.24668
BRD2	1.72518e-101	0.380195	0.708	0.583	4.83224e-97	0	BRD2	1.21441
GADD45B	4.33669e-83	0.379365	0.622	0.5	1.21471e-78	0	GADD45B	1.244
MARCKS	7.20506e-61	0.379186	0.464	0.365	2.01814e-56	0	MARCKS	1.27123
HSPA1A	3.93231e-80	0.377927	0.849	0.788	1.10144e-75	0	HSPA1A	1.07741
SFPQ	2.68284e-123	0.377781	0.717	0.575	7.51464e-119	0	SFPQ	1.24696
PPP1R15A	2.78688e-87	0.376887	0.749	0.664	7.80604e-83	0	PPP1R15A	1.12801
GFPT2	2.27934e-86	0.376256	0.383	0.249	6.38444e-82	0	GFPT2	1.53815
HSP90AA1	1.37184e-108	0.375559	0.964	0.924	3.84254e-104	0	HSP90AA1	1.04329
NAMPT	4.29496e-61	0.374939	0.528	0.425	1.20302e-56	0	NAMPT	1.24235
ASS1	6.72195e-133	0.374824	0.257	0.114	1.88282e-128	0	ASS1	2.25439
HEXIM1	1.54408e-84	0.371756	0.498	0.36	4.32497e-80	0	HEXIM1	1.38333
CPE	4.30401e-152	0.368254	0.55	0.337	1.20555e-147	0	CPE	1.63205
CCNL1	4.54576e-100	0.366062	0.665	0.52	1.27327e-95	0	CCNL1	1.27885
IRF1	1.51766e-50	0.357562	0.47	0.363	4.25095e-46	0	IRF1	1.29477
TMED5	3.45873e-87	0.355988	0.376	0.245	9.6879e-83	0	TMED5	1.53469
IL11RA	2.95644e-95	0.355706	0.395	0.253	8.28099e-91	0	IL11RA	1.56126
DDX3X	4.09601e-81	0.354769	0.637	0.526	1.14729e-76	0	DDX3X	1.21103
STOM	3.43469e-119	0.352157	0.736	0.613	9.62056e-115	0	STOM	1.20065
KDM6B	5.27589e-59	0.351159	0.338	0.233	1.47778e-54	0	KDM6B	1.45064
ZFP36L1	3.26725e-95	0.350433	0.914	0.875	9.15155e-91	0	ZFP36L1	1.04457
SOCS3	9.99105e-108	0.350122	0.71	0.546	2.79849e-103	0	SOCS3	1.30037
CSRNP1	1.11809e-63	0.349641	0.451	0.338	3.13176e-59	0	CSRNP1	1.33432
ZFP36	3.58655e-136	0.348969	0.978	0.935	1.00459e-131	0	ZFP36	1.04599
MAPRE1	3.82057e-73	0.348952	0.444	0.328	1.07014e-68	0	MAPRE1	1.35366
SMOC1	5.94993e-100	0.34767	0.4	0.246	1.66658e-95	0	SMOC1	1.62602
NUFIP2	4.41669e-66	0.347575	0.507	0.4	1.23712e-61	0	NUFIP2	1.2675
EIF5	2.94086e-79	0.347074	0.673	0.573	8.23735e-75	0	EIF5	1.17452
MT-CO1	0	0.346712	0.998	0.995	0	0	MT-CO1	1.00302
SOX4	6.33904e-66	0.343462	0.321	0.207	1.77557e-61	0	SOX4	1.55072
SC5D	4.33527e-92	0.341023	0.275	0.15	1.21431e-87	0	SC5D	1.83333
SOCS1	2.46104e-87	0.339789	0.302	0.177	6.89338e-83	0	SOCS1	1.70621
CAPN6	1.91751e-82	0.339385	0.331	0.198	5.37094e-78	0	CAPN6	1.67172
ENPP1	5.774e-99	0.339362	0.259	0.132	1.6173e-94	0	ENPP1	1.96212
EEA1	1.45449e-81	0.338353	0.571	0.448	4.07403e-77	0	EEA1	1.27455
BMPER	3.50443e-107	0.332838	0.293	0.153	9.8159e-103	0	BMPER	1.91503
SVIL	1.57984e-76	0.327058	0.402	0.275	4.42514e-72	0	SVIL	1.46182
HLA-E	4.9236e-63	0.325347	0.812	0.759	1.3791e-58	0	HLA-E	1.06983
TCF7L2	6.05449e-88	0.323963	0.652	0.545	1.69586e-83	0	TCF7L2	1.19633
UAP1	2.22095e-44	0.322762	0.453	0.368	6.22088e-40	0	UAP1	1.23098
PGF	1.86218e-90	0.322123	0.438	0.285	5.21597e-86	0	PGF	1.53684
NEU1	1.80877e-42	0.320782	0.316	0.23	5.06637e-38	0	NEU1	1.37391
TBX3	7.14402e-67	0.320379	0.396	0.282	2.00104e-62	0	TBX3	1.40426
BTG1	3.75813e-107	0.319777	0.675	0.523	1.05265e-102	0	BTG1	1.29063
SLC1A5	2.25506e-55	0.319516	0.402	0.298	6.31641e-51	0	SLC1A5	1.34899
PER2	6.08568e-61	0.31939	0.364	0.256	1.7046e-56	0	PER2	1.42187
FAM53C	2.42195e-67	0.318834	0.294	0.185	6.78388e-63	0	FAM53C	1.58919
RNF24	2.3277e-80	0.317754	0.4	0.266	6.51989e-76	0	RNF24	1.50376
LTBP1	2.58549e-47	0.316956	0.616	0.554	7.24195e-43	0	LTBP1	1.11191
ATN1	2.36366e-97	0.315586	0.675	0.557	6.62062e-93	0	ATN1	1.21185
MRPL18	1.85548e-49	0.314959	0.439	0.343	5.1972e-45	0	MRPL18	1.27988
RBBP6	7.08966e-58	0.30841	0.594	0.486	1.98581e-53	0	RBBP6	1.22222
TSPYL2	1.93729e-71	0.306985	0.627	0.509	5.42635e-67	0	TSPYL2	1.23183
GABARAPL1	3.47082e-59	0.305608	0.486	0.378	9.72177e-55	0	GABARAPL1	1.28571
FAM43A	2.49062e-43	0.305244	0.306	0.221	6.97622e-39	0	FAM43A	1.38462
FILIP1L	6.87134e-61	0.304505	0.69	0.601	1.92466e-56	0	FILIP1L	1.14809
DDX3Y	3.24967e-53	0.303737	0.487	0.387	9.10232e-49	0	DDX3Y	1.2584
SLC19A2	1.60729e-49	0.302258	0.41	0.314	4.50201e-45	0	SLC19A2	1.30573
SH3PXD2A	4.37499e-60	0.302041	0.307	0.201	1.22544e-55	0	SH3PXD2A	1.52736
EYA4	2.87011e-90	0.298526	0.268	0.144	8.03918e-86	0	EYA4	1.86111
FAS	1.49047e-48	0.297649	0.311	0.217	4.1748e-44	0	FAS	1.43318
ATF4	8.07839e-54	0.295696	0.616	0.534	2.26276e-49	0	ATF4	1.15356
PARM1	7.4856e-56	0.295309	0.385	0.274	2.09672e-51	0	PARM1	1.40511
COL4A5	1.12098e-92	0.294721	0.308	0.172	3.13987e-88	0	COL4A5	1.7907
CYCS	6.51727e-44	0.291623	0.418	0.329	1.82549e-39	0	CYCS	1.27052
MIR22HG	2.03397e-49	0.290836	0.405	0.306	5.69715e-45	0	MIR22HG	1.32353
CHORDC1	9.80428e-43	0.288687	0.277	0.192	2.74618e-38	0	CHORDC1	1.44271
CDC42EP4	5.96449e-62	0.28805	0.54	0.429	1.67065e-57	0	CDC42EP4	1.25874
HIF1A	3.76977e-62	0.287917	0.294	0.189	1.05591e-57	0	HIF1A	1.55556
MAT2A	4.54049e-38	0.28736	0.374	0.294	1.27179e-33	0	MAT2A	1.27211
GBP2	4.86782e-47	0.286422	0.402	0.308	1.36348e-42	0	GBP2	1.30519
MSI2	5.5312e-69	0.286281	0.332	0.214	1.54929e-64	0	MSI2	1.5514
EGR1	4.92056e-113	0.285297	0.964	0.883	1.37825e-108	0	EGR1	1.09173
EIF1	5.14684e-119	0.284358	0.957	0.921	1.44163e-114	0	EIF1	1.03909
HNRNPA2B1	3.02451e-95	0.282998	0.882	0.814	8.47166e-91	0	HNRNPA2B1	1.08354
ADAMTS1	8.73762e-77	0.282621	0.781	0.641	2.44741e-72	0	ADAMTS1	1.21841
TCF7L1	5.44421e-67	0.280211	0.573	0.461	1.52492e-62	0	TCF7L1	1.24295
ZBTB21	6.24924e-49	0.280003	0.304	0.209	1.75041e-44	0	ZBTB21	1.45455
GADD45A	2.2602e-28	0.279117	0.27	0.204	6.33083e-24	0	GADD45A	1.32353
HERPUD1	2.34111e-42	0.277309	0.477	0.392	6.55745e-38	0	HERPUD1	1.21684
SBDS	1.18845e-52	0.277286	0.678	0.598	3.32884e-48	0	SBDS	1.13378
VMP1	2.09394e-51	0.277191	0.542	0.442	5.86513e-47	0	VMP1	1.22624
CHD1	6.08925e-29	0.276922	0.33	0.261	1.7056e-24	0	CHD1	1.26437
SULF1	2.89752e-59	0.276445	0.475	0.362	8.11596e-55	0	SULF1	1.31215
PPP1R15B	9.43966e-44	0.275984	0.324	0.236	2.64405e-39	0	PPP1R15B	1.37288
UBB	1.14816e-73	0.275011	0.817	0.732	3.21599e-69	0	UBB	1.11612
ARL6IP1	1.76449e-49	0.274099	0.503	0.405	4.94232e-45	0	ARL6IP1	1.24198
HSPA8	5.39986e-47	0.271092	0.8	0.758	1.5125e-42	0	HSPA8	1.05541
HMGN1	1.35764e-59	0.26942	0.46	0.35	3.80274e-55	0	HMGN1	1.31429
NRIP1	1.75484e-44	0.268485	0.336	0.245	4.91529e-40	0	NRIP1	1.37143
G6PC3	4.40684e-53	0.268337	0.382	0.279	1.23436e-48	0	G6PC3	1.36918
PTGDS	1.86991e-105	0.267193	0.52	0.348	5.23761e-101	0	PTGDS	1.49425
ELMSAN1	1.47095e-43	0.266088	0.364	0.272	4.12014e-39	0	ELMSAN1	1.33824
ELL2	3.96129e-41	0.265292	0.41	0.321	1.10956e-36	0	ELL2	1.27726
WTAP	7.25082e-39	0.263999	0.42	0.335	2.03096e-34	0	WTAP	1.25373
LMNA	8.38772e-24	0.26331	0.635	0.599	2.3494e-19	0	LMNA	1.0601
FUS	4.99265e-64	0.262969	0.657	0.563	1.39844e-59	0	FUS	1.16696
CDO1	3.22586e-58	0.26228	0.255	0.155	9.03562e-54	0	CDO1	1.64516
NPM1	2.74406e-80	0.260141	0.811	0.723	7.68611e-76	0	NPM1	1.12172
EYA1	6.02704e-60	0.257747	0.381	0.265	1.68817e-55	0	EYA1	1.43774
GEM	6.73628e-26	0.25752	0.28	0.215	1.88683e-21	0	GEM	1.30233
OSER1	6.7794e-42	0.256739	0.267	0.182	1.89891e-37	0	OSER1	1.46703
SEPT6	1.22695e-63	0.256369	0.43	0.307	3.4367e-59	0	SEPT6	1.40065
HEBP2	2.22413e-57	0.255608	0.415	0.303	6.22978e-53	0	HEBP2	1.36964
CLMP	2.79253e-64	0.254527	0.363	0.243	7.82187e-60	0	CLMP	1.49383
ZNF664	3.65517e-52	0.254524	0.303	0.205	1.02381e-47	0	ZNF664	1.47805
HNRNPH1	7.98754e-55	0.254502	0.559	0.455	2.23731e-50	0	HNRNPH1	1.22857
CIRBP	3.63992e-92	0.254338	0.831	0.751	1.01954e-87	0	CIRBP	1.10652
SERPINB9	1.79753e-33	0.252879	0.268	0.194	5.03489e-29	0	SERPINB9	1.38144
HBP1	9.82578e-30	0.251391	0.427	0.358	2.7522e-25	0	HBP1	1.19274
IGF2	2.53431e-288	0.700287	0.61	0.322	7.0986e-284	1	IGF2	1.89441
CFH	0	0.61677	0.996	0.87	0	1	CFH	1.14483
ADM1	2.42374e-214	0.532518	0.589	0.328	6.78891e-210	1	ADM	1.79573
MYOC	9.48799e-258	0.49996	0.756	0.473	2.65759e-253	1	MYOC	1.59831
RARRES1	2.45974e-182	0.474539	0.596	0.356	6.88974e-178	1	RARRES1	1.67416
RGS2	6.08751e-109	0.441559	0.361	0.204	1.70511e-104	1	RGS2	1.76961
SFRP2	5.03079e-230	0.405866	0.63	0.342	1.40912e-225	1	SFRP2	1.84211
IER3	9.87721e-127	0.401201	0.498	0.299	2.76661e-122	1	IER3	1.66555
ADH1C	3.72949e-125	0.392554	0.538	0.338	1.04463e-120	1	ADH1C	1.59172
PTGIS	3.18792e-162	0.388916	0.542	0.318	8.92937e-158	1	PTGIS	1.7044
SLPI1	9.77175e-169	0.388018	0.608	0.368	2.73707e-164	1	SLPI	1.65217
FBLN1	5.15589e-295	0.382526	0.982	0.788	1.44416e-290	1	FBLN1	1.24619
FGF7	6.40174e-141	0.376009	0.651	0.446	1.79313e-136	1	FGF7	1.45964
KLF4	5.22661e-142	0.372276	0.86	0.693	1.46397e-137	1	KLF4	1.24098
GFRA1	1.19495e-165	0.368861	0.577	0.342	3.34706e-161	1	GFRA1	1.68713
GPX3	3.67258e-245	0.363875	0.957	0.765	1.02869e-240	1	GPX3	1.25098
PTN	3.33382e-189	0.361953	0.696	0.428	9.33803e-185	1	PTN	1.62617
HSPH11	2.48142e-83	0.339441	0.669	0.518	6.95046e-79	1	HSPH1	1.29151
VIT	2.56801e-143	0.327609	0.548	0.326	7.19301e-139	1	VIT	1.68098
DPT	6.50744e-169	0.316831	0.747	0.487	1.82273e-164	1	DPT	1.53388
MATN2	2.94911e-109	0.312246	0.646	0.459	8.26045e-105	1	MATN2	1.40741
PDGFRA	2.07551e-124	0.30208	0.766	0.566	5.8135e-120	1	PDGFRA	1.35336
FST1	3.62018e-87	0.297306	0.498	0.336	1.01401e-82	1	FST	1.48214
SLC19A21	3.94338e-88	0.297067	0.464	0.301	1.10454e-83	1	SLC19A2	1.54153
PAPPA	1.11343e-96	0.296739	0.302	0.16	3.11872e-92	1	PAPPA	1.8875
DLL1	6.44629e-81	0.288625	0.387	0.242	1.8056e-76	1	DLL1	1.59917
HSP90AA11	1.65165e-99	0.287431	0.979	0.921	4.62628e-95	1	HSP90AA1	1.06298
FOSB1	6.947e-97	0.2871	0.865	0.746	1.94585e-92	1	FOSB	1.15952
LGALS3	1.30133e-162	0.283337	0.956	0.813	3.64504e-158	1	LGALS3	1.17589
CYR61	8.21389e-110	0.282842	0.903	0.741	2.30071e-105	1	CYR61	1.21862
ACKR3	1.05785e-104	0.282589	0.451	0.27	2.96303e-100	1	ACKR3	1.67037
BMP5	1.99482e-96	0.277882	0.519	0.342	5.58748e-92	1	BMP5	1.51754
AMOTL2	1.57709e-66	0.276922	0.405	0.27	4.41744e-62	1	AMOTL2	1.5
[truncated: 2,458 more rows]
